# Supplementary material for: Whole Plastome Sequences from Five Ginger Species Facilitate Marker Development and Define Limits to Barcode Methodology
Source: PLoS One. 2014 Oct 21;9(10):e108581. doi: 10.1371/journal.pone.0108581 (PMC4204815; doi:10.1371/journal.pone.0108581)
Supplement: File S1 — Alignments of sequenced products from barcode A PCR in fasta format. (FASTA) [file pone.0108581.s008.fasta]

>Hydechium_coronarium_B3ZMN09
---------------------------------------------------------CTTATAGAATTGGAATTGCTCAT
TTTTGTTTGATTTAATGG-AAAAAGAATGAACAAGTTTGTGATTTTTTGTTCTATCACTGAATAGAAAGGAAAGACAAAT
AAAAGT-----CTATTATTGCTCCTCCCAAAATATCCAAATTTTGATGCCTAATACTCCATAAATAGTTCGAATTGTATA
GGAACAATGATCAATTTTAGCACGAATTGTTTGTAAGGGAACTCTCCCCTCTCTGATCCATTCGACACGTGCAATTTCTT
TTCCGTTGATCCGCCCTGCAATTTGCACTTGAATTCCTTTTGTATCTG---TTTGTTCAGCTAATTCAATAGCTTTTTTC
ATTGCCTTTCGGAATGAAACTCTATTTTTTAATTGTAAAGCTATATATTCCGCAAGAATATTAGGTTGCCCATAGGGTTT
TTCCACTTTTGTAATAGCAATATTGAGTCTCCGGTTCACAGAATGCAATTTTTTTT-GTATATTCACCTGTAA-------
------------------
>Hydechium_flavascense__D3ZMZ22
---------------------------------------------------------CTTATAGAATTGGAATTGCTCAT
TTTTGTTTGATTTAATGG-AAAAAGAATGAACAAGTTTGTGATTTTTTGTTCTATCACTGAATAGAAAGGAAAGACAAAT
AAAAGT-----CTATTATTGCTCCTCCCAAAATATCCAAATTTTGATGCCTAATACTCCATAAATAGTTCGAATTGTATA
GGAACAATGATCAATTTTAGCACGAATTGTTTGTAAGGGAACTCTCCCCTCTCTGATCCATTCGACACGTGCAATTTCTT
TTCCGTTGATCCGCCCTGCAATTTGCACTTGAATTCCTTTTGTATCTG---TTTGTTCAGCTAATTCAATAGCTTTTTTC
ATTGCCTTTCGGAATGAAACTCTATTTTTTAATTGTAAAGCTATATATTCCGCAAGAATATTAGGTTGCCCATAGGGTTT
TTCCACTTTTGTAATAGCAATATTGAGTCTCCGGTTCACAGAATGCAATTTTTTTT-GTATATTCACCTGTAA-------
------------------
>hedychium_chloroplast
GAGTCACACACTAAGCATAGCAATTCTAACAAATGGTCAATCGAATTTTTATTCAACCTTATAGAATTGGAATTGCTCAT
TTTTGTTTGATTTAATGG-AAAAAGAATGAACAAGTTTGTGATTTTTTGTTCTATCACTGAATAGAAAGGAAAGACAAAT
A-----AAAGTCTATTATTGCTCCTCCCAAAATATCCAAATTTTGATGCCTAATACTCCATAAATAGTTCGAATTGTATA
GGAACAATGATCAATTTTAGCACGAATTGTTTGTAAGGGAACTCTCCCCTCTCTGATCCATTCGACACGTGCAATTTCTT
TTCCGTTGATCCGCCCTGCAATTTGCACTTGAATTCCTTTTGTATC---TGTTTGTTCAGCTAATTCAATAGCTTTTTTC
ATTGCCTTTCGGAATGAAACTCTATTTTTTAATTGTAAAGCTATATATTCCGCAAGAATATTAGGTTGCCCATAGGGTTT
TTCCACTTTTGTAATAGCAATATTGAGTCTCCGGTTCACAGAATGCAATTTTTTTT-GTATATTCACCTGTAATTCTTCG
ATGCTTCCTGTTTGGCCC
>Zing_unknown_A6C6Zus12
---------------------------------------------------------CTTATAGAATTGGAATTGCTCAT
TTTTGTTTGATTTAATGG-AAAAAGAATGAACAAGTTTGTGATTTTTTGTTCTATCACTGAATAGAAAGGAAAGACAAAT
AAAAGT-----CTATTATTGCTCCTCCCAAAATATCCAAATTTTGATGCCTAATACTCCATAAATAGTTCGAATTGTATA
GGAACAATGATCAATTTTAGCGCGAATTGTTTGTAAGGGAACTCTCCCCTCTCTGATCCATTCGACACGTGCAATTTCTT
TTCCGTTGATCCGCCCTGCANTTTGCACTTGAATTCCTTTTGTATCTG---TTTGTTCAGCTAATTCAATAGCTTTTTTC
ATTGCCTTTCGGAATGAAACTCTATTTTTTAATTGTAAAGCTATATATTCCGCAAGAATATTAGGTTGCCCATAGGGTTT
TTCCACTTTTGTAATAGCAATATTGAGTCTCCGGTTCACAGAATGCAATTTTTTTT-GTATATTCACCTGTAA-------
------------------
>Curcuma_sp__G6B8
---------------------------------------------------------CTTATAGAATTGGAATTGCTCAT
TTTTGTTTGATTTAATGG-AAAAAGAATGAACAAGTTTGTGATTTTTTGTTCTATTACTGAATAGAAAGGAAAGACAAAT
AAAAGT-----CTATTATTGCTCCTCCCAAAATATCCAAATTTTGATGCCTAATACTCCATAAATAGTTCGAATTGTATA
GGAACAATGATCAATTTTAGCGCGAATTGTTTGTAAGGGAACTCTCCCCTCTCTGATCCATTCGACACGTGCAATTTCTT
TTCCGTTGATCCGCCCTGCAATTTGCACTTGAATTCCTTTTGTATCTG---TTTGTTCAGCTAATTCAATAGCTTTTTTC
ATTGCCTTTCGGAATGAAACTCTATTTTTTAATTGTAAAGCTATATATTCCGCAAGAATATTAGGTTGCCCATAGGGTTT
TTCCACTTTTGTAATAGCAATATTGAGTCTCCGGTTCACAGAATGCAATTTTTTTT-GTATATTCACCTGTAA-------
------------------
>Curcuma_sp_F6
---------------------------------------------------------CTTATAGAATTGGAATTGCTCAT
TTTTGTTTGATTTAATGG-AAAAAGAATGAACAAGTTTGTGATTTTTTGTTCTATCACTGAATAGAAAGGAAAGACAAAT
AAAAGT-----CTATTATTGCTCCTCCCAAAATATCCAAATTTTGATGCCTAATACTCCATAAATAGTTCGAATTGTATA
GGAACAATGATCAATTTTAGCGCGAATTGTTTGTAAGGGAACTCTCCCCTCTCTGATCCATTCGACACGTGCAATTTCTT
TTCCGTTGATCCGCCCTGCAATTTGCACTTGAATTCCTTTTGTATCTG---TTTGTTCAGCTAATTCAATAGCTTTTTTC
ATTGCCTTTCGGAATGAAACTCTATTTTTTAATTGTAAAGCTATATATTCCGCAAGAATATTAGGTTGCCCATAGGGTTT
TTCCACTTTTGTAATAGCAATATTGAGTCTCCGGTTCACAGAATGCAATTTTTTTT-GTATATTCACCTGTAA-------
------------------
>Amomum_sps._D4ZMN03
---------------------------------------------------------CTTATAGAATTGGAATTGCTTAT
TTTTGTTTGATTTAATGG-AAAAAGAATGAACAAGTTTGTGATTTTTTGTTCTATTACTGAATAGAAAGGAAAGACAAAT
AAAAGT-----CTATTATTGCTCCTCCCAAAATATCCAAATTTTGATGCCTAATACTCCATAAATAGTTCGAATTGTATA
GGAACAATGATCAATTTTAGCGCGAATTGTTTGTAAGGGAACTCTCCCCTCTCTGATCCATTCGACACGTGCAATTTCTT
TTCCGTTGATCCGCCCTGCAATTTGCACTTGAATTCCTTTTGTATCTG---TTTGTTCAGCTAATTCAATAGCTTTTTTC
ATTGCCTTTCGGAATGAAACTCTATTTTTTAATTGTAAAGCTATATATTCCGCAAGAATATTAGGTTGCCCATAGGGTTT
TTCCACTTTTGTAATAGTAATATTGAGTCTCCGGTTCACAGAATGCAATTTTTTTT-GTATATTCACCTGTAA-------
------------------
>zingiber_chloroplast
GAGTCACACACTAAGCATAGCAATTCTAACAAATGGTCAATCGAATTTTTATTCAACCTTATAGAATTGGAATTGCTTAT
TTTTGTTTGATTTAATGG-AAAAAGAATGAACAAGTTTGTGATTTTTTGTTCTATTACTGAATAGAAAGGAAAGACAAAT
A-----AAAGTCTATTATTGCTCCTCCCAAAATATCCAAATTTTGATGCCTAATACTCCATAAATAGTTCGAATTGTATA
GGAACAATGATCAATTTTAGCGCGAATTGTTTGTAAGGGAACTCTCCCCTCTCTGATCCATTCGACACGTGCAATTTCTT
TTCCGTTGATCCGCCCTGCAATTTGCACTTGAATTCCTTTTGTATC---TGTTTGTTCAGCTAATTCAATAGCTTTTTTC
ATTGCCTTTCGGAATGAAACTCTATTTTTTAATTGTAAAGCTATATATTCCGCAAGAATATTAGGTTGCCCATAGGGTTT
TTCCACTTTTGTAATAGTAATATTGAGTCTCCGGTTCACAGAATGCAATTTTTTTT-GTATATTCACCTGTAATTCTTCG
ATGCTTCCTGTTTGGCCC
>amomum_chloroplast
GAGTCACACACTAAGCATAGCAATTCTAACAAATGGTCAATCAAATTTTTATTCAACCTTATAGAATTAGAATTGCTCAT
TTTTGTTTGATTTCATGG-AAAAAGAATGAACAAGTTTGTGATTTTTTGTTCTATCACTGAATAGAATGGAAAGACAAAT
AAAAGTAAAATCTATTATTGCTCCTCCCAAAATATCCAAATTTTGATGCCTAATACTCCATAAATAGTTCGAATTATATA
GGAACAATAATCAATTTTTGCGCGAATTGTTTGTAAGGGAACTCTCCCTTCTCTGATCCACTCGACACGTGCAATTTCTT
TTCCGTTGATTCGCCCTGCAATTTGCACTTGAATTCCTTTTGTATC---TGTTTGTTCAGCTAATTCAATAGCTTTTTTC
ATTGCCTTTCGAAATGAAACTCTATTTTTTAATTGTAAAGCTATATATTCTGCAAGAATATTGGGTTGCCCATAAGGTTT
TTCCACTTTTGTAATAGCAATATTGAGTCTACGATTCACAGAATGCAATTTTTTTT-GTATATTCACCTGTAATTCTTCG
ATGCTTCCTGCTTGGCCC
>alpinia_chloroplast
GAGTCACACACTAAGCATAGCAATTCTAACAAATGGTCAATCAAATTTTTATTCAACCTTATAGAATTAGAATTGCTCAT
TTTTGTTTGATTTCATGG-AAAAAGAATGAACAAGTTTGTGATTTTTTGTTCTATCACTGAATAGAATGGAAAGACAAAT
AAAAGTAAAATCTATTATTGCTCCTCCCAAAATATCCAAATTTTGATGCCTAATACTCCATAAATAGTTCGAATTATATA
GGAACAATAATCAATTTTTGCGCGAATTGTTTGTAAGGGAACTCTCCCTTCTCTGATCCACTCGACACGTGCAATTTCTT
TTCCGTTGATTCGCCCTGCAATTTGCACTTGAATTCCTTTTGTATC---TGTTTGTTCAGCTAATTCAATAGCTTTTTTC
ATTGCCTTTCGAAATGAAACTCTATTTTTTAATTGTAAAGCTATATATTCTGCAAGAATATTGGGTTGCCCATAAGGTTT
TTCCACTTTTGTAATAGCAATATTGAGTCTCCGATTCACAGAATGCAATTTTTTTT-GTATATTCACCTGTAATTCTTCG
ATGCTTCCTGCTTGGCCC
>Alpinia_malaccensis__B4ZSA03
---------------------------------------------------------CTTATAGAATTAGAATTGCTCAT
TTTTGTTTGATTTCATGG-AAAAAGAATGAACAAGTTTGTGATTTTTTGTTCTATCACTGAATAGAATGGAAAGACAAAT
AAAAGTAAAATCTATTATTGCTCCTCCCAAAATATCCAAATTTTGATGCCTAATACTCCATAAATAGTTCGAATTATATA
GGAACAATAATCAATTTTTGCGCGAATTGTTTGTAAGGGAACTCTCCCTTCTCTGATCCACTCGACACGTGCAATTTCTT
TTCCGTTGATTCGCCCTGCAATTTGCACTTGAATTCCTTTTGTATCTG---TTTGTTCAGCTAATTCAATAGCTTTTTTC
ATTGCCTTTCGAAATGAAACTCTATTTTTTAATTGTAAAGCTATATATTCTGCAAGAATATTGGGTTGCCCATAAGGTTT
TTCCACTTTTGTAATAGCAATATTGAGTCTACGATTCACAGAATGCAATTTTTTTT-GTATATTCACCTGTAA-------
------------------
>Alpinia_purpurea_C6E6Zus1
---------------------------------------------------------CTTATAGAATTAGAATTGCTCAT
TTTTGTTTGATTTAATGG-AAAAAGAATGAACAAGTTTGTGATTTTTTGTTCTATCACTGAATAGAATGAAAAGACAAAT
AAAAGTAAAGTCTATTATTGCTCCTCCCAAAATATCCAAATTTTGATGCCTAATACTCCATAAATAGTTCGAATTATATA
GGAACAATGATCAATTTTTGCGCGAATTGTTTGTAAGGGAACTCTCCCTTCTCTGATCCACTCGACACGTGCAATTTCTT
TTCCGTTGATTCGCCCTGCAATTTGTACTTGAATTCCTTTTGTATCTG---TTTGTTCAGCTAATTCAATAGCTTTTTTC
ATTGCCTTTCGAAATGAAACTCTATTTTTTAATTGTAAAGCTATATATTCCGCAAGAATATTGGGTTGCCCATAGGGTTT
TTCCACTTTTGTAATAGCAATATTGAGTCTACGGTTCACAGAATGCAATTTTTTTT-GTATATTCACCTGTAA-------
------------------
>Curcuma_domestica_D6D7
---------------------------------------------------------CTTATAGAATTAGAATTGCTCAT
TTTTGTTTGATTTAATGG-AAAAAGAATGAACAAGTTTGTGATTTTTTGTTCTATCACTGAATAGAATGAAAAGACAAAT
AAAAGTGAAGTCTATTATTGCTCCTCCCAAAATATCCAAATTTTGATGCCTAATACTCCATAAATAGTTCGAATTATATA
GGAACAATGATCAATTTTTGCGCGAATTGTTTGTAAGGGAACTCTCCCTTCTCTGATCCACTCGACACGTGCAATTTCTT
TTCCGTTGATTCGCCCTGCAATTTGTACTTGAATTCCTTTTGTATCTG---TTTGTTCAGCTAATTCAATAGCTTTTTTC
ATTGCCTTTCGAAATGAAACTCTATTTTTTAATTGTAAAGCTATATATTCCGCAAGAATATTGGGTTGCCCATAGGGTTT
TTCCACTTTTGTAATAGCAATATTGAGTCTACGGTTCACAGAATGCAATTTTTTTT-GTATATTCACCTGTAA-------
------------------
>Etlengea__B6D6Zus9
---------------------------------------------------------CTTATAGAATTAGAATTGCTCAT
TTTTGTTTGATTTAATGG-AAAAAGAATGAACAAGTTTGTGATTTTTTGTTCTATCACTGAATAGAATGAAAAGACAAAT
AAAAGTAAAGTCTATTATTGCTCCTCCCAAAATATCCAAATTTTGATGCCTAATACTCCATAAATAGTTCGAATTATATA
GGAACAATGATCAATTTTTGCGCGAATTGTTTGTAAGGGAACTCTCCCTTCTCTGATCCACTCGACACGTGCAATTTCTT
TTCCGTTGATTCGCCCTGCAATTTGTACTTGAATTCCTTTTGTATCTG---TTTGTTCAGCTAATTCAATAGCTTTTTTC
ATTGCCTTTCGAAATGAAACTCTATTTTTTAATTGTAAAGCTATATATTCCGCAAGAATATTGGGTTGCCCATAGGGTTT
TTCCACTTTTGTAATAGCAATATTGAGTCTACGGTTCACAGAATGCAATTTTTTTT-GTATATTCACCTGTAA-------
------------------
>Alpinia_galanga_C4ZMN01
---------------------------------------------------------CTTATAGAATTAGAATTGCTCAT
TTTTGTTTGATTTAATGG-AAAAAGAATGAACAAGTTTGTTATTTTTTGTTCTATCACTGAATAGAATGGAAAGACAAAT
AAAAGTAAAGTCTATTATTGTTCCTCCCNNAATATCCAA-TTTTGATGCCTAATACTCCATAAATAGTTCGAATTATATA
GGAACAATGATCAATTTTTGCGCGAATTGTTTGTAAGGGAACTCTTCCTTCTCTGATCCACTCGACACGTGCAATTTCTT
TTCCGTTGATTCGCCCTGCAATTTGCACTTGAATTCCTTTTGTATCTG---TTTGTTCAGCTAATTCAATAGCTTTTTTC
ATTGCCTTTCGAAATGAAACTCTATTTTTTAATTGTAAAGCTATATATTCCGCAAGAATATTGGGTTGCCCATAGGGTTT
TTCCACTTTTGTAATAGCAATATTGAGTCTTCGGTTTACAGAATGCAATTTTTTTT-GTATATTCACCTGTAA-------
------------------
>Alpinia_nigra__A4ZSA04
---------------------------------------------------------CTTATAGAATTGGAATTGCTCAT
TTTTGTTTGATTTAATGG-AAAAAGAATGAACAAGTTTGTGATTTTTTGTTCTATTACTGAATAGAAAGGAAAGACAAAT
AAAAGT-----CTATTATTGCTCCTCCCAAAATATCCAAATTTTGATGCCTAATACTCCATAAATAGTTCGAATTGTATA
GGAACAATGATCAATTTTAGCGCGAATTGTTTGTAAGGGAACTCTCCCCTCTCTGATCCATTCGACACGTGCAATTTCTT
TTCCGTTGATCCGCCCTGCAATTTGCACTTGAATTCCTTTTGTATCTGTTGTTTGTTCAGCTAATTCAATAGTTTTTTTC
ATTGCCTTTCGGAATGAAACTCTATTTTTTAATTGTAAAGCTATATATTCCGCAAGAATATTAGGTTGCCCATAGGGTTT
TTCCACTTTTGTAATAGCAATATTGAGTCTCCGGTTCACAGAATGCAATTCTTTTT-GTATATTCACCTGTAA-------
------------------
>Zingiber_casuamonar__G4ZSH01
---------------------------------------------------------CTTATAGAATTGGAATTGCTCAT
TTTTGTTTGATTTAATGG-AAAAAGAATGAACAAGTTTGTGATTTTTTGTTCTATTACTGAATAGAAAGGAAAGACAAAT
AAAAGT-----CTATTATTGCTCCTCCCAAAATATCCAAATTTTGATGCCTAATACTCCATAAATAGTTCGAATTGTATA
GGAACAATGATCAATTTTAGCGCGAATTGTTTGTAAGGGAACTCTCCCCTCTCTGATCCATTCGACACGTGCAATTTCTT
TTCCGTTGATCCGCCCTGCAATTTGCACTTGAATTCCTTTTGTATCTGTTGTTTGTTCAGCTAATTCAATAGTTTTTTTC
ATTGCCTTTCGGAATGAAACTCTATTTTTTAATTGTAAAGCTATATATTCCGCAAGAATATTAGGTTGCCCATAGGGTTT
TTCCACTTTTGTAATAGCAATATTGAGTCTCCGGTTCACAGAATGCAATTCTTTTT-GTATATTCACCTGTAA-------
------------------
>Kaemferia_angistifolia__C2ZSG02
---------------------------------------------------------CTTATAGAATTGGAATTGCTCAT
TTTTGTTTGATTTAATGG-AAAAAGAATGAACAAGTTTGTGATTTTTTGTTCTATCACTGAATAGAAAGGAAAGACAAAT
AAAAGT-----CTATTATTGCTCCTCCCAAAATATCCAAATTTTGATGCCTAATACTCCATAAATAGTTCGAATTGTATA
GGAACAATGATCAATTTGAGCGCGAATTGTTTGTAAGGGAACTCTCCCCTCTCTGATCCATTCGACACGTGCAATTTCTT
TTCCGTTGATCCGCCCTGCAATTTGCACTTGAATTCCTTTTGTATCTG---TTTGTTCAGCTAATTCAATAGCTTTTTTC
ATTGCCTTTCGAAATGAAACTCTATTTTTTAATTGTAAAGCTATATATTCCGAAAGAATATTAGGTTGCCCATAGGGTTT
TTCCACTTTTGTAATAGCAATATTGAGTCTCCGGTTCACAGAATGCAATTTTTTTT-GTATATTCACCTGTAA-------
------------------
>Kaemferia_galanga_A_B2ZSG01
---------------------------------------------------------CTTATAGAATTGGAATTGCTCAT
TTTTGTTTGATTTAATGG-AAAAAGAATGAACAAGTTTGTGATTTTTTGTTCTATCACTGAATAGAAAGGAAAGACAAAT
AAAAGT-----CTATTATTGCTCCTCCCAAAATATCCAAATTTTGATGCCTAATACTCCATAAATAGTTCGAATTGTATA
GGAACAATGATCAATTTGAGCGCGAATTGTTTGTAAGGGAACTCTCCCCTCTCTGATCCATTCGACACGTGCAATTTCTT
TTCCGTTGATCCGCCCTGCAATTTGCACTTGAATTCCTTTTGTATCTG---TTTGTTCAGCTAATTCAATAGCTTTTTTC
ATTGCCTTTCGGAATGAAACTCTATTTTTTAATTGTAAAGCTATATATTCCGCAAGAATATTAGGTTGCCCATAGGGTTT
TTCCACTTTTGTAATAGCAATATTGAGTCTCCGGTTCACAGAATGCAATTTTTTTT-GTATATTTACCTGTAA-------
------------------
>Kaemferia_pulchera__A2ZSG03
---------------------------------------------------------CTTATAGAATTGGAATTGCTCAT
TTTTGTTTGATTTAATGG-AAAAGGAATGAACAAGTTTGTGATTTTTTGTTCTATCACTGAATAGAAAGGAAAGACAAAT
AAAAGT-----CTATTATTGCTCCTCCCAAAATATCCAAATTTTGATGCCTAATACTCCATAAATAGTTCGAATTGTATA
GGAACAATGATCAATTTGAGCGCGAATTGTTTGTAANGGAACTCTCCCCTCTCTGATCCATTCGACACGTGCAATTTCTT
TTCCGTTGATCCGCCCTGCANTTTGCACTTGAATTCCTTTTGTATCTG---TTTGTTCAGCTAATTCAATAGCTTTTTTC
ATTGCCTTTCGGAATGAAACTCTATTTTTTAATTGTAAAGCTATATATTCCGCAAGAATATTAGGTTGCCCATAGGGTTT
TTCCACTTTTGTAATAGCAATATTGAGTCTCCGGTTCACAGAATGCAATTTTTTTT-GTATATTTACCTGTAA-------
------------------
>Alpinia_purpurea__H6C8Zus3
---------------------------------------------------------CTTATAGAATTGGAATTGCTCAT
TTTTGTTTGATTTAATGG-AAAAAGAATGAACAAGTTTGTGATTTTTTGTTCTATCACTGAATAGAAAGGAAAGACAAAT
AAAAGT-----CTATTATTGCTCCTCCCAAAATATCCAAATTTTGATGCCTAATACTCCATAAATAGTTCGAATTGTATA
GGAACAATGATCAATTTTAGCGCGAATTGTTTGTAAGGGAACTCTCCCCTCTCTGATCCATTCGACACGTGCAATTTCTT
TTCCGTTGATCCGCCCTGCAATTTGCACTTGAATTCCTTTTGTATCTG---TTTGTTCAGCTAATTCAATAGCTTTTTTC
ATTGCCTTTCGGAATGAAACTCTATTTTTTAATTGTAAAGCTATATATTCCGCAAGAATATTAGGTTGCCCATAGGGTTT
TTCCACTTTTGTAATAGCAATATTGAGTCTCCGGTTCACAGAATGCAATTTTTTTT-GTATATTTACCTGTAA-------
------------------
>Curcuma_aromatica_B1ZMN19
---------------------------------------------------------CTTATAGAATTGGAATTGCTCAT
TTTTGTTTGATTTAATGG-AAAAAGAATGAACAAGTTTGTGATTTTTTGTTCTATCACTGAATAGAAAGGAAAGACAAAT
AAAAGT-----CTATTATTGCTCCTCCCAAAATATCCAAATTTTGATGCCTAATACTCCATAAATAGTTCGAATTGTATA
GGAACAATGATCAATTTTAGCGCGAATTGTTTGTAAGGGAACTCTCCCCTCTCTGATCCATTCGACACGTGCAATTTCTT
TTCCGTTGATCCGCCCTGCAATTTGCACTTGAATTCCTTTTGTATCTG---TTTGTTCAGCTAATTCAATAGCTTTTTTC
ATTGCCTTTCGGAATGAAACTCTATTTTTTAATTGTAAAGCTATATATTCCGCAAGAATATTAGGTTGCCCATAGGGTTT
TTCCACTTTTGTAATAGCAATATTGAGTCTCCGGTTCACAGAATGCAATTTTTTTT-GTATATTTACCTGTAA-------
------------------
>Curcuma_aromatica_E1
---------------------------------------------------------CTTATAGAATTGGAATTGCTCAT
TTTTGTTTGATTTAATGG-AAAAAGAATGAACAAGTTTGTGATTTTTTGTTCTATCACTGAATAGAAAAGAAAGACAAAT
AAAAGT-----CTATTATTGCTCCTCCCAAAATATCCAA-TTTTGATGCCTAATACTCCATAAATAGTTCGAATTGTATA
GGAACAATGATCAATTTTAGCGCGAATTGTTTGTAAGGGAACTCTCCCCTCTCTGATCCATTCGACACGTGCAATTTCTT
TTCCGTTGATCCGCCCTGCAATTTGCACTTGAATTCCTTTTGTATCTG---TTTGTTCAGCTAATTCAATAGCTTTTTTC
ATTGCCTTTCGGAATGAAACTCTATTTTTTAATTGTAAAGCTATATATTCCGCAAGAATATTAGGTTGCCCATAGGGTTT
TTCCACTTTTGTAATAGCAATATTGAGTCTCCGGTTCACAGAATGCAATTTTTTTT-GTATATTTACCTGTAA-------
------------------
>Curcuma_aromatica_ZMN05__A1
---------------------------------------------------------CTTATAGAATTGGAATTGCTCAT
TTTTGTTTGATTTAATGG-AAAAAGAATGAACAAGTTTGTGATTTTTTGTTCTATCACTGAATAGAAAGGAAAGACAAAT
AAAAGT-----CTATTATTGCTCCTCCCAAAATATCCAAATTTTGATGCCTAATACTCCATAAATAGTTCGAATTGTATA
GGAACAATGATCAATTTTAGCGCGAATTGTTTGTAAGGGAACTCTCCCCTCTCTGATCCATTCGACACGTGCAATTTCTT
TTCCGTTGATCCGCCCTGCAATTTGCACTTGAATTCCTTTTGTATCTG---TTTGTTCAGCTAATTCAATAGCTTTTTTC
ATTGCCTTTCGGAATGAAACTCTATTTTTTAATTGTAAAGCTATATATTCCGCAAGAATATTAGGTTGCCCATAGGGTTT
TTCCACTTTTGTAATAGCAATATTGAGTCTCCGGTTCACAGAATGCAATTTTTTTT-GTATATTTACCTGTAA-------
------------------
>Curcuma_sp.__F4ZMN04
---------------------------------------------------------CTTATAGAATTGGAATTGCTCAT
TTTTGTTTGATTTAATGG-AAAAAGAATGAACAAGTTTGTGATTTTTTGTTCTATCACTGAATAGAAAGGAAAGACAAAT
AAAAGT-----CTATTATTGCTCCTCCCAAAATATCCAAATTTTGATGCCTAATACTCCATAAATAGTTCGAATTGTATA
GGAACAATGATCAATTTTAGCGCGAATTGTTTGTAAGGGAACTCTCCCCTCTCTGATCCATTCGACACGTGCAATTTCTT
TTCCGTTGATCCGCCCTGCAATTTGCACTTGAATTCCTTTTGTATCTG---TTTGTTCAGCTAATTCAATAGCTTTTTTC
ATTGCCTTTCGGAATGAAACTCTATTTTTTAATTGTAAAGCTATATATTCCGCAAGAATATTAGGTTGCCCATAGGGTTT
TTCCACTTTTGTAATAGCAATATTGAGTCTCCGGTTCACAGAATGCAATTTTTTTT-GTATATTTACCTGTAA-------
------------------
>Curcuma_sp__A5G7
---------------------------------------------------------CTTATAGAATTGGAATTGCTCAT
TTTTGTTTGATTTAATGG-AAAAAGAATGAACAAGTTTGTGATTTTTTGTTCTATCACTGAATAGAAAGGAAAGACAAAT
AAAAGT-----CTATTATTGCTCCTCCCAAAATATCCAAATTTTGATGCCTAATACTCCATAAATAGTTCGAATTGTATA
GGAACAATGATCAATTTTAGCGCGAATTGTTTGTAAGGGAACTCTCCCCTCTCTGATCCATTCGACACGTGCAATTTCTT
TTCCGTTGATCCGCCCTGCAATTTGCACTTGAATTCCTTTTGTATCTG---TTTGTTCAGCTAATTCAATAGCTTTTTTC
ATTGCCTTTCGGAATGAAACTCTATTTTTTAATTGTAAAGCTATATATTCCGCAAGAATATTAGGTTGCCCATAGGGTTT
TTCCACTTTTGTAATAGCAATATTGAGTCTCCGGTTCACAGAATGCAATTTTTTTT-GTATATTTACCTGTAA-------
------------------
>curcuma_chloroplast
GAGTCACACACTAAGCATAGCAATTCTAACAAATGGTCAATCGAATTTTTATTCAACCTTATAGAATTGGAATTGCTCAT
TTTTGTTTGATTTAATGG-AAAAAGAATGAACAAGTTTGTGATTTTTTGTTCTATCACTGAATAGAAAGGAAAGACAAAT
A-----AAAGTCTATTATTGCTCCTCCCAAAATATCCAAATTTTGATGCCTAATACTCCATAAATAGTTCGAATTGTATA
GGAACAATGATCAATTTTAGCGCGAATTGTTTGTAAGGGAACTCTCCCCTCTCTGATCCATTCGACACGTGCAATTTCTT
TTCCGTTGATCCGCCCTGCAATTTGCACTTGAATTCCTTTTGTATC---TGTTTGTTCAGCTAATTCAATAGCTTTTTTC
ATTGCCTTTCGGAATGAAACTCTATTTTTTAATTGTAAAGCTATATATTCCGCAAGAATATTAGGTTGCCCATAGGGTTT
TTCCACTTTTGTAATAGCAATATTGAGTCTCCGGTTCACAGAATGCAATTTTTTTT-GTATATTTACCTGTAATTCTTCG
ATGCTTCCTGTTTGGCCC
>Curcuma_sp_H4C4
---------------------------------------------------------CTTATAGAATTGGAATTGCTCAT
TTTTGTTTGATTTAATGG-AAAAAGAATGAACAAGTTTGTGATTTTTTGTTCTATCACTGAATAGAAAGGAAAGACAAAT
AAAAGT-----CTATTATTGCTCCTCCCAAAATATCCAAATTTTGATGCCTAATACTCCATAAATAGTTCGAATTGTATA
GGAACAATGATCAATTTTAGCGCGAATTGTTTGTAAGGGAACTCTCCCCTCTCTGATCCATTCGACACGTGCAATTTCTT
TTCCGTTGATCCGCCCTGCAATTTGCACTTGAATTCCTTTTGTATCTG---TTTGTTCAGCTAATTCAATAGCTTTTTTC
ATTGCCTTTCGGAATGAAACTCTATTTTTTAATTGTAAAGCTATATATTCCGCAAGAATATTAGGTTGCCCATAGGGTTT
TTCCACTTTTGTAATAGCAATATTGAGTCTCCGGTTCACAGAATGCAATTTTTTTT-GTATATTTACCTGTAA-------
------------------
>Amomum_species__G2ZMN03
---------------------------------------------------------CTTATAGAATTGGAATTGCTCAT
TTTTGTTTGATTTAATGG-AAAAAGAATGAACAAGTTTGTGATTTTTTGTTCTATCACTGAATAGAAAGGAAAGACAAAT
AAAAGT-----CTATTATTGCTCCTCCCAAAATATCCAAATTTTGATGCCTAATACTCCATAAATAGTTCGAATTGTATA
GGAACAATGATCAATTTTAGCGCGAATTGTTTGTAAGGGAACTCTCCCCTCTCTGATCCATTCGACACGTGCAATTTCTT
TTCCGTTGATACGCCCTGCAATTTGCACTTGAATTCCTTTTGTATCTG---TTTGTTCAGCTAATTCAATAGCTTTTTTC
ATTGCCTTTCGGAATGAAACTCTNTTTTTTAATTGTAAAGCTATATATTCCGCAAGAATATTAGGTTGCCCATAGGGTTT
TTCCACTTTTGTAATAGCAATATTGAGTCTCCGGTTCACAGAATGCAATTTTTTTT-GTATATTTACCTGTAA-------
------------------
