# Supplementary material for: Whole Plastome Sequences from Five Ginger Species Facilitate Marker Development and Define Limits to Barcode Methodology
Source: PLoS One. 2014 Oct 21;9(10):e108581. doi: 10.1371/journal.pone.0108581 (PMC4204815; doi:10.1371/journal.pone.0108581)
Supplement: File S2 — Alignments of sequenced products from barcode C PCR in fasta format. (FASTA) [file pone.0108581.s009.fasta]

>Alpinia_galanga_C4ZMN01_(reversed)
-------------------ATATTTAGTAATTCCCGAATTATTTCTTCTGTATCGTGGATCATCAAAAAAAGCAAGAATA
CTATTTCTACGTAAAATACCCTGTTTTGGTATTTCAATCGAAATACCAAAACAGGGTATTAGTTCATTCTCTCGTTTTTG
ATCATATTGTAATGGGATGATGAATCTATTTCTTCGCTTTTTCGCCAAGGAATAAGAATTCCCTTGGATAATAGAAGGAT
ATATAAAATTCCAATGACCATTAGATATGGTTTGATCGGGTCTTGTTGAATAGTCAATAATTTTCTTATCTTTTTTATCA
GAAGTATCTAACAATTTATATCTTACTCGACCATTAGTCATTGATAGATCAGAGATATATCTTTCTTCGACAGAAAAAGC
ATGAGGATTCATTTGATCTTGATCTTTGTGGAGCGAAAAAGACACTATACTAGATCTGCACGAACCTCCTGCTAATATCC
ATAAATGACTTGTTTTTAATAATAAATGAACATTACCATATGTATATTCAGGTGCATGGTGTACATCAGTACTCCAGTGC
ATTTCTCCCTCTGATTCAG--------------------------------------------
>Alpinia_malaccensis_B4ZSA03_(reversed)
-------------------ATATTTAGTAATTCCCGAATTATTTCTTCTGTATCGTGGATCATCAAAAAAAGCAAGAATA
CTATTTCTACGTAAAATACCCTGTTTTGGTATTTCGATTGAAATACCAAAACAGGGTATTAGTTCATTCTCTCGTTTTTG
ATCATATTGTAATGGGATGATGAATCTATTTCTTCGCTTTTTCGCCAAGGAATAAGAATTCCCTTGGATAATAGAAGGAT
ATATAAAATTCCAATGACCATTAGATATGGTTTGATCGGGTCTTGTTGAATAGTCAAGAATTTTCTTATCTTTTTTATCA
GAAGTATCTAACAATTTATATCTTACTCGACCATTAGTCATTGATAGATCAGAGATATATCTTTCTTTGACAGAAAAAGC
ATGAGGATTCATTTGATCTTGATCTTTGTGGAGCGAAAAAGACACTATACTAGATCTGCACGAACCTCCTGCTAATATCC
ATAAATGACTTGTTTTTAATAATAAATGAACATTACCATATGTATATTCAGGTGCATGGTGTACATCAGTACTCCAGTGC
ATTTCTCCCTCTGATTCAG--------------------------------------------
>Alpinia_purpurea_E5E3Zus1_(reversed)
-------------------ATATTTAGTAATTCCTGAATTATTTCTTCTGTATCGTGGATCATCAAAAAAAGCAAGAATA
CTATTTCTACGTAAAATACCCTGTTTTGGTATTTCGATTGAAATACCAAAACAGGGTATTAGTTCATTCTCTCGTTTTTG
ATCATATTGTAATGGGATGATGAATCTATTTCTTCGCTTTTTCGCCAAGGAATAAGAATTCCCTTGGATAATAGAAGGAT
ATATAAAATTCCAATAACCATTAGATATGGTTTGATCGGGTCTTGTTGAATAGTCAAGAATTTTCTTATCTTTTTTATCA
GAAGTATCTAACAATTTATATCTTACTCGACCATTAGTCATTGATAGATCAGAGATATATCTTTCTTCGACAGAAAAAGC
ATGAGGATTCATTTGATCTTGATCTTTGTGGAGCGAAAAAGACACTATACTAGATCTGCACGAACCTCCTGCTAATATCC
ATAAATGACTTGTTTTTAATAATAAATGAACATTACCATATGTATATTCAGGTGCATGGTGTACATCAGTACTCCAGTGC
ATTTCTCCCTCTGATTCAG--------------------------------------------
>Alpinia_purpurea__C6E6Zus1_(reversed)
-------------------ATATTTAGTAATTCCTGAATTATTTCTTCTGTATCGTGGATCATCAAAAAAAGCAAGAATA
CTATTTCTACGTAAAATACCCTGTTTTGGTATTTCGATTGAAATACCAAAACAGGGTATTAGTTCATTCTCTCGTTTTTG
ATCATATTGTAATGGGATGATGAATCTATTTCTTCGCTTTTTCGCCAAGGAATAAGAATTCCCTTGGATAATAGAAGGAT
ATATAAAATTCCAATAACCATTAGATATGGTTTGATCGGGTCTTGTTGAATAGTCAAGAATTTTCTTATCTTTTTTATCA
GAAGTATCTAACAATTTATATCTTACTCGACCATTAGTCATTGATAGATCAGAGATATATCTTTCTTCGACAGAAAAAGC
ATGAGGATTCATTTGATCTTGATCTTTGTGGAGCGAAAAAGACACTATACTAGATCTGCACGAACCTCCTGCTAATATCC
ATAAATGACTTGTTTTTAATAATAAATGAACATTACCATATGTATATTCAGGTGCATGGTGTACATCAGTACTCCAGTGC
ATTTCTCCCTCTGATTCAG--------------------------------------------
>Curcuma_domestica_D6D7_(reversed)
-------------------ATATTTAGTAATTCCTGAATTATTTCTTCTGTATCGTGGATCATCAAAAAAAGCAAGAATA
CTATTTCTACGTAAAATACCTTGTTTTGGTATTTCAATCGAAATACCAAAACAGGGTATTAGTTCATTCTCTCGTTTTTG
ATCATATTGTAATGGGATGATGAATCTATTTCTTCGCTTTTTCGCCAAGGAATAAGAATTCCCTTGGATAATAGAAGGAT
ATATAAAATTCCAATAACCATTAGATATGGTTTGATCGGGTCTTGTTGAATAGTCAAGAATTTTCTTATCTTTTTTATCA
GAAGTATCTAACAATTTATATCTTACTCGACCATTAGTCATTGATAGATCAGAGATATATCTTCCTTTGACAGAAAAAGC
ATGAGGATTCATTTGATCTTGATCTTTGTGGAGCGAAAAAGACACTATACTAGATCTGCACGAACCTCCTGCTAATATCC
ATAAATGACTTGTTTTTAATAATAAATGAACATTACCATATGTATATTCAGGTGCATGGTGTACATCAGTACTCCAGTGC
ATTTCTCCCTCTGATTCAG--------------------------------------------
>Curcuma_sp.Zus8_F5H4_(reversed)
-------------------ATATTTAGTAATTCCTGAATTATTTCTTCTGTATCGTGGATCATCAAAAAAAGCAAGAATA
CTATTTCTACGTAAAATACCCTGTTTTGGTATTTCGATTGAAATACCAAAACAGGGTATTAGTTCATTCTCTCGTTTTTG
ATCATATTGTAATGGGATGATGAATCTATTTCTTCGCTTTTTCGCCAAGGAATAAGAATTCCCTTGGATAATAGAAGGAT
ATATAAAATTCCAATAACCATTAGATATGGTTTGATCGGGTCTTGTTGAATAGTCAAGAATTTTCTTATCTTTTTTATCA
GAAGTATCTAACAATTTATATCTTACTCGACCATTAGTCATTGATAGATCAGAGATATATCTTTCTTCGACAGAAAAAGC
ATGAGGATTCATTTGATCTTGATCTTTGTGGAGCGAAAAAGACACTATACTAGATCTGCACGAACCTCCTGCTAATATCC
ATAAATGACTTGTTTTTAATAATAAATGAACATTACCATATGTATATTCAGGTGCATGGTGTACATCAGTACTCCAGTGC
ATTTCTCCCTCTGATTCAG--------------------------------------------
>Etlengea_B6D6Zus9.1_(reversed)
-------------------ATATTTAGTAATTCCTGAATTATTTCTTCTGTATCGTGGATCATCAAAAAAAGCAAGAATA
CTATTTCTACGTAAAATACCCTGTTTTGGTATTTCGATTGAAATACCAAAACAGGGTATTAGTTCATTCTCTCGTTTTTG
ATCATATTGTAATGGGATGATGAATCTATTTCTTCGCTTTTTCGCCAAGGAATAAGAATTCCCTTGGATAATAGAAGGAT
ATATAAAATTCCAATAACCATTAGATATGGTTTGATCGGGTCTTGTTGAATAGTCAAGAATTTTCTTATCTTTTTTATCA
GAAGTATCTAACAATTTATATCTTACTCGACCATTAGTCATTGATAGATCAGAGATATATCTTTCTTCGACAGAAAAAGC
ATGAGGATTCATTTGATCTTGATCTTTGTGGAGCGAAAAAGACACTATACTAGATCTGCACGAACCTCCTGCTAATATCC
ATAAATGACTTGTTTTTAATAATAAATGAACATTACCATATGTATATTCAGGTGCATGGTGTACATCAGTACTCCAGTGC
ATTTCTCCCTCTGATTCAG--------------------------------------------
>Alpinia_purpurea_H6C8Zus3_(reversed)
-------------------ATATTTAGTAATTCCCGAATTATTTCTTCTGTATCGTGGATCATCAAAAAAAGCAAAAATA
CTATTTCTACGTAAAATACCCTGTTTTGGTATTTCAATCGAAATACCAAAACAGGGTATTAGTTCATTCTCTCGTTTTTG
ATCATATTGTAATGGGATGATGAATCTATTTCTTCGCTTTTTCGCCAAGGAATAAGAATTCCCTTGTATAATAGAAGGAT
ATATCAAATTCCAATGACCATTAGATATGGTTTGATCGGGTCTTGTCGAATAGTAAATAATTTTCTTATCTTTTTTATCA
GAAGTATCTAACAATTTATATCTTACTCGACCATTAGTCATTGATAGATCAGAGATATATCTTTCTTCGACAGAAAAAGC
ATGAGGATTCATTTGATCTTGATCTTTGTGAAGCGAAAAAGACACTATACNAGATCTGCACGAACCTCCTGCTAATATCC
ATAAATGACTTGTTTTTAATAATAAATGAACATTACCATATGTATATTCAGGTGCATGGTGTACATCAGTACTCCAGTGC
ATTTCTCCCTCTGATTCAG--------------------------------------------
>Alpinia_sps_G3ZMN08_(reversed)
-------------------ATATTTAGTAATTCCCGAATTATTTCTTCTGTATCGTGGATCATCAAAAAAAGCAATAATA
CTATTTCTACGTAAAATACCCTGTTTTGGTATTTCAATCGAAATACCAAAACAGGGTATTAGTTCATTCTCTCGTTTTTG
ATCATATTGTAATGGGATGATGAATCTATTTCTTCGCTTTTTCGCCAAGGAATAAGAATTCCCTTGTATAATAGAAGGAT
ATATCAAATTCCAATGACCATTAGATATGGTTTGATCGGGTCTTGTCGAATAGTAAATAATTTTCTTATCTTTTTTATCA
GAAGTATCTAACAATTTATATCTTACTCGACCATTAGTCATTGATAGATCAGAGATATATCTTTCTTCGACAGAAAAAGC
ATGAGGATTCATTTGATCTTGATCTTTGTGAAGCGAAAAAGACACTATACTAGATCTGCACGAACCTCCTGCTAATATCC
ATAAATGACTTGTTTTTAATAATAAATGAACATTACCATATGTATATTCAGGTGCATGGTGTACATCAGTACTCCAGTGC
ATTTCTCCCTCTGATTCAG--------------------------------------------
>Curcuma_longa_F1ZMZ05_(reversed)
-------------------ATATTTAGTAATTCCCGAATTATTTCTTCTGTATCGTGGATCATCAAAAAAAGCAAGAATA
CTATTTCTACGTAAAATACCCTGTTTTGGTATTTCGATTGAAATACCAAAACAGGGTATTAGTTCATTCTCTCGTTTTTG
ATCATATTGTAATGGGATGATGAATCTATTTCTTCGCTTTTTCGCCAAGAAATAAGAATTCCCTTGGATAATAGAAGGAT
ATATAATATTCCAATGACCATTAGATATGGTTTGATCAGGTCTTGTTGAATAGTCAAGAATTTTCTTATCTTTTTTATCA
GAAGTATCTAACAATTTATATCTTACTCGACCGTTAGTCATTGATAGATCAGAGATATATCTTTCTTCGACAGAAAAAGC
ATGAGGATTCATTTGATCTTGATCCTTGTGGAGCGAAAAAGACACTATACTAGATCTGCACGAACCTCCTGCTAATATCC
ATAAATGACTTGTTTTTAATAATAGATGAACATTACCATATGTATATTCAGGTGCATGGTGTACATCAGTACTCCAATGC
ATTTCTCCCTCTGATTCAG--------------------------------------------
>Curcuma_aromatica_E1_(reversed)
-------------------ATATTTAGTAATTCCCGAATTATTTCTTCTGTATCGTGGATCATCAAAAAAAGCAAGAATA
CTATTTCTACGTAAAATACCCTGTTTTGGTATTTCGATTGAAATACCAAAACAGGGTATTAGTTCATTCTCTCGTTTTTG
ATCATATTGTAATGGGATGATGAATCTATTTCTTCGCTTTTTCGCCAAGAAATAAGAATTCCCTTGGATAATAGAAGGAT
ATATAATATTCCAATGACCATTAGATATGGTTTGATCAGGTCTTGTTGAATAGTCAAGAATTTTCTTATCTTTTTTATCA
GAAGTATCTAACAATTTATATCTTACTCGACCGTTAGTCATTGATAGATCAGAGATATATCTTTCTTCGACAGAAAAAGC
ATGAGGATTCATTTGATCTTGATCCTTGTGGAGCGAAAAAGACACTATACTAGATCTGCACGAACCTCCTGCTAATATCC
ATAAATGACTTGTTTTTAATAATAGATGAACATTACCATATGTATATTCAGGTGCATGGTGTACATCAGTACTCCAATGC
ATTTCTCCCTCTGATTCAG--------------------------------------------
>Curcuma_sp.__F4ZMN04_(reversed)
-------------------ATATTTAGTAATTCCCGAATTATTTCTTCTGTATCGTGGATCATCAAAAAAAGCAAGAATA
CTATTTCTACGTAAAATACCCTGTTTTGGTATTTCGATTGAAATACCAAAACAGGGTATTAGTTCATTCTCTCGTTTTTG
ATCATATTGTAATGGGATGATGAATCTATTTCTTCGCTTTTTCGCCAAGAAATAAGAATTCCCTTGGATAATAGAAGGAT
ATATAATATTCCAATGACCATTAGATATGGTTTGATCAGGTCTTGTTGAATAGTCAAGAATTTTCTTATCTTTTTTATCA
GAAGTATCTAACAATTTATATCTTACTCGACCGTTAGTCATTGATAGATCAGAGATATATCTTTCTTCGACAGAAAAAGC
ATGAGGATTCATTTGATCTTGATCCTTGTGGAGCGAAAAAGACACTATACTAGATCTGCACGAACCTCCTGCTAATATCC
ATAAATGACTTGTTTTTAATAATAGATGAACATTACCATATGTATATTCAGGTGCATGGTGTACATCAGTACTCCAATGC
ATTTCTCCCTCTGATTCAG--------------------------------------------
>Emperor_trmeric_D5E7_(reversed)
-------------------ATATTTAGTAATTCCCGAATTATTTCTTCTGTATCGTGGATCATCAAAAAAAGCAAGAATA
CTATTTCTACGTAAAATACCCTGTTTTGGTATTTCGATTGAAATACCAAAACAGGGTATTAGTTCATTCTCTCGTTTTTG
ATCATATTGTAATGGGATGATGAATCTATTTCTTCGCTTTTTCGCCAAGAAATAAGAATTCCCTTGGATAATAGAAGGAT
ATATAATATTCCAATGACCATTAGATATGGTTTGATCAGGTCTTGTTGAATAGTCAAGAATTTTCTTATCTTTTTTATCA
GAAGTATCTAACAATTTATATCTTACTCGACCGTTAGTCATTGATAGATCAGAGATATATCTTTCTTCGACAGAAAAAGC
ATGAGGATTCATTTGATCTTGATCCTTGTGGAGCGAAAAAGACACTATACTAGATCTGCACGAACCTCCTGCTAATATCC
ATAAATGACTTGTTTTTAATAATAGATGAACATTACCATATGTATATTCAGGTGCATGGTGTACATCAGTACTCCAATGC
ATTTCTCCCTCTGATTCAG--------------------------------------------
>Etlengea_sp._G5B5Zus10_(reversed)
-------------------ATATTTAATAATTCCCGAATTATTTCTTCTGTATCGTGGATCATCAAAAAAAGCAAGAATA
CTATTTCTACGTAAAATACCCTGTTTTGGTATTTCGATTGAAATACCAAAACAGGGTATTAGTTCATTCTCTCGTTTTTG
ATCATATTGTAATGGGATGATGAATCTATTTCTTCGCTTTTTCGCCAAGAAATAAGAATTCCCTTGGATAATAGAAGGAT
ATATAATATTCCAATGACCATTAGATATGGTTTGATCAGGTCTTGTTGAATAGTCAAGAATTTTCTTATCTTTTTTATCA
GAAGTATCTAACAATTTATATCTTACTCGACCGTTAGTCATTGATAGATCAGAGATATATCTTTCTTCGACAGAAAAAGC
ATGAGGATTCATTTGATCTTGATCCTTGTGGAGCGAAAAAGACACTATACTAGATCTGCACGAACCTCCTGCTAATATCC
ATAAATGACTTGTTTTTAATAATAGATGAACATTACCATATGTATATTCAGGTGCATGGTGTACATCAGTACTCCAATGC
ATTTCTCCCTCTGATTCAG--------------------------------------------
>Alpinia_nigra__A4ZSA04_(reversed)
-------------------ATATTTAGTAATTCCCGAATTATTTCTTCTGTATCGTGGATCATCAAAAAAAGCAAGAATA
CTATTTCTACGTAAAATACCTTGTTTTGGTATTTCAATTGAAATACCAA---AGGGTATTAGTTTATTCTCTCGTTTTTG
ATCATATTGTAATGGGATGATGAATCTATTTCTTCGCTTTTTCGCCAAGAAATAAGAATTCCCTTGGATAATAGAAGGAT
ATATAATATTCCAATGACCATTATATATGGTTTGATCAGGTCTTATTGAATAGTCAAGAATTTTCTTATCTTTTTTATCA
GAAGTATCTAACAATTTATATCTTACTCGACCGTTAGTCATTGATAGATCAGAGATATATCTTTCTTCGACAGAAAAAGC
ATGAGGATTCATTTGATCTTGATCCTTGTGGAGCGAAAAAGACACTATACTAGATCTGCACGAACCTCCTGCTAATATCC
ATAAATGACTTGTTTTTAATAATAGATGAACATTACCATATGTATATTCAGGTGCATGGTGTACATCAGTACTCCAGTGC
ATTTCTCCCTCTGATTCAG--------------------------------------------
>Amomum_sps.__D4ZMN03_(reversed)
-------------------ATATTTAGTAATTCCCGAATTATTTCTTCTGTATCGTGGATCATCAAAAAAAGCAAGAATA
CTATTTCTACGTAAAATACCCTGTTTTGGTATTTCAATTGAAATATCAAAACAAGGTATTAGTTCATTCTCTCGTTTTTG
ATGATATTGTAATGGGATGATGAATCTATTTCTTCGTTTTTTCGCCAAGAAATAAGAATTCCCTTGGATAATAGAAGGAT
ATATAATATTCCAATGACCATTATATATGGTTTGATCAGGTCTTATTGAATAGTCAAGAATTTTCTTATCTTTTTTATCA
GAAGTATCTAACAATTTATATCTTACTCGACCGTTAGTCATTGATAGATCAGAAATATATCTTTCTTCGACAGAAAAAGC
ATGAGGATTCATTTGATCTTGATCCTTGTGGAGCGAAAAAGACACTATACTAGATCTGCACGAACCTCCTGCTAATATCC
ATAAATGACTTGTTTTTAATAATAGATGAACATTACCATATGTATATTCAGGTGCATGGTGTACATCAGTACTCCAGTGC
ATTTCTCCCTCTGATTCAG--------------------------------------------
>Kaemferia_galanga_B2ZSG01_(reversed)
-------------------ATATTTAGTAATTCCCGAATTATTTCTTCTGTATCGTGGATCATCAAAAAAAGCAAGAATA
CTATTTCTACGTAAAATACCCTGTTTTGGTATTTCAATTGAAATACCAAAACAGGGTATTAGTTCATTCTCTCGTTTTTG
ATCATATTGTAATGGGATGATGAATCTATTTCTTCGCTTTTTCGCCAAGAAATAAGAATTCCCTTGGATAATAGAAGGAT
ATATAATATTCCAATGACCATTATATATGGTTTGATCAGGTCTTGTTGAATAGTCAAGAATTTTCTTATCTTTTTTATCA
GAAGTATCTAACAATTTATATCTTATTCGACCGTTAGTCATTGATAGATCAGAGATATATCTTTCTTCGACAGAAAAAGC
ATGAGGATTCATTTGATCTTGATCCTTGTGGAGCGAAAAAGACACTATACTAGATCTGCACGAACCTCCTGCTAATATCC
ATAAATGACTTGTTTTTAATAATAGATGAACATTACCATATGTATATTCAGGTGCATGGTGTACATCAGTACTCCAGTGC
ATTTCTCCCTCTGATTCAG--------------------------------------------
>Zingiber_casuamonar__G4ZSH01_(reversed)
-------------------ATATTTAGTAATTCCCGAATTATTTCTTCTGTATCGTGGATCATCAAAAAAAGCAAGAATA
CTATTTCTACGTAAAATACCTTGTTTTGGTATTTCAATTGAAATACCAA---AGGGTATTAGTTTATTCTCTCGTTTTTG
ATCATATTGTAATGGGATGATGAATCTATTTCTTCGCTTTTTCGCCAAGAAATAAGAATTCCCTTGGATAATAGAAGGAT
ATATAATATTCCAATGACCATTATATATGGTTTGATCAGGTCTTATTGAATAGTCAAGAATTTTCTTATCTTTTTTATCA
GAAGTATCTAACAATTTATATCTTACTCGACCGTTAGTCATTGATAGATCAGAGATATATCTTTCTTCGACAGAAAAAGC
ATGAGGATTCATTTGATCTTGATCCTTGTGGAGCGAAAAAGACACTATACTAGATCTGCACGAACCTCCTGCTAATATCC
ATAAATGACTTGTTTTTAATAATAGATGAACATTACCATATGTATATTCAGGTGCATGGTGTACATCAGTACTCCAGTGC
ATTTCTCCCTCTGATTCAG--------------------------------------------
>Hydechium_flavascense_D3ZMZ22_(reversed)
-------------------ATATTTAGTAATTCCCGAATTATTTCTTCTGTATCGTGGATCATCAAAAAAAGCAAGAATA
CTATTTCTACGTAAAATACCCTGTTTTGGTATTTCAATCGAAATACCAAAACAGGGTATTAGTTCATTCTCTCGTTTTTG
ATCATATTGTAATGGGATGATGAATCTATTTCTTCGCTTTTTCGCCAAGAAATAAGAATTCCCTTGGATAATAGAAGGAT
ATATAATATTCCAACGACCATTATATATGGTTTGATCAGGTCTTGTTGAATAGTCAAGAATTTTCTTATCTTTTTTATCA
GAAGTATCTAACAATTTATATCTTACTCGACCGTTAGTCATTGATAGATCAGAGATATATCTTTCTTCGACAGAAAAAGC
ATGAGGATTCATTTGATCTTGATCCTTATGGAGCGAAAAAGACACTATACTAGATCTGCACGAACCTCCTGCTAATATCC
ATAAATGACTTGTTTTTAATAATAGATGAACATTACCATATGTATATTCAGGTGCATGGTGTACATCAGTACTCCAGTGC
ATTTCTCCCTCTGATTCAG--------------------------------------------
>Hydechium_stenopetalum_C3ZSF04_(reversed)
-------------------ATATTTAGTAATTCCCGAATTATTTCTTCTGTATCGTGGATCATCAAAAAAAGCAAGAATA
CTATTTCTACGTAAAATACCCTGTTTTGGTATTTCAATCGAAATACCAAAACAGGGTATTAGTTCATTCTCTCGTTTTTG
ATCATATTGTAATGGGATGATGAATCTATTTCTTCGCTTTTTCGCCAAGAAATAAGAATTCCCTTGGATAATAGAAGGAT
ATATAATATTCCAACGACCATTATATATGGTTTGATCAGGTCTTGTTGAATAGTCAAGAATTTTCTTATCTTTTTTATCA
GAAGTATCTAACAATTTATATCTTACTCGACCGTTAGTCATTGATAGATCAGAGATATATCTTTCTTCGACAGAAAAAGC
ATGAGGATTCATTTGATCTTGATCCTTATGGAGCGAAAAAGACACTATACTAGATCTGCACGAACCTCCTGCTAATATCC
ATAAATGACTTGTTTTTAATAATAGATGAACATTACCATATGTATATTCAGGTGCATGGTGTACATCAGTACTCCAGTGC
ATTTCTCCCTCTGATTCAG--------------------------------------------
>Kaemferia_angistifolia_C2ZSG02_(reversed)
-------------------ATATTTAGTAATTCCCGAATTATTTCTTCTGTATCGTGGATCATCAAAAAAAGCAAGAATA
CTATTTCTACGTAAAATACCCTGTTTTGGTATTTCAATTGAAATACCAAAACAGGGTATTAGTTCATTCTCTCGTTTTTG
ATCATATTGTAATGGGATGATGAATCTATTTCTTCGCTTTTTCGCCAAGAAATAAGAATTCCCTTGGATAATAGAAGGAT
ATATAATATTCCAACGACCATTATATATGGTTTGATCAGGTCTTGTTGAATAGTCAAGAATTTTCTTATCTTTTTTATCA
GAAGTATCTAACAATTTATATCTTATTCGACCGTTAGTCATTGATAGATCAGAGATATATCTTTCTTCGACAGAAAAAGC
ATGAGGATTCATTTGATCTTGATCCTTGTGGAGCGAAAAAGACACTATACTAGATCTGCACGAACCTCCTGCTAATATCC
ATAAATGATTTGTTTTTAATAATAGATGAACATTACCGTATGTATATTCAGGTGCATGGTGTACATCAGTACTCCAGTGC
ATTTCTCCCTCTGATTCAG--------------------------------------------
>Kaemferia_pulchera_A2ZSG03_(reversed)
-------------------ATATTTAGTAATTCCCGAATTATTTCTTCTGTATCGTGGATCATCAAAAAAAGCAAGAATA
CTATTTCTACGTAAAATACCCTGTTTTGGTATTTCAATTGAAATACCAAAACAGGGTATTAGTTCATTCTCTCGTTTTTG
ATCATATTGTAATGGGATGATGAATCTATTTCTTCGCTTTTTCGCCAAGAAATAAGAATTCCCTTGGATAATAGAAGGAT
ATATAATATTCCAACGACCATTATATATGGTTTGATCAGGTCTTGTTGAATAGTCAAGAATTTTCTTATCTTTTTTATCA
GAAGTATCTAACAATTTATATCTTATTCGACCGTTAGTCATTGATAGATCAGAGATATATCTTTCTTCGACAGAAAAAGC
ATGAGGATTTATTTGATCTTGATCCTTGTAGAGCGAAAAAGACACAATACTAGATCTGCACGAACCTCCTGCTAATATCC
ATAAATGACTTGTTTTTAATAATAGATGAACATTACCGTATGTATATTCAGGTGCATGGTGTACATCAGTACTCCAGTGC
ATTTCTCCCTCTGATTCAG--------------------------------------------
>Curcuma_sp_E6H7_(reversed)
-------------------ATATTTAGTAATTCCTGAATTATTTCTTCTGTATCGTGGATCATCAAAAAAAGCAAGAATA
CTATTTCTACGTAAAATACCCTGTTTTGGTATTTCGATTGAAATACCAAAACAGGGTATTAGTTCATTCTCTCGTTTTTG
ATCATATTGTAATGGGATGATGAATCTATTTCTTCGCTTTTTCGCCAAGGAATAAGAATTCCCTTGGATAATAGAAGGAT
ATATAAAATTCCAATAACCATTAGATATGGTTTGATCGGGTCTTGTTGAATAGTCAAGAATTTTCTTATCTTTTTTATCA
GAAGTATCTAACAATTTATATCTTACTCGACCATTAGTCATTGATAGATCAGAGATATATCTTTCTTCGACAGAAAAAGC
ATGAGGATTCATTTGATCTTGATCTTTGTGGAGCGAAAAAGACACTATACTAGATCTGCACGAACCTCCTGCTAATATCC
ATAAATGACTTGTTTTTAATAATAAATGAACATTACCATATGTATATTCAGGTGCATGGTGTACATCAGTACTCCAGTGC
ATTTCTCCCTCTGATTCAG--------------------------------------------
>Curcuma_sp_H4C4_(reversed)
-------------------ATATTTAGTAATTCCCGAATTATTTCTTCTGTATCGTGGATCATCAAAAAAAGCAAGAATA
CTATTTCTACGTAAAATACCCTGTTTTGGTATTTCGATTGAAATACCAAAACAGGGTATTAGTTCATTCTCTCGTTTTTG
ATCATATTGTAATGGGATGATGAATCTATTTCTTCGCTTTTTCGCCAAGAAATAAGAATTCCCTTGGATAATAGAAGGAT
ATATAATATTCCAATGACCATTAGATATGGTTTGATCAGGTCTTGTTGAATAGTCAAGAATTTTCTTATCTTTTTTATCA
GAAATATCTAACAATTTATATCTTACTCGACCGTTAGTCATTGATAGATCAGAGATATATCTTTCTTCGACAGAAAAAGC
ATGAGGATTCATTTGATCTTGATCCTTGTGGAGCGAAAAAGACACTATACTAGATCTGCACGAACCTCCTGCTAATATCC
ATAAATGACTTGTTTTTAATAATAGATGAACATTACCATATGTATATTCAGGTGCATGGTGTACATCAGTACTCCAATGC
ATTTCTCCCTCTGATTCAG--------------------------------------------
>Curcuma_sp_F6A8_(reversed)
-------------------ATATTTAGTAATTCCCGAATTATTTCTTCTGTATCGTGGATCATCAAAAAAAGCAAGAATA
CTATTTCTACGTAAAATACCCTGTTTTGGTATTTCGATTGAAATACCAAAACAGGGTATTAGTTCATTCTCTCGTTTTTG
ATCATATTGTAATGGGATGATGAATCTATTTCTTCGCTTTTTCGCCAAGAAATAAGAATTCCCTTGGATAATAGAAGGAT
ATATAATATTCCAATGACCATTAGATATGGTTTGATCAGGTCTTGTTGAATAGTCAAGAATTTTCTTATCTTTTTTATCA
GAAGTATCTAACAATTTATATCTTACTCGACCGTTAGTCATTGATAGATCAGAGATATATCTTTCTTCGACAGAAAAAGC
ATGAGGATTCATTTGATCTTGATCCTTGTGGAGCGAAAAAGACACTATACTAGATCTGCACGAACCTCCTGCTAATATCC
ATAAATGACTTGTTTTTAATAATAGATGAACATTACCATATGTATATTCAGGTGCATGGTGTACATCAGTACTCCAGTGC
ATTTCTCCCTCTGATTCAG--------------------------------------------
>Curcuma_sp_G6B8_(reversed)
-------------------ATATTTAGTAATTCCCGAATTATTTCTTCTGTATCGTGGATCATCAAAAAAAGCAAGAATA
CTATTTCTACGTAAAATACCCTGTTTTGGTATTTCGATTGAAATACCAAAACANGGTATTAGTTCATTCTCTCGTTTTTG
ATCATATTGTAATGGGATGATGAATCTATTTCTTCGCTTTTTCGCCAAGAAATAAGAATTCCCTTGGATAATAGAAGGAT
ATATAATATTCCAATGACCATTAGATATGGTTTGATCAGGTCTTGTTGAATAGTCAAGAATTTTCTTATCTTTTTTATCA
GAAGTATCTAACAATTTATATCTTACTCGACCGTTAGTCATTGATAGATCAGAGATATATCTTTCTTCGACAGAAAAAGC
ATGAGGATTCATTTGATCTTGATCCTTGTGGAGCGAAAAAGACACTATACTAGATCTGCACGAACCTCCTGCTAATATCC
ATAAATGACTTGTTTTTAATAATAGATGAACATTACCATATGTATATTCAGGTGCATGGTGTACATCAGTACTCCAGTGC
ATTTCTCCCTCTGATTCAG--------------------------------------------
>Zus2_A6_(reversed)
-------------------ATATTTAGTAATTCCCGAATTATTTCTTCTGTATCGTGGATCATCAAAAAAAGCAAGAATA
CTATTTCTACGTAAAATACCCTGTTTTGGTATTTCGATTGAAATACCAAAACAGGGTATTAGTTCATTCTCTCGTTTTTG
ATCATATTGTAATGGGATGATGAATCTATTTCTTCGC-TTTTCGCCAAGAAATAAGAATTCCCTT-GATAAAAGAAGGAT
ATATAATATTCCAATGACCATTAGATATGGTTTGATCGGGTCTTGTTGAATAGTCAAGAATTTTCTCATCTTTTTTATCA
GAAGTATCTAACAATTTATATCTTACTCGACCGTTAGTCATTGATAGATCAGAGATATATCTTTCTTCGACAGAAAAAGC
ATGAGGATTCATTTGATCTTGATCCTTGTGGAGCGAAAAAGACACTATACTAGATCTGCACGAACCTCCTGCTAATATCC
ATAAATGACTTGTTTTTAATAATAGATGAACATTACCATATGTATATTCAGGTGCATGGTGTACATCAGTACTCCAGTGC
ATTTCTCCCTCTGATTCAG--------------------------------------------
>amomum_chloroplast
AATTGACCTCTACGGTCCCATATTTAGTAATTCCCGAATTATTTCTTCTGTATCGTGGATCATCAAAAAAAGCAAGAATA
CTATTTCTACGTAAAATACCCTGTTTTGGTATTTCGATTGAAATACCAAAACAGGGTATTAGTTCATTCTCTCGTTTTTG
ATCATATTGTAATGGGATGATGAATCTATTTCTTCGCTTTTTCGCCAAGGAATAAGAATTCCCTTGGATAATAGAAGGAT
ATATAAAATTCCAATGACCATTAGATATGGTTTGATCGGGTCTTGTTGAATAGTCAAGAATTTTCTTATCTTTTTTATCA
GAAGTATCTAACAATTTATATCTTACTCGACCATTAGTCATTGATAGATCAGAGATATATCTTTCTTTGACAGAAAAAGC
ATGAGGATTCATTTGATCTTGATCTTTGTGGAGCGAAAAAGACACTATACTAGATCTGCACGAACCTCCTGCTAATATCC
ATAAATGACTTGTTTTTAATAATAAATGAACATTACCATATGTATATTCAGGTGCATGGTGTACATCAGTACTCCAGTGC
ATTTCTCCCTCTGATTCAGAATAAATATGTTTTCGTACCTTCTCTTTAAAATAAAAAGTGGAC
>hedychium_chloroplast
AATTGACCTCTACGGTCCCATATTTAGTAATTCCCGAATTATTTCTTCTGTATCGTGGATCATCAAAAAAAGCAAGAATA
CTATTTCTACGTAAAATACCCTGTTTTGGTATTTCGATTGAAATACCAAAACAGGGTATTAGTTCATTCTCTCGTTTTTG
ATCATATTGTAATGGGATGATGAATCTATTTCTTCGCTTTTTCGCCAAGAAATAAGAATTCCCTTGGATAATAGAAGGAT
ATATAATATTCCAACGACCATTATATATGGTTTGATCAGGTCTTGTTGAATAGTCAAGAATTTTCTTATCTTTTTTATCA
GAAGTATCTAACAATTTATATCTTACTCGACCGTTAGTCATTGATAGATCAGAGATATATCTTTCTTCGACAGAAAAAGC
ATGAGGATTCATTTGATCTTGATCCTTATGGAGCGAAAAAGACACTATACTAGATCTGCACGAACCTCCTGCTAATATCC
ATAAATGACTTGTTTTTAATAATAGATGAACATTACCATATGTATATTCAGGTGCATGGTGTACATCAGTACTCCAGTGC
ATTTCTCCCTCTGATTCAGAATAAATATGTTTTCGTACCTTCTCTTTAAAATAAAAAGTGGAC
>curcuma_chloroplast
AATTGACCTCTACGGTCCCATATTTAGTAATTCCCGAATTATTTCTTCTGTATCGTGGATCATCAAAAAAAGCAAGAATA
CTATTTCTACGTAAAATACCCTGTTTTGGTATTTCGATTGAAATACCAAAACAGGGTATTAGTTCATTCTCTCGTTTTTG
ATCATATTGTAATGGGATGATGAATCTATTTCTTCGCTTTTTCGCCAAGAAATAAGAATTCCCTTGGATAATAGAAGGAT
ATATAATATTCCAATGACCATTAGATATGGTTTGATCAGGTCTTGTTGAATAGTCAAGAATTTTCTTATCTTTTTTATCA
GAAGTATCTAACAATTTATATCTTACTCGACCGTTAGTCATTGATAGATCAGAGATATATCTTTCTTCGACAGAAAAAGC
ATGAGGATTCATTTGATCTTGATCCTTGTGGAGCGAAAAAGACACTATACTAGATCTGCACGAACCTCCTGCTAATATCC
ATAAATGACTTGTTTTTAATAATAGATGAACATTACCATATGTATATTCAGGTGCATGGTGTACATCAGTACTCCAATGC
ATTTCTCCCTCTGATTCAGAATAAATATGTTTTCGTACCTTCTCTTTAAAATAAAAAGTGGAC
>alpinia_chloroplast
AATTGACCTCTACGGTCCCATATTTAGTAATTCCCGAATTATTTCTTCTGTATCGTGGATCATCAAAAAAAGCAAGAATA
CTATTTCTACGTAAAATACCCTGTTTTGGTATTTCAATCGAAATACCAAAACAGGGTATTAGTTCATTCTCTCGTTTTTG
ATCATATTGTAATGGGATGATGAATCTATTTCTTCGCTTTTTCGCCAAGGAATAAGAATTCCCTTGGATAATAGAAGGAT
ATATAAAATTCCAATGACCATTAGATATGGTTTGATCGGGTCTTGTTGAATAGTCAAGAATTTTCTTATCTTTTTTATCA
GAAGTATCTAACAATTTATATCTTACTCGACCATTAGTCATTGATAGATCAGAGATATATCTTTCTTCGACAGAAAAAGC
ATGAGGATTCATTTGATCTTGATCTTTGTGGAGCGAAAAAGACACTATACTAGATCTGCACGAACCTCCTGCTAATATCC
ATAAATGACTTGTTTTTAATAATAAATGAACATTACCATATGTATATTCAGGTGCATGGTGTACATCAGTACTCCAGTGC
ATTTCTCCCTCTGATTCAGAATAAATATGTTTTCGTACCTTCTCTTTAAAATGAAAAGTGGAC
>zingiber_chloroplast
AATTGACCTCTACGGTCCCATATTTAGTAATTCCCGAATTATTTCTTCTGTATCGTGGATCATCAAAAAAAGCAAGAATA
CTATTTCTACGTAAAATACCCTGTTTTGGTATTTCAATTGAAATATCAAAACAAGGTATTAGTTCATTCTCTCGTTTTTG
ATGATATTGTAATGGGATGATGAATCTATTTCTTCGTTTTTTCGCCAAGAAATAAGAATTCCCTTGGATAATAGAAGGAT
ATATAATATTCCAATGACCATTATATATGGTTTGATCAGGTCTTATTGAATAGTCAAGAATTTTCTTATCTTTTTTATCA
GAAGTATCTAACAATTTATATCTTACTCGACCGTTAGTCATTGATAGATCAGAAATATATCTTTCTTCGACAGAAAAAGC
ATGAGGATTCATTTGATCTTGATCCTTGTGGAGCGAAAAAGACACTATACTAGATCTGCACGAACCTCCTGCTAATATCC
ATAAATGACTTGTTTTTAATAATAGATGAACATTACCATATGTATATTCAGGTGCATGGTGTACATCAGTACTCCAGTGC
ATTTCTCCCTCTGATTCAGAATAAATATGTTTTCGTACCTTCTCTTTAAAATAAAAAGTGGAC
