# Supplementary material for: Whole Plastome Sequences from Five Ginger Species Facilitate Marker Development and Define Limits to Barcode Methodology
Source: PLoS One. 2014 Oct 21;9(10):e108581. doi: 10.1371/journal.pone.0108581 (PMC4204815; doi:10.1371/journal.pone.0108581)
Supplement: File S3 — Fasta file containing each assembled plastome sequence. (FAS) [file pone.0108581.s010.fas]

>Alpinia_zerumbet_(TARS1718)
ATACAATATAAATAAATATGTATGCTACACGCAAAAAAATTAAAATACTATTCTATTACA
TCAAACAAAATAACAATACCCCATATCTCGCTTAAGCGAGATATGGGGTATTGTTATTTC
AGGGTATTGCTACATTTTTTAACAATTCAGATACACTAAGACAAAAGTCTTATCCATTTG
TAGATGAAACTTCAACAGCAGCTAGGTCTAGAGGGAAATTGTGAGCATTACGTTCATGCA
TTACTTCCATACCAAGGTTTGCACGGTTGATGATATCAGCCCACGTGTTAATAACACGAC
CCTGACTGTCAACTACGGATTGGTTAAAATTAAAACCATTTAGGTTGAAAGCCATAGTGC
TAATACCTAAAGCAGTGAACCAAATACCAATTACAGGCCAAGCAGCCAAGAAGAAATGTA
AAGAACGAGAATTGTTGAAACTAGCATATTGGAAGATCAATCGCCCAAAATAACCATGAG
CAGCTACGATATTATAAGTCTCTTCCTCTTGACCGAATCTGTAACCTTCATTAGCAGATT
CGTTTTCAGTGGTTTCCCTGATCAAACTAGAGGTTACCAAGGAACCATGCATAGCACTGA
ATAGGGAGCCGCCGAATACACCAGCTACACCTAACATGTGAAATGGGTGCATAAGAATGT
TGTGTTCTGCCTGGAATACAATCATGAAGTTGAAAGTACCAGATATTCCTAAAGGCATAC
CATCAGAAAAACTTCCTTGACCAATAGGATAGATCAAGAAAACAGCTGCTGCTGCCGCAA
CAGGAGCTGAATATGCAACAGCAATCCAAGGACGCATACCCAGACGGAAACTTAGTTCCC
ACTCACGACCCATGTAACAAGCTACACCAAGTAAAAAATGTAGAACAATTAGCTCGTAAG
GACCGCCATTGTATAACCACTCATCAACGGATGCTGCTTCCCAAATTGGGTAAAAATGCA
AACCTATAGCTGCGGAAGTAGGAATAATGGCACCAGAAATAATATTATTTCCATAAAGTA
GAGAACCAGAAACAGGTTCTCGAATACCATCAATATCTACTGGAGGGGCAGCAATGAAGG
CGATAATAAATACGGAAGTTGCGGTCAATAAGGTAGGGATCATCAAAACACCGAACCATC
CAATGTAAAGACGGTTTTCAGTGCTGGTTATCCAGTTGCAGAAGCGACCCCATAGGCTTG
TACTTTCGCGTCTCTCTAAAATTGCAGTCATGGTAAGATCTTGGTTTATTCAATTTATTA
AGGACTCCCAAGCATATGTATTAACTATTCATAGTTATGAGTTAGATAATAGAAGGCTTG
TTATCTAACAGTATAACATGGTTTATATGTCAATGTCAACCAATATCAACCGAACAGACA
GATATCCATCTTATATATCTATGACTAAATACACAAAATATCTACGACTAAACAATTTGT
AAATGAAGTGAATAAAAAAAATATTTATTTTTATATTTTTTCTTTTCTATGGGTTGCCCG
GGACTCGAACCCGGAACTAGTCGGATGGAGTAGATATTTTTCCTTGTTATAATAGGTAAC
AAATCCCTCCCCAAAACGTGCTTGCATTTTTCATTGCACACGACTTTCCCTATGTATACA
TATAAAAAACATCCCGAGAAGAAAGTAAAGTGCAAATAATAATTTGGACTACTCAGTTGA
TTCAAGCAGTACAGTACTACATGAGCATTTCAGAATGATAATTCTATGAATATTTTTTTT
CTCTTGATCTATAGTATCAATATAGATCATTTGTACATTTCTATTAGATCTTCTATGGAT
CTTCTATTTATATTGTATTATGTCGTGACTAATAAACTATTTACCAGGTCATTGATACGG
ATAATATCCAAATACCAAATACGTTCTCTATATGATCCATATAAATAAAAAGAAGTTATT
TTTGGAAAGATCAAAGAAATAACTTGTTCTTCTTCCGTAAAGAATTCTTCTAATAATCCC
GAACTTAATCTTTGCAAAAAACTGCGTGCTGAACTTTTATGTTTACGAGCCAAAGTTCTG
GCACATGAAAGTCGAAGTATATACTTCATTCGATACAAACTCTGTTTTTTTGAGGATCCA
CTATGATAGTGAGAAAGTTTTCTACATATCCGACCAAATCTATTAATAATATCACAATCC
GCTAAATCGGTCCAAATTGGTTTACTAATGGGATATCCAGATACAGTACAAAATTGAGCT
TTAGACAATGATCGAATAAGAGGAATAATTGGGATTCTAGTATCCAATTTCTTAGTAAGA
GTATCCATTAGAAATGAATTCTCTAGCATTTGATTCCTTACCATCGAAGAATTCATTTGT
ACACTTGAAAAATAGCCAAGAAAATAAAAAGAATAGTTTGATAATTTCTTTGTATCAATC
CTATATGGTTGAGACCAAAAATGAAAATAATATTGCCAAAAATGAACAAGATGGTATTTC
CATTTCTTCATCAAAAAATGAGTCCCTCTTGAACCCAAAATTGATTTTCCTTGATATCGA
ATATAATGTATGAAAGGATCCTTGAAAATCCATAGAGTCTTCTGACAAAAAATTCGGCAC
ACTCCAAGATGCTCTATTTTTACATAAAAATGTATTCGCTCAAGAAGGACTCCAGAAGAT
ATTAATCGTAAAAAAGAAGATTGTTTACAANNNNNNNNNNNNNNNNNNNNNNNNNNNNNN
NNNNNNNNNNNATATAAGAAACAAAATAGTCTTTTATTGTCTTTTGAAAATACGTAAATA
GATTTATTCGGAATAATGAGACTATTCCAATTATAATATTCGTGGAGAAGGAACTGCAAT
AAATGTAAAGAGAGAGCATCCTGGATCCAGGATTGAAGCATTTGAACCAAGATTTCCATA
TGGGCGGGATAGGGTATTAGTATATCGGACAGATAATTTAAATGCAATAATTTATCCTCT
AAAAAAGGAAATATTGAATGACTAGATTGTAAATTGTGAGATTTGGGTATTTCTTTTTCT
TCAAGGGAAGATATTAACTGCAGCGAAAATGGAATTTCTACAATGACTGCAAAACCTTCA
GATAGAATCTGAGAAAAAAAATGAAAATAAAAATAATTGTTATGCCCAACAAATATATTT
TGGTAAATATCATTAACCGAATAAATCCAATAATTTTTTTGATACATTCGAATAATTAAA
CGTTTCACAAGTACTGAACTAAATTTATTGTCATAACCCAAGGAGTTTTGGGGTTCATAA
AAAATCGAACTATTTAACCCATGATCATAAGCAAATACGTAAATATATTCTTGAAAGAGA
AGTGGATATAGAAACTGTTGTTGCCGAGATCTATATTCTTCTAAATATCCTTGTAATTCT
TCCATTTATATTTCCACGTGAAGCAGAGGTAGAAGGAACTTATTGAGTTATAAAATAACT
GATACATAGTGCAATATGGTCAAAACAGAGTATTATGCATAATAAAGAATATTATGCATA
TATACAATAGTAATAAAAAAGAATACCCTGTAAAGGAAAGAGGGAGTCCAATCAACAGGT
TTTTTTACTCCCTTTTTTCTATCAAAAATGGTTTATCTTCGTTATAATTACAAGAGGATA
ATGACCCTTTATTTTTGCAACCTGATTGCTCTTTTGATTTTGGAATTAATTATCTTTATC
AGTATACTGTTTCTTTTACACATTCGTCTCTAACCCATAATAATCAATATTTAGGATTCA
TAAAAAAAAAGATCTCCTAATGGGAGACCCCATCCTTTCCCGTACCTGGCACTAATCCAT
TTTTAACGTCTAACTAGATCGGGTAATCATTTAATTCAAATTAAGAACATAAGCTCGTTT
CTTTTTGGTTTATCAGAATTGGAATTGGAGCCATGAAGCTCTATCCATTTATTCACTAGA
CCAAACTATAAATTTTAATTTGTTTTAATAANNTANANNATTTCGTATTTTATTATATTA
CGTATTACGACATGCTACTTTTTCCATTCATTACCTTTGAGGATCAGTCGTGGTCTTATA
GACTCTACCAATAGTCTGGACGAATTTATTGCTTCATCCAAATGTGTAAAAGATCATAGT
CGCACTTAAAAGCCGAGTACTCTACCGTTGAGTTAGCAACCCAACCCTTCAAAACAAAAG
TTGGATATGTAGATACGATCGAAATAAAAAACCAATTGAATTAGACTGCACGATCCCATC
AAAACATTGAAATCTTTCTTGTTGATTTATTGATCAATTATCAAATAAAAAAAATGTATA
GATCATAGTAAAAAGCACCAAATTCCTAATAGAAATGCCAAAATTCCGACGGACCAACTA
TTTATTTATACATTTTTTTTATTTAACCCAAGTTAAGGAAAAAAAAAACATCTTCTATGA
CAGTAAACCCGACAATACAAAACAAACCCGTCATTTCACTGAAGTGAATTGAAAACCAAA
TCCCATAATACAATATAGGATAGGATCGGGATAAAGAGATTTCTTTATCTACGATCAATT
ATATTTGTTCAATATAACATTGTCAATATCAATATAAATATGAATAGAATGGTGATAAAA
CGAATAAAAAACTGAAGTAAATCAAATAAAAATTTGTGTTGGATTGGCACAAACAAAAAA
AATATAAATAAATCAGAAATTTTTATAAAATAAGGAAGAGATAAAGACAGACAAGACAGG
TTTATTCAATCAATAAAGGATAAACAAGATTAATTCCTTGTTTGTTGCTGGATTTCTATA
ACAAGGGAAAGTAAATTTGAATATGAATAGAGCAGGAAAAGAACAAATTATAGATAATAA
ATTGTAGGTAAATAATTACACTATATATATAGTTATTTATTCCTCCCCCCCTTTTTTCTT
TATTTTGGTCTTTTTTCTTTTAATTCACTTTTCATTTTAACTAATTAACTTTAAACCGAA
CTCGAAATTTTTTCTTTAAATAAATCTGCTTTCCTAAAAATGTCATAAACAGTTCCTGTT
GGTTGAGCACCTTTTTCAAGGAAATATAGAATAGCAGGAACGTTTGAATAAGTTTGATTA
TTTATCGGATCATAAAAACCCACTTTTCGAAGATCTCTCCCTTCTCTTCGGGATCGAACA
TCAATTGCAACGATTCGATAGATGGCTCATTGGGATAGATGCACATAAACAATCTCCCCC
AGAAACGTATAAGAGGTTTTATCCTCATACGGCTCGAACTCGAGAAAAAAAAATTGCATT
CGTACTCATAACTCAAGTTGGGTAATTCTGACATAGTCCCAGGGGAATCCTTAGACATTT
ATTGAGCCGTCTCTAACCTCTTTTGTTTGTCTCATCTCGAGTCAATTATTCTGATCCCTT
TCTTGAGACAATTGAAAATAGTGTTTCCTTGTTCCGGAATTCTTTATCTTTCCTTTGTAA
AATCATTGGATTTAGACATTACTTCGGTGATCCTTACTCCTTTTCAAAAGGACAGCAACA
TACCTTTTGTTTTTTGTTATTTTCTTCTATATAAATATAAATGGAATACCCATAGAAATA
GAATACGAAGAATTTAGATACACTTTTTTATCAAAAAAAAAGTTTTTTTTTACTTGTTTT
AAGTTTAAACCTTTCTATTTTTTTTATTGATATTGATAATATATTTACAAAGTTGGTCTA
ACTTATTGATTGATTAGCACTAACCCTAGATTCTTCCCCTTGATACTTGATAAATAAATC
AATCTTTTCTACTCGAGCTCCATCACGTACTATCAATCTAATTTGTCTTAGATTCCTAAC
GGAACAGAACAAATTATGTCGAGACAAGAGCATCTTCATTTTTATGGAAAATGGTGGATG
TAAAAATCCACAGCTGATTATGTCCTTCAAGTCGCACGTTGCTTTCTACCACATCGTTTC
AAACGAAGTTTTACCATAACATTCCTATAATATGAAAATAAAATTCAATTGAATTTCAAA
CCATGATGAAATATGTGAAATATATTTCATATTAAATATATTTCATTTAATATGATGTGT
AATCATGAATAATCATTGGCTCAACAAGCAGTATATAATAGTCCATACTTTCTACCTATA
GATAGAAAAGTATTATATATATATTTTGCGGATATGGGATAAGGATAAAGTTCAGTAAGG
ATCCAATTTATTTACCTCGATATTCTATCATATGAATAAAACAAAACATATTTATAAAAA
AAAAACGTTTGCTAAAGACTCATTTACATCTCCAACAGATTATTCCGGATGGTCAATCAT
GAAGGATACATATTTATATAATATAACAAAAAAACCATAAAACTCAAATTTATTAATTTT
GAATTTAATATGTTTAGTTTATAAAACTGGAGCAAAATCCATTATTAATCAAATAAACTC
GTCCAATGACCCCCCAAAAAAAGGTCGTAAATTTCTAGAAACTATTGATTTATCATACTT
TTTCAAGTACCAACCAAGAGTTCATAAAAAAATATTGAATATTATTAAATATTAAATATT
ATTATGAGTATAAGACTTTAATTATGAGTATAGGACTTTACCTTGTTTATTTTATTGACA
TGNTNATATGGATTTTTTNNTATTTTGTTTTAGTTCGACAATTTTTCCATCAATTTCATA
AAAAAGTTCAAGTACAAGTATATTTCATATACTAATTTCCTCCAATCCTTACCTTACATT
ACATGGATTTACAAACATATATTTCCAATAATTTTTATTTGAGGAATCTAAGCTAAGATA
TAAGATAGAAAGAAATGGAATTCCGACAATTCTCCTATTTCGTTACCATACCACAGCTTT
AGAGGTTTTCTAAGACTGATGATGAAACTGATGAAATTAGTAACAAAAACTCACTACTCT
TTACTATCATCTCCACATAGAAAAATGTGGATACCCTTTTTTTTTTTACTTTAGGCTTTG
TGTGGAAGGGAAGAGGGATACCTTTGTTTCACGCTGAAATTCAGAATGCATCATGTGATA
ATTCACATTTGATGAATATGTTATATTCAATTTAGTTAGTTACCCATTTAACTAAATTGA
ATATAACATAGTACGAGCATATTCTGAATGTGAATGATAAACCAAAAAATAATTCTCATT
TTAAATGAAAAAAAAAATACATTCTAAGAATTCAGAACAACTTTTTGTTCTCTTAAAGAT
TTTTTGTTTTATGTGGGATACAGTATGATCCTATCTTATGTTTCTGATAGATGGGATCTG
GGACGGAAGGATTCGAACCTCCGAGTAACGGGACCAAAACCCGCTGCCTTACCGCTTGGC
CACGCCCCATTTGAATCCTTTGGCACTAGTAAAGACTAGTAGTCTTATTAGTTATTGGTC
AATCCTACCCCCCCCCCAAAAAAAAAAATACCAAAAATTACATAATACGTAATATATAAT
AAATACATATGAAATACATATATAGCATATTTTTGTTGCTAGGATTTAAGACATATAAAT
TATATATAAAATGTCAAAAATTCATTGATCATTACATAGAATTCAATTAAGATAATGTAT
GAAAGTAGAATTCCTTGTATTCTNCATTTTTCCCTTATCTTATAAAAATAATTCAATCAA
AATAAAATTATCTAATACACAAGAACGAAATGTTTGTTATGCTTAATATCTTTAGCTTAA
TCTGTATCTGTCTTAATTCTGTCCTTTATTCGAACAGTTTTTTCTTTGCCAAATTGCCCG
AAGCTTATGCAGTTTTCAATCCAATCGTAGATGTTATGCCTGTTATACCTCTTTTCTTTT
TTCTATTAGCCTTTGTTTGGCAAGCTGCTGTAAGTTTTCGATGAAATTTTTAATACTTTG
CCAAATAGACTCATTTTGGCAAATCGATTCATGATTTATTCGATAATCAAATTCGAAAAA
TGAATAAGATCGACTAAGTATTACATTATTTATTATTATAAACCCTCGATTCAAAAATTT
NNNNNNNNNNNNNNNNNNNNNNNNNNNNNNNNNNTGAATTTGGATCAGCTTATTTACTCG
TTCTGACCTTTCAGTGAGCAAAGAATTTACTAGGTCTAGGTCCCGTACAATATCTAATTG
TCGATATGACAAGAAGTTTTTTATAAGTTTTAAGTAAGGAAAAAAAATCTTATTACATAC
AATACAAAGAAATTCGTAAAAATAAATGACTTTCTTTTCAAAAATTGAATTTTTTGCGGG
GGGTCGTGTAATGTAAAATTAAACAAACAAATTAAACAAAATAGTACATGTGTTGAAAAG
AAAAAATAGGTAATCTATTCCCTTTTTCGAAAATAATCTTATTTTGGAGGTTGTGTAATG
CTTACTCTTAAACTCTTTGTTTACACAGTAGTGATATTCTTTGTTTCTCTCTTCATCTTC
GGATTCTTATCTAATGATCCAGGACGTAATCCTGGACGTGAGGAATAATTTTTTTTTTTC
TAAACTTTTCTTATTATTTTATCTATTCTATAAATTTACCTATGATAAAATCAAAGAATT
TCAATTCCTTTTCTTTTTAAAGTTCGAAATTGAAAGTATCTAGCGGGTCGAGTAATCAGA
GCGAGCGGAGAAAGAGGGATTCGAACCCTCGGTACGAATAATTCGTACAACGGATTAGCA
ATCCGACGCTTTAGTCCACTCAGCCATCTCTCCAAATGGAAAAGAAAATCGAAATAATTT
TAAGAAATTACGGAGAATTCCATATTTTATTTTAATATTTCATATATTATGAATTAATAA
TTATTACATATTANNNNNNNNNNNNNNNNNNNNNNNNNNNNNNNNNNNNNNNNNNNNNNN
NNNNNNNNNNNNNNNNNNNNNNNNNNNNNNNNNNNNNNNNNNNNNNNNNNNNNNNNNNNN
NNNNNNNNAATTATTAAATTGAATATTAGGAATTTCCTATTTTTCATTAATATAAAATAA
GTAAGTTCAGAGTAAATAAAGAACGAATTTGATCAGGAATTTCATTTAGATAATGATTCG
AAATAAGTATCTACAATACAATAGAAAGAATACCTTACTTCTTTGATTTTGTACGAAAGA
TTTATTCCCCCGGCCTGGGCCTGGTCTTAGTTAAGTACTGGCCAGGCCAGTACCTCTTTT
TGTCTAGCTTCAATGACCCCTTCAATCCGAAAATACTAGCAATCCAACAAAACAAAGATC
AAAGATATATATAGTTTTATTGAATATGTTATTTACAAAATTAGAAAATATTAAATGTGC
CCTTTATCCTTTTAAGTCCCTGGCTAGCAGGACTAAATATGCGTCAACACCATAATTTGG
ATCCTATCTTGATTGCGTCTCACTCCTTTGTTCGACAAATAGTCCATTTATATACAATAA
TGTATATGTAGCGGGTATAGTTTAGTGGTAAAAGTGTGATTCGTTCTATTAAAAACTTAA
ATAGTTAAGGGAAAGGGTATCTAATTTTCATACTCCGATCAAAAACTTTATTTCTTAAAA
AGGTTTAATCCTTTACCTCTCAATAGCATATTTGAGGAAGAACATACATTCTCACGATTT
GTATCCAAAGTCCTATTAAAAAAAAAAATGGATTATGTATATGGAGTCGTGAAACATAAT
TTTTTTGAACTGGATCAAGTCTTCCAATTGAATAAGTATGACTAAGGATCCATGGATGAA
GATACTAAAGTTTAGTTCCAATCGTAACTAGATCTTCTATTTTGGTGTTGTAAAAGGGAA
ATTGAAGCCAAACAAGCTGGAATAAAGTGGTTTTGGTTTACTAGAACCATCCGCATCGCA
TATTGTTTCAGCTCGGTGGAAACGAAATTCTTTTCCTCAGGATCCTGCCAGTGTAAATAG
AGAACGAAGTAACTAGACTAGAAGGATTTCATATAATCTCTCTCCTCTAGAGGGATCATC
TAGTAAGCAAATAGTTTTGGATACATTCAAACAGAAAGGCTGACATAGATGTTATGGATG
TAATTCTTTCTCTAGGAATACATCAATCTTCCATAAAGGAGCCGAATGAAATAAAAATTT
CATGTTCAGTTTTGAATTAGAGACGTTAAAAATGATCAACCAACGTCGACTATAACCCCT
AGCCTTCCAAGCTAACGATGCGGGTTCGATTCCCGCTACCCGCTACATATTATGTATTAT
AAATACATGCACCATCAATTTAGATATACATCTTTTTTTTATAAAAGATTTTCCCGGTGA
TCTCTTTTATATGAACTAAGAATAAAAAAAATAGGAATGAAAAGCGTCCATTGTCTAATG
GATAGGACAGAGGTCTTCTAAACCTTTAGTATAGGTTCAAATCCTATTGGACGCAATTTA
TTTACATCTATTTTTAAAACCAAGAAACCCTTTTTGAATCATTCGAATTAGAAAACTATT
TCTCAACGATTATTCTTGTACTAAGAATAGAAAAAAATGAGAAATTTATGTTTGTTCTTG
AAGTAAAAACAGTTCTATCTGTTGCTGAATAACTTCCTTCAAAAGTGATTCCGCTTCCTC
GGTAAATGTCTTGGTAGAAGATATAATTTCTTGAAATTGAGGTTTATTCTTTTTTAAGTA
GTTGCGTAACTGACCGAGAAACTTCTTTACCTGTCCAAGTTCTATCGAATCTAGATATCC
ATTCGCTCCAGTATAAATAGTAGCTATCTGTTCTTCCACCGCGAGAGGGTCTGATTGGGA
TTGTTTAAGCAACTCGCGTAATCGCTGACCTCTTGCCAATTGATTCTGAGTAGTTTTATC
GAGATCAGAAGCGAATTGTGCAAAGGCTTCTAACTCCACAAATTGTGCTAGTTCCAATTT
TAATTTGCCGGCTACTTGTTTCATGGCTTTAATTTGAGCTGCGGATCCTACTCTGGAAAC
AGAAATACCGACATTAATAGCAGGTCGGATTCCGGCATTGAATAGATCGGCGGATAAGAA
TATTTGTCCATCGGTAATGGAAATTACATTAGTAGGAATATAAGCTGAAACGTCTCCAGA
TTGAGTCTCAACTATCGGTAAAGCAGTCATACTTCCTTCACCTAGACTAGAACTTGATTT
AGCGGCTCTTTCCAAAAGTCGTGAATGCAAATAAAAAACATCTCCTGGATAAGCTTCACG
ACCGGGAGGTCTTCTTAATAGAAGAGACATTTGGCGATAAGCTTGTGCCTGTTTGGAGAG
ATCATCATAAATTATTAAAGTATGTCGTTCACGATACATAAAATATTCAGCCAGAGCCGC
TCCCGTATAAGGAGCGAGGTACTGTAATGTAGCAGGTGAATCCGCCGTTTCGGCTACCAC
AATAGTGTATTCCAGCGCCCCCCTTTCCTGGAAAGTAGTCACTACCTGAGCCACAGAAGA
TGCTTTTTGACCAATAGCTACATAAACACATATTACATTTTGGCCTTTTTGATTGAGAAT
TGTATCTGTGGCTACTGCTGTTTTGCCGGTCTGTCTGTCCCCAATAATTAATTCTCGCTG
ACCGCGTCCTATAGGGATCATAGAATCAATAGCAATAAGCCCCGTTTGAAGAGGCTCATA
TACAGAACGTCTCGAAATAATACCTGGGGCAGGAGATTCAATTAACCGAGATTCAGAAGA
TGAAATTTCACCTCTCCCATCAATAGGTTTAGCCAGAGCATTTATAACACGACCCAAGTA
ACCCTCACTCACGGGTATCTGAGCAATTCGTCCTGTTGCTTTTACGGAACTTCCCTCTTG
TATCATCAAACCATCACCCATTAATACAACACCAACATTATTTGATTCCAAATTCAGAGC
AATGCCTATTGTACCCTCTTCAAACTCTACTAATTCACCTGCCATTACTTCATCAAGACC
ATGAATACGAGCAATTCCGTCGCCTACTTGAAGTACGGTACCGGTATTCACAATCTTTAC
TTCTCTAGTATATTGTTCAATACGTTCACGGATAATATTACTAATTTCGTCGGCTCGAAG
GGTTACCATTAGCGTTTCTTTATTTTATTCTTTTTAGGAAGGAAAAAAATAATGCCTAAA
TTAGAAACTAAGGCTAATCCGTTATTTTTTGCATGGCTCCGAGAATGCGAATATTAGCAC
GGATCATACGGAAATGTAACTCACTATTCAAGCAACTATTCAAAGTTCCTAGAGCTCCTT
GTAAGGCTTGTTGGAAAACTCGTTGTCGGACCTGATTAATCGCTTTTTCTTGTTCAAAAT
GAAGCGTTTCGTTTTTGTAATTTTCTAATTGTTCCAAACTATCGCTAGTGGCATTAATCA
AATTTACTTTTTCTCGTTCTATTTCAGAGTATCCATTCATTCGATACTCATCTGCTTCTA
TTTCCACTTTACGTAAGCGAGTCCGGGCTCTTTCGAGCTGCTCAACGACCCCTTTACGTA
ATTCTTCCGAATTTCGAATAGTACTTAAAATCCTCTGTTTTCGATTATCTAATAAATCAT
TTAATGAAAGTAGATTATCTTACCATTAATTTCACAACTTCCATGATCTCTTCCCGAACC
AAACATGAATCTTTCGATTCATTTGGCTCTCACGCTCAATTATTCATTTATGGTATGAGT
ATTCCCATAGCTTTTTTAATGTAATGAGCCTACCTTCTCTTTTCTGTTTGTAGTTAAACA
TATCAAAACTTATAAAAAACCAGAATATTAGGAAGACTCTTCCGACTAGACCAGATCCAA
ATCTAAAATTGTCAGCAAAGTTATTTTTTTATTTGTACTTTTTTTTTTCATTTTTNNNNN
NNNNNNNNNNNNNNNNNNNNNNNNNNNNNNNNNNNNNNNNNNNNNNNNNNNNNNNNNNNN
NNNNNNNNNNNNNNNNNNNNNNNNNNTTATACATAGGTTGTCGATTCGGCATTAGATAAA
AAAAGCAAACAAAGTTCCTTTTTTTATCTTGTAAATAGTTTAAATTTATTTATTGATATG
AGTGTTATATATCAAATAAATTACCAATTTATTTGAACTATTTAGTTACTAATGTAGTGG
TAGAAAGAATACCATGTTTTGTCCGGACTTTAAACAATTTAGCTTTAACCATGTTAAAGG
TCTCGCATTATTGGTTGATAGAGAATCAAAGTGGATTTACCAATAAATCACGAAATGCTA
TGGTTCTTGCATATAATTTCTTAATTTATTCAGAAGAAATTCGTCGAGATCGTGCACTTT
TTTACTATTTTTCCTATCCCTTATAAATACCATAAGTGCAGATGGATGGATCCATCCAAT
TCTTGAAATAAACAACTCGCACACACTCCCTTTCCAAAATAAATCAATACACCAAGCACT
ACACTTAGATTTATTGGATTTGTTGCTAAAATATCGGTATTAAACCCGAAACTTCCGGCG
GATGGCCAGTGGCCCAAGTAAACGAAAGAATCAATTACATTTTTCATATATTCTCCTCTC
TTTTGGATAGGATTAACAAAGAACAGAGTTCTTTTTGTATCACTCCGATCGCCCTTTTTT
TTTATCGATTTTTTTTTCCACTTTATTTATTTAATTAGAATAAATGAAATCTAGTAATTT
CATTTGTTTTGTTTAAATTTTTTTTTGACTTTTTTTACATTTTCAAAAATTTTCTAATCT
AATAAGATACTTTACTTAGACTTTAGACTTAGGTTTTAGATCTGATATCAATTGAAAAAT
ATTGAATTTGTTGAAACACTTCCAAACAATGAAAATAAAAAAGTTTTCTATTGTACTAAG
CTAAAGAAAGGAAGAAAGCAAGCGAATGCGGTAATTCCTAATCTTCAAATTAACCCTTCC
TAGGTATTGTCTCAATAAATAAGTAATTTTTTAGTAACGTGTTAATATAATTCTAAGAAG
CAAAGGAAAATTCCAAGTTCAAGTTATAGTTATATAGTTAATAAGAAAAAAGTACCTTAT
ACCTTAGATACTTTTTTCTTATTTCGAGGATTAAACAAAAGGATTCGCAAATAAAAGTGC
TAATGCCACAACCAGTCCGTAAATTGTTAAAGCTTCCATAAAAGCTAGACTAAGCAATAA
AGTACCTCGTATTTTACCCTCCGCTTCTGGTTGTCTCGCAATACCTTCTACAGCTTGACC
TGCAGCAGTACCTTGACCAACTCCAGGTCCAATAGAAGCAAGCCCCACGGCCAATCCAGC
AGCAATAACGGAAGCAGCAGAAATCAGTGGATTCATGGTAAGTTCCTCGCACAAAACAAA
AAAGAGGAAATGGTTAATGATACAATCAACCAATCAATTATTACTTTTTTAATTAAGATC
CAGCGGTCAAAGTAACTAATATTATTAAATTAAAAAACGGAATCGTCAGAACTATCTCGT
TTTTCGTTTTTAACTATCATAGAGTTTTTGTAAATCCATATGCATACAGTTGTAACTATA
TGTATTTCTTTGTTTCGAACCATTCTTTCATTTAATTCTTCGTTCTTTACTACACTATTG
TAAAGTTTATTTCNTTTTTCATTCAAAAAAAAATTTCATACGATATAGAAGAGAAGGACT
GATATTGAAATCTATCTAAATGCAATGTGAGCTGCAATCAATATCAATCAAATTATCAAA
TTAATTTAATACCAAATTAATNNNNNNNNNNNNNNNNNNNNNNNNNNNNNNNNNNNNNNN
NNNNNNNNNNNNNNNNNNNNNNNNNNNNNNNNNNNNNNNNNNNNNNNNNNNNNNNNNNNN
NNNNNNNNNNNNNNNNNNNNNNNNNNNNNNNNNNNNNNNNNNNNNNNNNNNNNNNNNNNN
NNNNNNNNNNNNNNNNNNNNNNNNNNNNNNNNNNNNNNNNNNNNNNNNNNNNNNNNNNNN
NNNNNNNNNNNNNNNNNNNNNNNNNNNNNNNNNNNNNNNNNNNNNNNNNNNNNNNNNNNN
NNNNNNNNNNNNNNNNNNNNNNNNNNNNNNNNNNNNNNNNNNNNNNNNNNNNNNNNNNNN
NNNNNNNNNNNNNNNNNNNNNNNNNNNNNNNNNNNNNNNNNNNNNNNNNNNNNNNNNNNN
NNNNNNNNNNNNNNNNNNNNNNNNNNNNNNNNNNNNNNNNNNNNNNNNNNNNNNNNNNNN
NNNNNNNNNNNNNNNNNNNNNNNNNNNNNNNNNNNNNNNNNNNNNNNNNNNNNNNNNNNN
NNNNNNNNNNNNNNNNNNNNNNNNNNNNNNNNNNNNATAATAAAAATAAAAAAATAAAGA
CAATACAAACATGACACGATTATATANNNNNNNNNNNNNNNNNNNNNNNNNNNNNNNNNN
NNNNNNNNNNNNNTTATTCTAATTCTAATATTACATATCCATTCTTTTCTTCCATAAGGT
AAACCATTCTAACTTTTTTTAATTGATTTTGGAATAGAATAATTCCTAGAAAAATAGACG
GGGGTTTAGAGCTTAGTAGACATTATTACATATATTATAGTCTAACTATAACCTCCCCAG
CCCTTCTTTTTTTTTTTAGAATTCTGTTGGAATATTGTCTATCTTTTCTCCTACAATTCT
AGATGATGGAATCATACACTATTATCTTACCCATCCAATTGGATTATCATGAATCATGTG
GGATAAGCTTGCTTAATAATAGAATAAAAAAAGACTATTTGAAAAGCTAGTTAATGATGA
CCTTCCATGGATTCACCTATATAAGCCGCGGCTAAGGTTGCAAAAATAAGAGCTTGAATA
CCACTTGTAAATAATCCAAGAAACATGACAGGTATAGGAACTACTGAAGGGACTAAAGAA
ACAAGAACAACAACTACTAATTCATCAGCTAATATATTTCCGAAAAGTCGAAAACTAAGA
GATAAAGGTTTTGTGAAATCTTCTAGGATATTAATTGGTAAAAGGATGGGGGTTGGTTGA
ATGTATTTCCCAAAATAACCCAATCCTTTTTTGCTAAGACCCGCATAAAAATATGCGATG
GACGTGAGTAAAGCTAAAGCAACAGTAGTATTTATATCATTCGTGGGTGCAGCTAATTCT
CCATGAGGTAACTGTATAATTTTCCAAGGTAAAAGAGCACCTGACCAGTTAGAAACAAAA
ATAAATAGGAACATAGTTCCAATAAAGGGAACCCAAGGGCCATATTCTTCTCCAATCTGG
GTTTTGCTTAAGTCTCGAATAAATTCAAGGATATATTCAAAGAAATTCTGACCGTTGGTC
GGAATGGTTTGTGGATTCCGAACAGCTATAATGACTGAACCTAATAAGATAGCAATTACT
ACCCAAGAAGTAATAAGTACTTGGGCATGGATTTGTAAACCTCCTATTTGCCAATATAAA
TGTTGGCCTACCTCTACACCCGATATATCGTATAACCCTTTGAGTGTTTTAATGGAACAT
GGTATAACATTCATATTGTCCTCTAGCAGAAATTGAACTTCAAAAAAGAAATTATTTTGA
TTCAAGCATCTCTATCTCTTTTTCAACTCACCAATATGAATCAAAAATCGTATTCATTAA
TTGTATATTTAAGATATCAAGAATTTACATAGGATACCAAGAAATCACGTAATATAATAA
CATATTATCAATATGCCCGCACTTACCTTTTTGCTTTTTTTATTTAATTCAAGAATAGTA
ACCGAATCCAAAAAATCCCCCCAAAATTAACTATTGATTCTTAATCATAATCAAGGATTT
CTTATATAGCTAGAGCGGCCCTCACAAATTGCGGATACTAATTTGTTAAGAACCAATCGG
ATTGAAGCTATAGCATCATCGTTGGATGGAATCGAAATATCTGCGAGATCCGGGTCACAA
TTTGTATCGATTAAACAAATCGTCGGAATACCCAAAATTACACATTCTCGAAGAGCCGTA
TATTCTTCTTGCTGATCAACAATGATCACAATATCAGGCAACCTCGTCATATATTTGATA
CCGCCGAGATATGTTTGCAAGGTAAATAATTTTCTCTTCAATATTGCCGCATCTCTTTTG
TGAAGACGGTTGAGTTTACCCATCTTTTGTTCTGCTCTTAAATCCCTGATCTTCTGAAGT
CTCGTTTCCGTAGTAGACCAATTCGTTAACATACCACCAAGCCATTTTTTATTAACATAA
TGACACCGGGCTCTTATTGCAGCCGATGCTACTGAATCCGCTGCTTTATTTTTGGTACCA
ACAATTAAGAAGGTTCTTCCCCTACTTGCCGCATCAAAAACTAAATCACAGGCTTCTGAT
AAAAAACGAGCAGTTCTAGTGAGATTTGTAATATGAATACCTTTACGCTTTGCAGAGATG
TAAGGGGCCATTCTAGGATTCCATTTCTTAGTACCATGACCAAAATGAACTCCGGCCTCC
ATCATCTCTTCTAAATTAATGTTCCAATATCTTCTTGTCATTTTTCCCACACTTCCTTTT
TGTTTTTTCTTTTTTTTTTAACAAAGAAACGAGGTACTTTGAAATAAGTAATTGTTCCGA
TGGAACCTTCTGCCGGGAATTGACCTTTAATACACAGTACAAACCATTAATGTCTTTTAA
TTACTTATTTTTTTATCAATATTCGAACAAGAACAAGTATAGTTAAGTTAAAAGCCAGAC
CAGATAATTAAAAGATAGTTAAAGTCAAAGAATCCGCTCTTAGGAATCATGAAATCGCTT
GTTCTAATGTCTCATGGAAATTGTTTGGTACATAAGAACAAAATAATTCTCCATGGTGTA
ACAAAAGATCTTTTATTTCCAAGTCAAATAGATTCTTTCTTTTGATTTCCAAATAAAAGT
TTTTGTCCTTACTTGAATGGTGCACTAATTTTTTGAATCCTGTACCAACAGGTATAATTC
CACCTAGAACAACATTCTCTTTTAGGCCTTTCAACCAATCAATACGACCTCGTAGAGCAG
CTTTTGCTAAAACTCGAGCGGTTTCTTGAAAACTTGCTTCGGATATGAAACTTTGAGTAT
TCAAAGATGTCCTTGTTATTCCCAATAGGATTGCGCGATAAGAGATCGCTTCGTCCAAAG
CGCGCCCCACTCGTTCCGCTCGCAACAATCCAATTAATTCCCCAGGTGAAAAAACATTAG
ACATTCCATCTTCTGAAACCAACACTTTTGATGTTACTTGACGTACAATAATCTCTATAT
GTCTATTATGGATCTGTACCCCCTGAGATCGATAAACCCTTTGGATTTTATTAACCAAAG
AGATATGACTTTGAGCTATGGTTAACTCGGCTTGAATCAAGAATCCCCAGGGGATTCCAA
AAATTTTGGGTATACCTTTGTTCCAACCTTCAACTCTCCTTTCAAGGTTCATTGATATTG
AATCAATCGAACGTACTTCTAAGATTTGTTCCACTTTTGGAAGACCTTGTGTTATGTCAC
CAGATCTTGATTTTTCATATATAAATGTAACTAATGTATCTCCTTCGTAAAATATTTTAC
CATAATGGCCATGAATAGTTGCTCCTGGAGTGGCTAAATAGGGCTTAGCGGATCTTATAA
TTAAAGCGTCAACATCAACAATTATAATTTGACCAGATTTTTTTATGTGCGGTTCGTATT
TGAATAGACATACATTTTCACAAAAAAATTGTCCAAGGCTAATTATTGTAGATGTCTCTT
CCCAATAATCGTGATGGAGAAAATGCCAATTCAAATGGAATGAATTCAAAATTATGTTAC
TGCATGGATCGGGATTATAAATCCTCCTATTTTCATCTATTAAACAGTATTTAAGTACTT
GAAGTACTTGAAAAGTCTGTTTAAAATTACCAAGTAGCAAATATTTCTTTAACAAGATCT
GATTATAAGTTATTAAATGGTAAAATGAATATAAATTTACCATTTTAGGGACAATAGTCC
CCAAAGGACACAACAAATCCTTAATTGGGATTATGGGATCCGATTCTTTTATCATGTTAT
ATTTCGAACCATTGAATGGACCAATTCGAGAACAATTGGATGATGACAAAATTATCAAAG
ATTGGCATTCCTTATTTCGATTCAACAATGTACCAATAGTACCTTGATGTTGTGTAAGTA
ATTGAATACTAACCTTGCAGTAAAAAGGATTTATATTTGTACGATCTAATCCATTATCGG
AAATCAATCCAGAACTTGCCCTATCATATCTTTTTCCGATATACGAAATGCTGGACTTTA
CTAACTCAATTCTCATAAAATTTCGAATCAGATCATTTCCCTTTACCTCAATAAAGGAAG
CACGAATCTCTTTCGGAGAACCATTTTGTTCTGGATCCCAATTCAATATTAAACAAGTGC
GAACTAATTGAATACTTGTGTGAAAAATTCCTCGAATTGACTTGCCATTTCCATAAAGGA
TATAATTGACAACTCTAAGTTGGACATTATCCTTTTCCCGCAAGAGATCTTGAGGAAAAA
GTGTTGCTAAATTGATGCCATCAGTTATTTCATATGTGACTACGGGTCGAACCGAAACAA
AATACTTTTTCTTCGTGGGTGTGATCCGTTGGACATAGATCCAATTTTTCCATTTTTTTG
ATTCCTTATCATTTTTTTTTTCTGTTTTCGGTGGTATAAAAATGCCGCTGTGCCTAGATA
TCTTATCTGCCTCTCCAGGAAAATAAATATCTCCGGAAAATATTTTTAGTTCAATATATT
TTTTTTTTCTCTCCAGGCGGACTAATCCGCCTACTCGACTTCTTGTATTTAAAGCGAGTT
GTGTATCTACTCCAATGATACTATTGTTCTGGACCATTATCAATGAAGATCCAGGTAAAA
TATGCACTTCTTCTAGAATAAAAAAAAAACGATCTACTTTCATTTGGTATTTCGGAATAA
ATTCTTTTGATCCTCTATACTCAATTAAATCCTCTTTTTTTATAATTGAATTGACCTCTA
CGGTCCCATATTTAGTAATTCCCGAATTATTTCTTCTGTATCGTGGATCATCAAAAAAAG
CAAGAATACTATTTCTACGTAAAATACCCTGTTTTGGTATTTCAATCGAAATACCAAAAC
AGGGTATTAGTTCATTCTCTCGTTTTTGATCATATTGTAATGGGATGATGAATCTATTTC
TTCGCTTTTTCGCCAAGGAATAAGAATTCCCTTGGATAATAGAAGGATATATAAAATTCC
AATGACCATTAGATATGGTTTGATCGGGTCTTGTTGAATAGTCAAGAATTTTCTTATCTT
TTTTATCAGAAGTATCTAACAATTTATATCTTACTCGACCATTAGTCATTGATAGATCAG
AGATATATCTTTCTTCGACAGAAAAAGCATGAGGATTCATTTGATCTTGATCTTTGTGGA
GCGAAAAAGACACTATACTAGATCTGCACGAACCTCCTGCTAATATCCATAAATGACTTG
TTTTTAATAATAAATGAACATTACCATATGTATATTCAGGTGCATGGTGTACATCAGTAC
TCCAGTGCATTTCTCCCTCTGATTCAGAATAAATATGTTTTCGTACCTTCTCTTTAAAAT
GAAAAGTGGACGTTCCAGCACGAATTTCAGCAATCACTTGTTCTGATTCTACATATTGAT
TATTTTGAACTAAAATTAAACTCTTTAGTGGAATATTTACATTATGTAGAATATCCTGAC
TCTCAATAGTTACATACAAGTCCATAGAACATAGAAAAGCGGGATGCCCATGACGGGTAC
GTGTGGGATGAACCAAATTCTCATTCCATTTTATTTTTCCATTAGAAGGAGCTCGTACAT
ACTCGGCAGTACCACCTGTGAATACTCCACCGGTATGAAAAGTTCTTAATGTTAGTTGAG
TCCCTGGTTCCCCAATTGATTGACCTGCAATAATACCTACAGCTTCTCCCAATTCAACCA
GGTCACCATGAGTAGGACTCCGACCATAACATAATTGGCAGATCCAAGATGTACTCCTGC
AAGTAAAGGGGGTTCTAATTCTAATATATATTGGTTGTGCTCGAAAGGTTATGAATCGAT
TTATAAGTCCAATCCCAATATCTTGATTTCGAGTGGCAAGACATCGCAAACCAATATATA
TATCGTCTGCTAATACACGACCAATTAGTGTTTGGACAAAATTTTTTTCTGTCATACCAT
TTTGAGGTCTCACGGAAATACCTCGGATAGTACCACAATCTGTTCTACGTATAATAATGT
GTTGAACTACTTCAACAAGTCTACGTGTGAGGTATCCAGCATCTGATGTTCGTACAGCAG
TATCTACAACTCCTTTGCGAGCTCCATAGCAGGAAATTATATATTCTGTCAAAGAAAGTC
CTTCACGTAAATTGCTTTGAATGGGTAAATCAATCATTTGTCCTTGGGGATCCGACATTA
ATCCTCTCATACCCACTAATTGATGTATCTGAGATGCATTTCCTCTAGCTCCCGAAAAGG
ACATTAGATGTACTGGATTAGAAGGATCAGTCATACGAAAATTAGGATTCATTTCTTGTC
TCAAATATTCACTTGTAGCATACCATATCTCAATGGATTGACGTAATTTTTCTACCGCGT
GTACATTCCCATAATGATGGTGTTTCTCTAAAATAAAACTTTGTTGTTCGGCGTCTTGGA
CTAACCATCCCTTCGAAGGGATTGTTAAAAGATCATCAATTCCTAATGAAATAGATGTAG
CAGTGGCTTGCTGGAAACCCAAAGTTTTTACTTGATCTAGGATATGTGATGTATATGCCA
TTCCGAAATGATCGATTAACCTGCTAATAAGTCGTTTCATAGCAGTTCCATTTATCACTT
TATTGTGAAAGACCAGATCAGCCCGTTCTGCCATAAGTACCTCTTCTCTTATATTTCTTC
TGCTAAGTAGGATTCGACAATGGACCCAAGTCAATGATTCAAAAACTTCCTTTCCTCAAT
CTTGATTCACACAGAAATTCATAAATTAGAATACCTGTGAAATTTGGGATACCTGAATTA
CCATAGGCACTAGGCACAAACATCGCCTAATCTAAGAAATTAGATTAGATAGCGTATGAG
TAGGCTCGACAAAAACCCTGTATGGCTTCTTCTAATTCTCTATAAAAAGAAATATGACCA
AGAGTAGTTCGAATGTATATAGAACGGATTTCTTTTGTTATACTTCCTACTATTAGATAG
TGTCCATAAATTTCATGATAAGTACCTAAAGATTCATATTGAACTTCGATGGGAACTTCT
CTTGAACTAATGACACGTTGATCTCGTCTCCATCGGAGCCACAAAGGACTATCTAAACTG
ATTCTTTTCTGTCGATAAGCTCCAAGTGCATCATAGGAACTAGAAAAATGGGGTTCTTTT
TCCCTCGTATACCTATAGTTATTATTATGATTATCAACTATTTTTTTTTGGTAGTTTCCA
CTATTATATGGATTATACCTATTTGCACAAATACCTCGACGATTTCCGATTGTTAATAAA
TAGAGTCCAATAAGCATGTCTTGAGTTGGTACAGAAATAGGATCCCCAATAGCTGGAGAC
AAGAGATTCATATGAGAAAACATAAGTAAACGAGCCTCCGCTTGAGCTTCCAAAGATAAA
GGTACATGAACAGCCATTTGATCCCCATCAAAGTCTGCATTGAAACCCTTACAAACTAAT
GGGTGTAAACAAATAGCGCTCCCAACCACTAAAATTGGTTGGAACGCTTGTATGCCTAAT
CTGTGCAGGGTGGGTGCTCTATTCAATAATACAGGATGCCCCTGCATAACTTCTTGAAGT
ATTTCCCATACAATGGGTTCTTTTTCCCGAATTTTACTTTTAGCAATTCCTATGTTAGAA
GCAACATGTTGTCTGATTAGACCACGAATTACAAATGTTTGTAAAAGCTCTATTGCTATT
TCTCGAGGTAATCCACACTGATGTAATGAAAGCGAAGGACCCACGACAATAACGGAACGT
CCCGAATAATCAACACGTTTACCAAGCAGAGTTTCACGAAATCTTCCTTCTTTACCTTCA
ATTATATCTGAAAATGACTTGTAAACTTTATTGTGACCATCCCTCATTGGTTGTCCACGG
ATTCCATTATCAAGAAGTGTATCCACGGCTTCTTGTACCAATTTTTCCTGACACATTACT
AATTCCCCCGGCGTAGATCTACTTGTTGCTAATAAATCGGTAAGAGTATTATTCCGATAA
ATAACTCGTCTGTAGAGTTCATTAATATCCGAACTCATTAGTTTACCCCCATCTATCTGA
ATGATTGGTCTCAATTCGGGAGGAAGAACTGGTAATAAGCACAAAACCATCCATTCTGGT
TCTACATTTGTTCGACTAAAATGTTTAGCTAATTTCATGCGTCTAACCAAGAAATCTTTT
CTTCTTCTAATTTTTCTATCTTCCCATTCATTTCCAGTGGAACCCTTCTCCCCTAACTCC
TTCCATTCTACCAATGAATTACTTGTAATAATTCGCAAATCTGAATCGGCTAATTGTTCT
CTGATAGCACCTGCTCCTGTAGAGATTTCTCGATTTCGAAATGTCTCGAAGACTGGGGTA
GTAAAAAAAAGTGGTATGCTGTATTTCCGGGATTGGATTTCATATTCGAATAAACCTCGT
AATCGTAAGAAAGTAGGTTTTTTAGCTATGGGCCTAGCAAAACAAAAATCGAGATAGGTT
CCTGTAGGGTTGGATTCCCCCCTTTAAAATCGGACGTGAAGGTTTCCTTTCATCCGGCTC
AAGTAGTTACCTCAAAAAAAGGAATTGTTTCTTATTTTAAAAGTTTGTTCGAAAAACCCT
ACAAACAAGGAACTACTCCTTACTCAAGTTCCCACTAAGGACCAACGTTCTTTTTGTTAC
TTTCATTTTAAGAATTACTTATGATAAAATTAGATAAAATGAAAATATGTGAAAATATGA
GATTTTTGAGTAGTCTACTTCTCGTTAAATGATGAATCTCCGAATACTTTGGGACTCGTA
AAGGATTTACTTGTCTATATATTGTTCTATTCGATCTTTTAGGCCCCTATTTACCTCGAT
GGTTATGTCAGGATGTCCCTTAAAGCATATATGCGATAGATAGACTTCTGTAACCATGCT
ATATTTGCTTGCTTAAATGCAATCTCGCTATAAATAAATGAAATAACTGATTCCACAAAA
AAGTCTTTTTTTTTCACGAGGTACGAGGTATAGGTAGAATTAGAAATTCTTATTTATACG
AAATCGACCATGGATTAATTCCCCTTTCATTTGGAAGTATTGTATACACCTATAATTTAA
TTCTGAGTTTCATGTTACTTCTACTTCTCAAAAAATACATGTCAGAGCCGGGGGCATCCC
AATCGGATTGAGCGGGATGACAGTTTCTCAGTCCGAATCTGTAAAACGCAAATTTTGATC
AAATCACACATCACAGTATACCAGGCCTTCTAATTCCTTAAGGGGTTTATCTAAAAGATT
CGCAATATAACTAGGAAGACGTTTTAAATACCACACATGAGTCACTGGACATGCAAGTTT
TATGTATCCCATTTGATATCTTCGTATCCGAGAATCAACAAATTCCACCCCACATTGTTC
ACAAAATTTCGGGTCTTCTTTTTCAGCTCCAATCACTCGATAATTTCCACAAGCACAAAT
TCCACTTTTTATGGGTCCAGAGATTCTTTCACAAAACAATCCATCTTTTTCCGGTTTATT
GGTCTTATAATGAAACGTATAGGGCTTTGTCACCTTTCCAACTATCTCTCCATTAGGTAA
GATTTTGTTGGCCCAAGCCTTTATTTGTTGAGGAGAAACTAGGCCAATTCGAAGTTGTTG
ATGTTTATACCGGTCAATCATAGAATAGAAATTCTGATTCATTCAGATCAAGCTTCCTTC
CTATTAATCTGGAAGTTCTTCTCAGATACAAGGAAATGATTCAGTTCTATAGCTAAAGAT
CGTAGTTCTCGAACGAGCAATCGAAAAGATTCTGGAGCATCTTCTGGGTTAGATACTCTT
CCTCCAATGATCGTAGCACCAAGTACTTCTTGACGAGCTCTAATATGATCAGATTTATAA
GTAAGCATCTCTTGTAAAATATGAGCAACACCAAATCCTTCTAAAGCCCAAACTTCCATT
TCTCCTATTCGTTGTCCCCCTTGCTTTGCCCTTCCTCTAAGGGGTTGTTGTGTAACAAGT
GCGTAATGTCCACTAGAACGTCCATGGATTTTATCATCAACTTGATGAATTAATTTTAAA
ATATAGGACTTTCCTATTAAGACAGGTTGTTCAAAAGGATTTCCTGTTCTTCCATCAAAT
ATTCTGCTTTTTCCCGGATATTCCGGTTCAAATACCCATGGATTTTTTGTTTGCTTACTG
GCTTCATATAATTCAGAAAACACTAGCTTTCTCGAAGCCTCTTGCTCATATCTCTCATCA
AAAGATGCTATTCTATAATGTCTTTTTAACAGATCCCCCGCTAACCCCAGCGAACATTCA
AATATCTGTCCCACATTCATTCGTGATGGTACTCCTAATGGGTTGAAGACCATATCAACA
GGTGTTCCATCTTGCAAATAAGGCATATCTTGTCTAGGCAAAATTTTGGAAATGATACCT
TTATTCCCATGTCTTCCAGCTACTTTATCACCTACTTTGATTTCACGTTTCTGTGAAATA
TATACACGAATCATTTCTAAATTATAACAGGAACCCCCCTTTTTCCGGATCCATCTCACG
TCAATAACGCGCCCTCTTCCGCCTATAGGTAGTTTTAGAGAAGTTTCTTTTGCAGTGGAT
ACCTGAATTCCAAGAATGGCTCTTAATAATCTATCCTCTGGAGCATACGAGGATTCGTTT
GCCGTCTGAGGCCTTAATTTTCCTACTAAAATATCACCTGTTTCTACCCAAGATCCCAGC
ATCACAACTCCATTTTTGTCTAAATTGCGGAGTAAATGAGCCTCTAGATGTGGTATTTCC
CTAGTGATTCTTTCAGGTCCTTGGCTTGTCATATGAGTCTTAATTTCATATTTCCGGATG
TGAAAAGAAGTATAAATATCTTCATATACCAAACGTTCGCTAATTAGTACTGCATCTTCA
AAATTGTAACCTTCCCATGGCATATAAGCTACTAATACATTTTTTCCTAAAGCGAGTTCC
CCAGCAACTGTAGCCGCACCGTCTGCTAAAATTTGTCCCTTTTTAATGCATTTACCTCGC
GAAACCTGAGGTTTTTGATGCATACAAGTATTTTTGTTGGAACGTTGACAGATAACTAAT
GGAATACTTATAGTAGTGTCTCCATTACTTGCAAAAAGAATCTTGTCAGGATCAGTATAA
ATGATCTTTCCCTCGTGTTCGGCTATAGCGGAAACCCCCGAATCTAGAGCCGTTTGACGT
TCCAGTCCAGTTCCAACAATGCACCTTTCGGACTGAGAAAGCGGAACTGCTTGGCGCTGC
ATATTAGAACTCATTAAAGCCCGATTCGCATCATTATGCTCGATAAAAGGAATGAGAGAA
GCTCCAATAGAAAAATATTGGAAGGGAAAAATACTTCTAAGATGAATCTGTTCCCATGCA
ATAGTCAGGAACTCTTGACGGTATCGAGCTGGAACAACCTGTTCTTCCTGAATACTCTGA
TTCAAGGCCAAAGAATTTCCAGCTGCTACCCTATAATATTCATCTCTATTTGGTGATAAA
TAAACTATCTGTGCCTCTTTTTTTGATCTTTCAGATATTTCATAAAATGGACTCTTTATG
GATCCCCAATGGCCAATCCTCACATGAATAGCTAAGGATCCAATAAGTCCAACATTGATT
CCTTCGGACGTGTCAATTGGACAAATACGTCCATAGTGGCTAGGATGAATATCTCGTATC
CGAAAACTAGCAGTTTTCCCCGTCAATCCTCCAGGACCCAAATAACTCAATTTTCGCCCA
TGAACAATTTGTGTCAATGGATTAGTTCGATCCAAAACTTGAGATAAAGGATGTAGGCCA
AAAAACGATTCATAAGTGGTTGTTAATGAAGTTGAAGTTACCAAATTTTGAGGAGTCGGT
ATCAATTTATGACGAATTGCTCCAGATATAGTTCCTCGAACTGCGTTTTCTAAACGAACA
AGAGCCAGTCCAAATTGATCCTGTAGCAAGTCCGCTATAGAACGAATACGTTTATTTTTC
AAGTGATTCATATCATCAAGTGTACCCATTCCAAATTTCATTCCGATCAAATGATCCACA
GCAGCCAATACATCTCGTGGTAACAAAAATGTATTGTTCTGAGGTATATCAAGATTCAGT
CTACGGTTCATATTTCGTCGACCAATCCTTCCTAATTCACATCTTTGTTGAAAAAATTTC
TTTTGTAATTCCTTACATAAGGACTCAGAAAATATCGGATCCCCACCTACACAAGCAAAT
TGTTGATAAAATTCCAAAATAGCACTTTCTTTTGACCCAATCTTTTTTTTCTCCTTATCA
TTCAGGAAAGACAAGAAAATCTCAGGGTAACAAACATTATCCAGAATTTCTCTTAGATTC
AAACCCATAGCCGACGATAGAACTAGAATAGATATTTTTTGTTTCCTACTCACACGGGCC
CATATCCTTGATTTTCTATCAATCTCTAATTCTGATCTCCCCCCCCAATCTGATATTATG
GTGCTGGTATAGACAGAAATTCCGTTATGGTCCAATTCTGAACGGTAGTAAATACCAGGA
CTTTGCAATATTTGATTGATCACAATTCTGTATATTCCATTTATTATAAAAGTTCCCAGG
GAATTCATTATTGGAATGTTTCCAATAAAAATGGTTTCTTCTTGCATATCTATACCGGTT
TTCCAAATTAATCCCGCGGGTACATATAATTCAGAAGAATATGTGAGTGATTCATACACA
GCATTTCTTTCGTTTATCAAGGGTTCTACCAATTGATATCTTTCTACAAATAATTTAAAT
TCAATTTCTTGATCTGTGTCTTCAATTTTCGGAAACTTATGAAATTCTTCCGTCAAGCCC
TCATTAATAAACCTACAAAATCCCTCAAATTGGATCTGACTAAATCCAGGTATTGTGGAC
ATTCCCTCATTTCCATCATCCCAGAGCATCTTAATTTTAAAGTTTCCACTTTATCGAAAA
ATCCCATTATTAGCTCACTATTTATCGATCCATATGGATCGATTTCGCAATGATGGAATG
TATATTCCGTTTACTGAATCACATGAAATTTTAGACAACTTCGACGCAAGTTCGAATTTG
CGACAGGTACAAATGGAAATAAATTTATAAAATAAAGCATTCCCAGAAAAATTCCGTTAC
TTACACTTATGGAGTCTTATATAGAATATAAAAATTCATCCAACTTCTACCTATTATTAT
GATAATACGATTAGATTGATTGGGTACCAAAAAAATAAATGGATTCAGAATGAAATCGAA
TCTCTATGAATGAGATAAAGAAAGCCAGTAGTAATATGGGTTTCCCTTTAGTTAAAGTTC
ATTTTATTTCATGTTGAAAATTTTTTTTGACTTTTACTAACTTTTACTATATAACTATTA
CTATATAACCATATATAAATATAATTTGATTTTGACTATATATATATAATATGGATTTAT
GGAATATGATTGAATTGCGTAATAGGAATAATATTTACTAAATAAAGTATATGCCGATAT
AGCTATCCACCTATCCACATATCTCATCTTTTTTTTTATAGCAATTTTGTTTTGTTTGTG
GCAACAGAAGTCAGGTCACACTATATCATAATTTCCACTTTTTCCATTGTATTATGGAAA
ACGACAAAAAAAAAGCACGACGATTCCCTATAAGGATATGGGATATGTACATAAAACGGT
ATATGTGTAACAATTTTAGTTTTTGGGGTATGGGTTTACATATACACATATCATATATAT
TGATATATTTGAATTGATTTGTTATGCCAGTAAGGAAAGGCAACAATTTGAGATAAAAAT
TGAAGAACTTTTCACTAATTCAAAAAAAAAATAGTTAATGGTTCCAATTTGCACTAAATT
TTTCAGTTTGTGACCGAAAATCCTTTTTTTACCTTCTCAATGGAAAGAGAAGGGGAGTTT
TTAAGGGGTGTGATAACCAATCGAAGAGAATAATCTAAATTGGATTGGATCAAAAAAAGA
AAAGAATTAGTAATAGAATCTTAGTAAAAGAATATGGATGAATACTCTTTTTTTACCTAT
TTTAGATTTTGTTTTAGATTTGGATCGGATTTGGCGACATGGCCAAGTGGTAAGGCAGGG
GACTGCAAATCCTTTATCCCCAGTTCAAATCTGGGTGTCGCCTGATCAACAAAAAACAAA
CGGGGGATTTCTTATTCTACTGATTTAATTCGAATAATTTTGTCCCCGGAGCCGGAGAAG
TATAAGCCTATCGATAGTTTTTTTTCTCAAAATCTGGTACTTGGGTGTGGCTCAAACCGA
TACAAATAGGAATGAAGTGAGTCTTACTTAGAGTGAGAGTCAATTCTGGGATTCACAACG
ACAAAAATCAGAGGTCGAAAGTATCCAAAGGTTCCTAAAAGACAATCCATTTTTCTCCTA
GGATTGAAGAAGAGATTGTACGAAAGAGTATCAAGAATTCCTAATTCTTTTTCACTACCA
CTACTAAAATTGTGTCTACTGACTCCATCTGGAATTAGATTGGATAGGCTGATGGGAAAT
CCATTTAGAAGTTGTGGAAAGTATTGAAGAAACTTTGTATCCAGACTCACGAGGGTCTCT
GAGTAATCAGACATTCAATCAGGATAGTCGGTCAACTCTTATTTTTATTTTTATAGAGTA
AAAGTCAAAGTCGAAAAAAAAAAGGGGGGGTAACAAACAATAGGTCTTAGTATTCCCACA
TGTTTCATTTCATTAGGATAGAAGTATTCCTTTGCTTTGCTATCCAATTTTCCAAGAAAA
GGTATGTGTATCATATCTGTACTTAATCTTAATACTTATACTTCCAAATTCTACCAGGTA
GAATTTTGTTACAAGTAGATTCATTGGATTGGTTCATTAAAAGCCTTAAGTCAGAATTCT
ATTTTGACTCTGCGCCATTAATTCCACTATGATTATTGATCAATAATTAAATAATTTCTT
CATAGAGATAGGAGACATAATTCATATGGATATTGTAAGTCTCGCTTGGGCTGCTTTAAT
GGTAGTCTTTACATTTTCCCTCTCACTTGTAGTATGGGGAAGGAGTGGACTTTAGGGGGA
CTACTAGTTGAGTAATTTAATTGTATGAATTGTTTAATTGAACGTTTTGCGAAGCTTTTT
CTTTTTTAAGTTTAAGAATGTCTCTGTTTAAAAATTATACTGAAATATAGTAATGAATAA
GAAAATACAATAATGAATAATAACCATTCGATCAAACAATGAATGATTACTTTACTATAG
TTCTATTTCGAAACTCAAATCTACGCATGATAGGAAAATTTTTTCAACCGGATTCTTCCT
AAACATTCTATTTTAATAGACCAGTTCTTACCAGAATTAGGGATATTACAATGAGCAAAA
ACCAGAAATGGTTTTTTTTTTTATTTTTTTCTTTATTTGTATTTGTTTCCCTCTTTTTTG
ACTTTTACTGTTCTAAGAGAACAGAAAGTCGTTCCGCTAATCTAATTAGATTATGGCAAT
ACATACTTTCTATTGGAAGTGACTAGTTGTTGTCCAAACCAAATAAAAGATGTTCTACAC
ATAAGAAGATTAGATCCTTCTTTCGTTGCGCGATTCACGTATCGCGTATTTCACCTTTCT
TTTAGACTCCTCTCCATAAAAAATAGAGAGGAGTCTACTCTATTAACCTATTCCCTTTTA
CAAATCTGAATAAATTATCATAGAATAGAACTACGCGGATCATGTTTTCTGTTAATGGAT
CAAGCAATAGCTTATTGGGGTGGGAAATCTAAAAAAAGAAAAAGATTCTTTGGTTTCGTT
TTCTTTTCTCTTTNNNNNNNNNNNNTTTTNNNNNNNNNNNNNTATTTAATTTGAAATTTC
TAATAGATTAGTATATGCCCGTATTATTCTTGTTCCATTGATTCTTTTGATGGATCTCAG
GATCCATCCTATATAAATAAATTCTAAAATAGGTTAAGAATTAGAACAGTTGGCCTTCAA
TTATTTTGGATCGATCGAAATACACACAGGTAAATGTAGCCAAAAAAAAGAATTGGGCTG
CTATTTTGATGTACTATTTAGATATACATCTAATCCATGTACATACATATTGTATATTGA
TCTAGATATGGGCTTTTTTTNNNNNNNNNNNNNNNNNNNNNNNNNNNNNNNNNNNNNNNN
NNNNNNNNNNNNNNNNNNNNNNNNNNNNNNNNNNTATTATATAACTATACCATACTATCC
AGGCTTAGATAGTACTATCTCAGATACTTATTATCTCAGATATTTATGATTCCAGCCAGA
TCATTTCTTTCGTTTAAGACTTGAAGTTTGAATCCCTTTCCTTTCTTCAATCATTGATAA
GAACTAATAATTCAAGTTTCAATCAAATTAGTCATTTTGACTGACTGTTTTTACGTAGAT
GATAAGTAAAAAAGCAGTAGGAACTAGAATGAACAGTGCAGTAGCAATAAATGCGAGAAT
ATTTACTTCCATAATCTCATTGTTTTTTTACTTCGCAATAACTCGGGATCTAATCCCATA
GAGATGAGAAATTGGATTCCTGTAAATTCAATGGGATGAATTGCATTCTGATAATACTGA
ATCGGATCAGTATTATGAATAACAATATATGATCTATCAAATAAATTCATCGTCGAGAAT
TGAATAGTATAACATAGGAAGATCCTTTATCTATACTAAATCTGAAAAAGGATTCTTTAT
TGGATCAGGAATCCAATTGAATTTACATCCTTTTCCACTTTTTCTTTTCTATAAATAACC
CAACCTTATCGTCTTCCTTATATATTCATATTCCTCCTTCGTTATATTATACTTATACAT
ACAATTATGAGTNATTATATGACTGGTATGGTATTCTATGGATGACACACAGATCAAAAG
AAAAGAGTAGGAGTGAGATGGAAAAAGGACGAGTTAAGTATCAAAAATCTAATATAATTC
CAATGAATTTAATAAAAAGGAGTGTTACTCGTTCTCCTCTTTTATTTTATTAGTATTTCT
TCCTTCAATTGGGACTGGAAGGCATACATAAAAAATGGAGTGTGCAATTTAGTTTATTTG
AATGAAAATGAGATAGATTGTTTCCAATTAGTCATTGAGGANNCAAAAAAAAAAAAGTTG
GAGCTCAAAGGGGTTTTCATTTACCCTGACAAGTACTCTGTCGAGGCACTTATGTTAAGT
TCGTTGTGTCTCGTACAATAAACGAATACAATTTGCATATGTACTCCGGTAAAAAGGGGT
ACTCTTTTCTATTTTATTCATCAAAAATATTGAAAAACAAGAGTGGACGAGTATCTCTTA
AAAAAAAAATAGTAAAGTAAATATAAGAATACTACCCGAATCTAACTATTATGTTATGTC
TCTCTCTTATCAATCGGCACTAATGAAAGAAATGGAAATTCCCGTATTTGTCTAATGATA
AATACGAAATAAAAACAAAAGAAATCGGGATCCCGCTGGGTATTAGATCTTGCTCCCTGT
TTCTTTTTTTCACGTTAAAGAAATTTATGCATTTATTTAACGGATCGGATCCTAGTTCGG
GACTGACGGGGCTCGAACCCGCAGCTTCCGCCTTGACAGGGCGGTGCTCTGACCAATTGA
ACTACAATCCCAGCGAGGTGTATGGTATACATATTCTTAATGGTTTTATTCTTAATGGTT
TTTTAAAACCATTTTTTTTTCTTCGTCGTGTTGTAAGAGAGACATGAATGATATACTAAC
TGATGTTATATACACATAGATATGGACTATACTGAAAGTAACACGAAGATATGGACTATA
GTAAAAGTAACACAGATTACTAGTAACCTATGTTTTTTTTTATTTCCAAAAATGGATAAT
CAACCTTTCAATGAGAAAAAACTATTTTTCTTTTCATAATCTTTGATTAAGTATTATCAA
TCTAGAGTCTTAGAAAGATCAGAATGAATCAGAAAAACATCGATACATAAGAAAAAATAC
TTGATCCGTAAAAGAGAAGGATTCCATTTTTATGTAGGACAAATTTCTTATATCATTGGT
TATATCATATCATATTTATTTTATGGAGCGGCAAATATTTGGGCCGAGCTGGATTTGAAC
CAGCGTAGACATATCGCCAACGAATTTACAGTCCGTCCCCATTAACCGCTCGGGCATCGA
CCCAGGAAGAATTCATTTTAGGCTTATGGATAATCCATGATCAACTTCCTTTCGTAGTAC
CCCTAGGGGAAGTCGAATCCCCGCTGCCTCCTTGAAAGAGAGATGTCCTGAACCACTAGA
CGATAGGGGCAGATATGCCCGACTGTCATTATACTATGATGATAGTATGTATAGTTTTTT
GGAATTGTCAATATAATTTAATGATATGACTAGGTCCGAACACTCTTTTCTTCTTNNNNN
NNNNNNNNNNNNNNNNNNNNNNNNNNNNNNNNNNNNNNNNNNNNNNNNNNNNNNNNNNNN
NNNNNNNNNNNNNNNNNNNNNNNNNNNNNNNNNNNNNNNNNNNNNNNNNNNNNNNNNNNN
NNNNNNNNNNNNNNNNNNNNNNNNNNNNNNNNNNNNNNNNNNNNNNNNNNNNNNNNNNNN
NNNNNNNNNNNNNNNNNNNNNNNNNNNNNNNNNNNNNNNNNNNNNNNNNNNNNNNNNNNN
NNTCTTTTCTTCTTCACTCATTAATTTTAACTTCAAACTTGTTGCTTCCTTCATTGTTCA
GATAAAATAGGCCATACATATCACTATCTCACATTAAGTCAGAAAATACAAAAACGATAT
AAATTCTCTTTTTTACTTTTTTATAAAAATTCGGTTCAGGGTACGAATACCTTCATCATA
TAATTCAATAAAATCTATTGAATCTATGTCAGTGTCAGATTGGTACATGTATCAATCGAG
TAAATCTCGTTTTGATTGGTCAGTAAAAGGAAACAAGCGGGGTGTCGGTCTTGAAACAAT
TCATTGCATTATTAAAATAAAATTGACCCGCTTCACTTTTTGAGGGTAAATCGAATTGAT
CCTTTACTTTATACTTTATAAGAAACCCCCATATATATATGATATGTACATAATATATAC
ATATATTATTTATATTTGTATTTGTTTGCAGTATGCAGTGCAGTAAACTCATAATGAAAA
TGGCTATAATTCATGAATTGAATACAAAGGGCCCTTTTAACTCAGTGGTAGAGTAACGCC
ATGGTAAGGCGTAAGTCATCGGTTCAAATCTGATAAGGGGCTTTTTCCACTAAACTAAAG
TTTTAGTCTTCGTTTTCGGTGTAGAATGGAGATATTCTTTTTATTTGTAAAAAGCAAAAG
GTAACCACCATTATAATGACTTTTGATTATTACGAGTTATAGTTAGAAAGTTTATTAAAA
AGTGAAACATTATTAATTATTAATTCATTATTATTAGTGTATAAGTGTATAAATAGTAAT
GAATAATTGTAGTTAGTAGAACTAGTCTACCCTGTCCTGTAATGAGAGAGTAGTTTTTTT
CATGTTTAATTATTCAAATTGTTGTTTGTTGACAGGAATATTATAGAATACTTTAGATGT
CCAATTACTATTATGAATTACCAAACCAAAGTATTCTTACTTCTCCATTGTTTTTATCAA
ACCCAGCATCAAATTTTAAATAAAGAAAAAGTAAGTGGACCTAACCCATTGAATGACGAC
TATATCAGCTATTCTGATATTTAAATTCGATATAGATTAAATTGTACAAGCGGATTTTTT
TATTTCCTTATCCCGCGCAAGGCAAGAATTTGTCGATATTTCCAATTTCATCAATCTTCT
TCTTCTTGCTGGATACTCCATGGGAATAAATCGATATTTTTTTNNNNNNNNNNNNNNNNN
NNNNNNNNNNNNNNNNNNNNNNNNNNNNNNNNNNNNNNNNNNNNNNNNNNNNTACTTTCC
TTGATTTTAGAATCTGATATTGTTTTATTCTTCCGCCAATACAATATAGAACAAATATGA
AAAAGGAACTTTCATTTCCAGTCTACCATTNNNNNNNNNNNNNNNNNNNNNNNNNNNCAA
GAAAAAAAATAGTGATTTTTTTTCTTTTTTGTTTGACCCATTAAAAGGATATATTCTGGA
ATATGAGTCATAGGACAATTCAAGGTTCAAATACTTATTTATTTTATTAAAGTTTTATTT
GATTATAGCAATTTTACTATAGTTTTTAGTANATTAGTATAGTAATTATACTANNNNNNN
NNNNNNNNNNNNTAGTATAAATGTATAAATAAAGTTATATAAGTATTAAGATAAGCTATA
AGGACTAATCGAATCGAGCTCATGGATTTATTTACCTAGATTGGTTTGTGGCCCAATAGA
AAAGAATAATTTGTATCTTCGATACCCATCATTGTAGGGGGCATGGAACTAGAAAAAGTC
CACATATAATCGAACTAGCCTATGCCTTGGAAATGCTATGAGGTGTTCGGAAATGGTTGA
AGTAGTTAAATAGGAGGATCGCTATGACTATAGCCCTTAGTAAATTTACCAAAGAAGAAA
ATGATCTATTTGATATTATGGATGATTGGTTACGCAGAGACCGTTTCGTTTTTGTGGGTT
GGTCCGGCCTATTGCTCTTTCCTTGTGCTTATTTTGCTTTAGGAGGTTGGTTTACAGGTA
CAACTTTTGTAACTTCATGGTATACTCATGGATTGGCAAGTTCCTATTTGGAAGGTTGCA
ATTTCTTAACCGCTGCAGTTTCCACTCCTGCGAATAGTTTAGCACATTCTTTGTTGCTAC
TATGGGGTCCTGAAGCACAAGGAGATTTTACTCGTTGGTGTCAATTAGGTGGTCTTTGGA
CTTTTGTTGCTCTTCATGGTGCTTTCGCACTAATAGGTTTCATGTTACGTCAATTTGAAC
TTGCTCGATCTGTTCAATTGCGGCCTTATAATGCAATCGCATTTTCTGGTCCAATTGCTG
TTTTTGTTTCCGTATTCTTGATTTATCCACTGGGTCAATCTGGTTGGTTCTTTGCACCAA
GTTTTGGCGTAGCAGCCATATTTCGATTCATCCTCTTTTTCCAAGGGTTTCATAATTGGA
CGTTAAACCCATTTCATATGATGGGAGTTGCCGGAGTATTAGGCGCTGCTCTGCTATGCG
CTATTCATGGTGCTACCGTAGAAAATACTTTATTCGAAGATGGTGACGGTGCAAATACAT
TTCGTGCTTTTAACCCAACTCAAGCCGAAGAGACTTATTCAATGGTTACTGCTAATCGTT
TTTGGTCCCAAATCTTTGGGGTTGCTTTTTCTAATAAACGTTGGTTACATTTCTTTATGC
TATTTGTACCCGTAACTGGTTTATGGATGAGTGCTATTGGGGTAGTTGGTCTGGCTCTGA
ATCTACGTGCCTATGATTTCGTTTCCCAAGAAATCCGTGCAGCGGAAGATCCCGAATTTG
AAACTTTCTACACCAAAAATATTCTCTTAAACGAAGGTATTCGTGCTTGGATGGCGGCTC
AGGATCAGCCTCATGAAAACCTTATATTCCCTGAGGAGGTTCTACCACGTGGAAACGCTC
TTTAATGGAACTTTAACTTTAGCTGGTCGTGACCAAGAAACCACAGGTTTCGCTTGGTGG
GCCGGGAATGCTAGACTTATTAATTTGTCCGGTAAACTACTTGGAGCTCACGTAGCCCAT
GCCGGATTAATCGTATTTTGGGCCGGAGCAATGAACCTATTTGAAGTTTCTCATTTCGTA
CCAGAGAAACCCATGTATGAACAAGGATTAATTTTACTTCCACACCTAGCTACTCTAGGT
TGGGGGGTAGGTCCGGGGGGGGAGGTTATAGACACCTTTCCATACTTTGTATCTGGAGTA
CTTCACTTAATTTCCTCTGCAGTCTTAGGCTTTGGTGGTATTTATCATGCGCTTCTTGGG
CCCGAGACTCTTGAAGAATCTTTTCCATTCTTCGGTTATGTATGGAAAGATCGAAATAAA
ATGACTACCATTTTGGGTATTCACTTAATTTTGTTAGGTCTAGGTGCTTTTCTTCTAGTA
CTCAAGGCTCTTTATTTTGGGGGTATATATGATACCTGGGCCCCTGGGGGGGGAGATGTA
AGGAAAATTACGAACTTGACCCTTAGTCCAAGTGTCATATTTGGTTATTTACTGAAATCT
CCTTTTGGGGGAGAAGGGTGGATTGTTAGTGTGGACGATTTAGAAGATATAATCGGGGGA
CATGTATGGTTAGGTGCCATTTGTATACTTGGTGGAATTTGGCATATCTTAACCAAACCC
TTTGCATGGGCTCGCCGTGCATTTGTATGGTCTGGAGAGGCTTACTTGTCTTATAGTTTA
GGTGCTTTATCTATCTTTGGTTTCACCGCTTGTTGTTTCGTCTGGTTTAATAATACCGCT
TATCCTAGTGAGTTTTACGGGCCTACTGGGCCCGAGGCTTCTCAAGCTCAAGCATTTACC
TTTCTAGTTAGAGACCAACGTCTTGGAGCTAACGTGGGATCCGCCCAAGGACCTACGGGT
TTAGGTAAATATCTAATGCGTTCCCCTACCGGAGAGATTATTTTTGGAGGAGAAACTATG
CGTTTTTGGGATCTTCGTGCTCCCTGGTTAGAACCTCTAAGGGGTCCGAATGGTTTGGAC
CTGAGTAGGTTGAAAAAAGACATACAACCTTGGCAAGAACGACGTTCGGCGGAATATATG
ACTCATGCTCCTTTAGGTTCTTTAAACTCCGTGGGTGGCGTAGCTACGGAGATCAATGCA
GTCAATTATGTCTCTCCTAGAAGTTGGTTGGCAACTTCCCATTTTGTTCTAGGATTCTTC
TTTTTTGTGGGGCATTTGTGGCATGCAGGAAGGGCCCGTGCAGCTGCAGCAGGCTTTGAA
AAAGGAATTGATCGTGATTTTGAACCTGTTCTTTCCATGACCCCTCTTCGTTGATATTTT
CTTATTTGTATTTTTCTATCTATTCTATTTTTTTTTATTCTGGCTCGGCTAGGTGGAATA
GCCGAGCCATTCCCTTTCCCTTTTATGAAAAAAAGGGCAGGTCCAAATGAATAAAGAACA
AAATTTTTCAGCAAGCAAAAGGAGAGAGAGGGATTCGAACCCCCGATAGTTTTTTGTTCA
GACTATACCGGTTTTCAAGACCGGAGCTATCAACCACTCAGCCATCTCTCCCAGAGTTCA
TTTCAATTTTATTCTTACAAATGTAATATGACTATATGATACACTAACTATCTGTAGAAA
CGTCCCAGATACGAATCTATATTTCGATGTATCTATTTGTATATTGTAAAAGTATATTAT
TGTATATATATATATGCATGATATGCATCATCAGTATTTCTACTTGTGAAGTAAATACTA
AACTCCCCTCGACTCCATGTCCGAATAAAATAAAGTGGTAATAAGTTCTAAAGAATCAAT
TGATTCATGTTAAAATCCCTACATCTACATGATGTATTATTTATACATATATATTTTGAC
TAAGCGAGGGATTAAATGGTATAGTTCATTTGTTGGTAGCTTGGAGGATTACAAACATGA
CTATTGCTTTCCAATTAGCTGTTTTTGCATTAATTGCGACTTCATCAGTTTTACTGATTA
GTGTACCCGTTGTATTTGCTTCTTCTGACAGTTGGTCAAGTAATAAAAATATTGTATTTT
CCGGTACATCATTATGGATTGGATTAGTCTTTCTGGTAGCTATTCTTAATTCTCTCATAT
CTTAAACTAAAACTTATTTGTTATTTCCATTTCCCCGACCCGATCCAAAAAAAATGGAAA
TCCTTCGATTTCAAAGTTCTAAGAAATTAGGATTGTGAGGCCCATTAAGATTCAATCTGA
GTTCCAAAAAAAAAATTATTTTTTTTCTTGTATCTGAATATTTGGACTGTACGTATGATC
CAAACGCATATATGATATATGTTACATGTCATATATGTGTGGACATATGCATGCATATCA
AAAAGAAAAAAAAATGCGGATATGGTCGAATGGTAAAATTTCTCTTTGCCAAGGAGAAGA
TGCGGGTTCGATTCCCGCTATCCGCCCATGGTGAAGTAATGTATTATGATAAGATAAGAG
ATAAGATCGCAAATTCGAACTAGTAATGCTAACTACTATGGAACTACTATTATAGCAGTA
GTAGTTCTATACTTTACCTTTTTTGGCTTCTGTCCCCCNAAAAAAATAGTTATTAATTAG
TTATACTTCCATTTTTTTTTATGTTGCGGAGACAGGATTTGAACCCGTGACCTCAAGGTT
ATGAGCCTTGCGAGCTACCAAACTGCTCTACTCCGCGTTGAAGAACCGGGAACTTAACTT
ATGGACGAAGAAAGATGGAATAAACCTCTTTACCATTCTGTACAAATAGCATACTCATTT
GTACAGAATGGTAAAGAGGTTTATTCCACAATTATAAATCATAGAAATTTATACAAACAG
GAAAAGATCTTTTTCTCCTTACCAACTTGATCTTATTGCGCCAGGTAATAAACATGTATG
AAACATTTCCCGAAGTATGTGTCCGGATATCCCAAAGTCTCGATGGTTAGCTCTAGGTCT
TCCAGTCAAAAAACAACGCCGATGGAGACGTGTAGGTGCGCTATTACGTGGTGGGGATTG
CAATTTTACATGAATTTCCCATTTTTCACTCAATGATGAAACTTTGCTTATTTTTTTCTT
TGAGGATCCACGAATCAAATGATATTTATGTTCCAATTTCTGCCTTTTCTTCTCCCTATG
AATCAAACTTTTCCTTGCCATAATATAATGTTCAGTTCCTATTATTATTTATGATAGAGT
TCGGATCCTAGATGTAAAAACATAAGAAGGTGGATCCTCCCTATCCATCGAAACAAATGA
GATTGTTGCTGATACAGTACATAAAAAAACAATAAATAACTAAATTAACCAAATTTTCCT
GATGTAGAGGCAATCAAGAAAGCTGCATAAGTAAATATATAACCTACGGAAAAGTGGGCT
AATCCGACCAATCTTGCTTGCACAATGGAAAGAGCCACTGGCTTATCTCTCCATCGAATC
AAATTAGCCAAAGGTGTGCGTTCATGAGCCCATGCTAAAGTTTCAATCAATTCCTGCCAA
TATCCACGCCAAGAAATTAAGAACATAAATCCAGTAGCCCAAACAAGATGTCCAAATAAG
AACATCCAAGCCCATACGGATAAACTATTCATACCAAAAGGGTTATATCCATTGATAAGT
TGTGAAGAGTTTAACCATAGATAATCTCTTAACCACCCCATCAAATAGGTAGAAGATTCA
TTAAATTGTGAAACGTTACCCTGCCATAATGTGATGTGTTTCCAATGCCAATAAAAAGTA
ACCCATCCTATGGTATTTAACATCCAGAAAACTGCCAAATAAAATGCGTCCCAAGCAGAA
ATATCACAAGTACCGCCACGTCCTGGCCCGTCACAAGGAAAACTATAACCAAAATCCTTT
TTATCTGGCATTAACTTGGAACCACGTGCATCTAAAGCACCTTTTACTAAAATCAATGTA
GTTGTATGCAAACCTAGAGCAATAGCATGATGAACCAAGAAGTCCCCAGGACCTATTGTT
AAAAAGAGTGAATTACTATTCTCATTAACTGCATTCAACCAGCCCGGTAGCCATATGCTT
CGGCCCGCGTCGAATGCTGGGCCATTCGTTGAAGATAAGAGTACATCGAACCCATATGAA
GTCTTACCATGAGCGGATTGTATCCATTGGGCAAATATGGGTTCGATCAAGATTTGTTTT
TCCGGAGTACCAAAAGCGAGCATGACATCATTATGAACATAAAGGCCCAAGGTATGGAAC
CCAAGAAAGAGGCTGGCCCAACTTAAATGAGATATGATAGCTTCTTTATGGTCTAACATT
CTTGCCAATACATTATCCTCATTCTGTTCCGGATTGTAATCTCTAATGAAGAATATAGCT
CCATGAGCAAAAGCTCCTGTCATGATAAACCCTGCAATGTATTGGTGATGAGTATATAAC
GCAGCTTGAGTAGTAAAGTCTTGTGCTATGAATGCATAAGCAGGTAAAGAATACATGTGT
TGAGCTACTAAGGAAGTAATAACCCCTAAGGAGGCTAAAGCAAGACCTAATTGAAAATGA
AGCGAATTATTGATTGTGTCATAAAGACCTTTATGTCCGCGTCCTAATCGACCCCCTGGA
GGAATATGTGCTTCTAAAAGATCTTTGATACTGTGCCCAATCCCGAAGTTGGTTCTATAC
ATATGACCTGCAATCAGGAAAAGAATTGCGATAGCTAAATGATGATGAGCAATATCGGTC
AGCCATAAACTTTGTGTTTGTGGATGGAATCCGCCGAGAAGGGTTAGAATGGCAGTTCCT
GCTCCTTGGGAAGTACTAAATAAATGACTACTCGAATCAGGGTTTTGAGCATAAAGATTC
CACTGACCCGTAAAAAGTGGTCCCAACCCTTGAGGATGGGGTAATACGTCTAAAAAATTA
TTCCATCTAACGTACTGTCCTCTGGATCCGGGAATAGCTACATGAACTAAATGTCCTGTC
CAAGCCAAAGAACTTACTCCAAAAAGTCCTGACAAATGATGATTTAGACGAGATTCTGCA
TTTTTGAACCACGAAACACTTGGTTTCCATTTCGGTTGTAGGTGTAACCAACCCGCTATT
AAGGATATAGCAGAAAGAAATAATAGAAAAAGAGCTCCAGTATAAAGATCTTCATTAGTG
CGTAATCCGATTGTATACCACCACTGATAAACACCGGAATAAGCGATATTCACTGGACCA
GTAGCACCTCCTCGAGTAAAAGCTTCCACAGCCGGTTGACCAAAATGAGGATCCCAAATT
GCATGAGCAATGGGTCTTACATGTAAAGGGTCTTGTATCCATGACTCAAAATTTCCTTGC
CAAGCCACATGAAAGAGATTTCCGGACGTCCACAGAAAAATTATTGCTAACTGACCAAAG
TGAGAAGCAAAAATATTCTGATAAAGACGTTCTTCAGTAATATCATCATGACTCTCGAAG
TCATGTGCGGTAGCAATACCAAACCAAATACGACGAGTAGTGGGGTCCTGAGCTAAGCCT
TGGCTAAACCTCGGAAATCTTAATGCCATAATGCCTTTCAAATCCTCCTAGCCATTATCC
TACTGCAATAATTCTTGCTAAGAAGAATGCCCATGTTGTGGCAATTCCACCCAGAAGGTA
ATGGGTTACTCCTACAGCACGTCCTTGTACAATGCTCAAGGCTCTAGGCTGAGTAGCAGG
AGCAACTTTTAATTTGTTATGAGCCCAAACGATGGATTCAATGAGTTCTTGCCAATAACC
ACGACCGCTGAATAGAAACATTAAACTGAAAGCCCATACAAAATGAGCACCCAAGAAAAA
AAGACCATATGCAGATAATGAAGAACCGTAAGACTGAATTACCTGAGATGCCTGTGCCCA
TAAGAAATCTCGGAGCCACCCATTAATAGTAATGGAACTCTGCGCAAAGTTTCCTCCTGT
AATATGAGTTACTACTCCTTGATCACTTATAGTACCCCAAACATCCGACTGCATTTTCCA
ACTGAAATGGAAAATAACTACCGAAATGGAATTGTACATCCAGAATAGACCTAAGAAGAC
ATGATCCCAGGCAGATACTTGACATGTCCCCCCTCTTCCAGGTCCATCACAAGGGAAACG
AAAACCAAGATTTGCTTTATCGGGGATCAAACGGGAACTGCGAGCAAATAGAACACCCTT
CAGTAGTATCAATACAGTTACGTGGATCGTAAATGCATGAATATGATGGACTAAAAAGTC
TGCGGTTCCTAATGGAATAGGTAACAAAGCAACTTTGCCGCCTACTGCTACCAACTCACC
ACCTCCCCAAGTTAAGCTGGTACTTGCTGTTGCACCAGGAGCTGTTATGTCAGGTGCTAA
AGCATGGGTATTTTGTACCCATTGAGCAAGGATGGGTTGTAATTGTATAGCGGTATCTGA
AAACATATCTTGTGGACGCCCTAAAGCACTCATGGTATCATTATGAATATACAAGCCAAA
ACTGTGAAAACCTAAAAATATACATACCCAATTAAGATGTGATATGATTGCATCGCGGTG
TCTAAGGACACGATCTAATAGATCGTTGTATCGAGTAGTTGGATCGTAGTCTCTTACCAT
AAAAATTGCTGCATGTGCAGCAGCACCAACTATAAGAAACCCACCGATCCACATGTGATG
GGTGAACAACGAAAGTTGTGTACCATAGTCAATAGCTAGGTATGGATAGGGAGGCATGGA
ATACATATGGTGAGCTACAACAATGGTTAAAGAACCTAACATAGCGAGGTTAAGAGATAA
TTGAGCATGCCACGATGTTGTTAGGATTTCATAGAGTCCCTTATGGCCCTGCCCCGTAAA
TGGACCTTTATGAGCCTCTAAAATGTCTTTAAGGCCATGACCAATGCCCCAGTTAGTTCT
ATACATATGACCTGCGATCAGGAAAAGAATAGCAATAGCTAAATGATGGTGTGCAATATC
GGTTAGCCATAGACCACCTGTTATTGGGTCTAATCCTCCACGAAAAGTCAGAAATTCTGC
GTATTTTGACCAATTCAAGGTGAAAAAGGGGGTTGCTCCCTCGGCAAAACTAGGATAAAG
TTGAGCCAAAAGGTTCCGATTTAAGATAAATTCATGAGGAAGTGGTATTTCTTTAGGATC
AACTCCAGCGTCGAGAAATTGGTTAATCGGTAAAGATACATGGATTTGGTGTCCCGCCCA
AGAAAGAGACCCAAGTCCTAATAACCCCGCTAGGTGGTGATTTAACATAGATTCCACATC
TTGGAACCAAGCCAATTTTGGGGCGGCTTTATGATAATGGAACCAACCGGCAAAAAGCAT
TAACGATGCAAAGACCAATGCCCCAATAGCGGTACAATAAAGTTGTAATTCATTAGTTAT
TCCAGATGCTCGCCAAATCTGAAAAAAACCGGAGGTTATTTGTATTCCTCGGAAACCCCC
ACCCACATCACCATTCAATATTTCTTGACCCACTATTGGCCAAACTACCTGGGCACTGGG
TGCAATGTGAGTAGGATCACTTAGCCATGCTTCATAATTTGAAAAACGGGCACCATGGAA
GTACATCCCACTCAACCAAAGAAAGATAATGGAGAGTTGACCGAAATGAGCACTAAATAC
TTTTCGAGAGATCTCCTCCAAATCACTGGTATGACTATCGAAATCGTGAGCATCAGCATG
TAGGTTCCAGATCCAAGTGGTAGTATCGGGGCCTTTAGCTATTGTTCTTGAGAAATGGCC
GGGTCTGGCCCATTCCTCGAAAGAGGTTTTTATAGGATCCTTATCTACAACAATTTTAAC
TTCTGGTTCCGGCAAACGAATAATCATTAAGTCCTCCTCTTTCCGGACAACACATACAAA
GAGACCCGCCAATCATCAAGTTTTTAGTGAACCTCCAAAAGATAGCTATTTTTTTTTTAT
GATTAATCCTTTTTTTTTCCTATCTCCCATCCATCTATTTAGTTATTCACTAGAGCAATT
ATGATATTGAAGTCAATCCGAGGCAAGTGTTCGGATCTATTATGACATAACGATTAGGTG
CCCAAGGGCCTGTTTTTCCTTGGAAAGTACTTTCCCAGCGAAACGAAAAAACAATTTTTT
TTTTGCAACCTAAACCTAACCTAGTATACTTATATCTGAATGTATAAATAACCATATGAA
TCTACTTCTATGGAATATTCTATTCCTTTACTAGAAATCACAAGATCATTCATTAGGATT
AATAAGATCCATTGCTATATCTTATCCATATTTAGTCATTCCAACGTATCTTGTATCTTT
CTTTTACTAGCTTTATTAGTTTTATTCTATACCGTTTTATCCCTATGAGATACCATACAA
TGATTTTATTTTAGAAAGAAAGGATATAATGAAACTCTTGATTGGATCTTTTCATGGGAA
CACGATCTATTTTTATTTTATTTAATTGATGGATCCAACAACTAATTTTAATGAATTAAA
AAAGGGAGTGATCTTATTCAAAACGTCTCGTGATCTTCAACCAATTTTGTGCTTCAATAT
AATTACCTGGACTAAGCGCTATAGCTTGTTTCCAATACTCAGCAGCTTGATCGGACCAAG
CCTCTGCAATTTCGGAATCACCTTGTAGAATGGCCTGTTCTCCCCGGTCGGAATAGGTAG
CTCCTTCCCTTAGAACCGTACTTGAGAGTTTCCTACCTCATACGGCTCGACAATCGATTC
TTTTTGCTTGCGCCCCGTCTTAATCTACCTTATGTTAATTGAATTAGATTTGTCATAAAA
GTATCCCATTTTGTTGGGTTAGCCAGAAGAAGTTAATTACATAAGTTTAAAACTCGAATT
TTTTGATCAATAAAAAGCTTTATCTTTTCTCCCACCTTCAGAGGAATGAAGTATGGATCT
ACCCTATATCCTATATATAATAGTGTTAAAATATAGTGTTAGAATTCTCTGAAAGGTAAC
TATCTCGATTGCATATATGCAATTTATATAATATAGATATAGAATTTTTGAAAAAGACTT
TCTTCCCCAATATCCTAATATAATATAAGAAAAAAGAACTTACGATCTTTGGGATCTGAT
GCTACACCGCTGCTCAATACCTTAGTGGATCAACTCTATTACATAATTTGATTCCTAACT
TTTATCCTGGATCACGGGATAAGTAAGCAAAGCAGTTCTTAACTCTATCGACCAAATAGC
TTGCTAATTGATCTTTACGGTGCTTTCTCTGTCAATTCAATCCTTTATCCATGGAGTATA
TAGGCTTTATCCATTTCTTCTTAATTTTGGTTCTCGTGAAGTATCTTTACTTGCTACAGC
TGATAAAAACCGTTGCTTTAGACGACGCATATGTAGAAAGCCTATTTCATTCTAGTATTT
ATTAGTTAATTGGATCTTTTTTCCTTCTTTCTATAGTAGAGATAGTCGCACGTAATGACA
GATCACGGCCATATTATTAAAAGCTTGTGGTAAGAATGGGTTTCGTTCCAGTGCCCGGAA
ATAATATTCCAAAGCCCTTGTATGCTCTCCGTTGCTTGTGTGTATAAGTCCTATGTTATA
GAGTATATAACTTCGATCATAGGGATCAATTTCTGGTCGCGTAGCTTCATAATAATTTTG
TAAAGCTTCCGCATAATTTCCTTCGGATTGAGCCAACATCCGTTACGGTCGTTCATTCTA
TTCAAAGAATCTCCGTTCCAGAACCGTACGTGAGATTTTCATTTCATATGGCTCCTCCCT
TCTTTCTGCGCATAGTACTAAAGGAAATAATCCATGAAATGAAAATTTGACTATTCTACT
GAAAGGAGCTAGTATTTTTACAAGAAATCTCTAACCAGCCTTCCTGCAAGAGGTTTTTTA
TTAACACCAACTGTATTAGTACTAGATGGAAATGGTAACTCCAACAATTTCTTTGTCCCC
AACGCCCCTATTTCCAGGAATTAGTCACTTCAACGATCTTTGATGGTTATACGGATACCC
AAAGTATGAACGAGATGGATGTTTGTTGTCCCAACCATTCTTGTTAGCCCCGATACCGAT
AAGGAAAAGGGTAAGGTAATTTATAACAAAGTTTTCATGTTGTTGATTCCTAGGTGTAGT
GCTTCTTCCCCTATGCTGCCTATTGGTACTGGTGGAGTAGGATTGACTCGCAATACGGAA
CCCATAGGTGTAACCTTTCGCTAAATACTAAAATCAACAATTGAAGCATCCGAGGCTGCA
TCAATCGAGGATACACGACAGAAGGAATTGTTCTATATACAAACTTCACCTTCACTAAGC
GTGGGTTTATTTTAATAATTTGGTTTTTTCTATCTCGAACCATGTCTCTTTTCTTTCTCG
TAATACTGGACCTAAAAAAAAAGAATCAAATCGCACCATCTCTGTAATAGGTAAATGCCT
TTTTTTCTCCGGAAGTTGTCGGAATTATTCGTAATAAGATATTGGCTACAATTGAAGAGG
TCTTATCAATAAAATTTGCATTTATCTGAGATCTTGGCATAATTAACAATCCATTCTATA
ATTCTTTTCATTACCTTTAGGGTAAGGGGAAAATGATCCCGCAAACTAAAGGAATTGTAT
AGTACGAAATAACATAAAATAAAAACAGACTAATTAAAAAAAAAAGATGTGGACCTTTTG
TTTGGATTGGACAAGGAGAAATATGAAATATTGAAATCAGATTCGATTTCATTCTAATTT
CGTAGTATAACAATGAACGGAACTATAACAATTTCATCTAAGTTGAATAACCAAGGATTT
TACTGAGGATTCTGATAATTCGAGAAGTTTTTATTTGGTTATGATCCAAAGAAGAAACAA
AAACCAAAANNNNNNNNNNNNNNNNNNNNNNNNNNNNNNNNNNNNNNNNNNNNNTTTGGT
TTTTGTTTGCATAACATGCATACGCCATGTCATACAATTTAAATAAAAAAATACACGGGA
CGAGTCAATAATTTGTATTAGATCTATGGGATAGCTAATGAGCTAAATTTTTGTTGAGAA
ATAGAAAATTTTATTTGATTTGAAAGGAATTTTTCCTATGGAACTATTCATCCGTCGCAC
TTGTACTGCAATAATATGAATGACTCGCTATTCACTATTCACTCGGTTTCTGGTCAATAA
TAAGATTATGTAGGAGAGATGGCCGAGTGGTTCAAGGCGTAGCATTGGAACTGCTATGTA
GACTTTTGTTTACCGAGGGTTCGAATCCCTCTCTTTCCGGTTATCTTAATTCACCAACGT
TACTGAATCAAATCAAATAACAATTGATACCATCATATCAACAAGAGGACCCTTATTTGA
TATAAATTCTCGATTCCTAATCACATTACTGTGATACATAAAATACAAATATCGGAAAAA
GAAAGAGCAAAAAATCTTACCGCTTGTCCGTTTGTGATAGGTGAATAATAAAAATTCGGA
CCAAAGCCCTTAGATCTATTTATTTTTATTTCGGCGAAAACAGACAAAATTCTATGAAAT
TTTCTTTGTTATTTTTGTGAGGTTTAAGTCTGACGGGAATAATATTCTACGACTAACAAC
TCATTTATTTTCAAACCAATCCATTTACTATCTACTATTTGATTTACTACTCCTTTATAT
TGGAATGAGTCAAAAGTCAAATGTTTTGGCAATTCCTCGTGGGGGGATAAAGAAATAGAA
TTTTTAATCAGAGCTTTCGATCTTTGTTTATCCTTCGTAGTAATAATATCTCTCGGTTTA
CAACGATAACTTGGTATATCCACTATACCACCATTAACTAAAATATGTCTATGGTTAACT
AATTGCCTGGCTCCAGGAATCGTCGAAGCTATACCCAATCGGAAAAGGATATTATCTAAA
CGCATCTCAAGTAATTGTAGTAAAACCTGACCGGTTGACCCTTTGGCTTTTCCAGCGATA
TGCACATATCTAAGTAATTGTCGTTCTGTCAGACCATAATGAAACCGCAATTTCTGTTTT
TCTTCTAGACGAATACGATATTGCGATCTTTTACCAGAACGCAATTGATTTTTAGGATCA
CTTCCGGATCTAGGTCTTTTACTAGTTAGTCCTGGTAAAGTCCCCAGACGACGTATTTTT
TTGAAACGAGGTCCTCGGTAACGAGACATAAAGACTCCTTTTTTTTTTATTTTATTGAAA
TTGAATTGTTTAAGAATAAACAAAAATGAAAACAGAACTCTAAATTAAGACTGAACTAAA
GGATAAACAAAGCAAAGCTAAATTTATTGAAATACTACAAAGTAGAATAAAAGAAATTGT
ATCACTATCCGTATTTTTGGTATATATATATATATATATANTNATATATAATTTCTATAT
ATAATTATGAATTCTCANTTTTTTGTATATATAGGAAGTTGTGGCTCCTTTTTATAATTT
GTTCTTTTTTTATTTGTTCTGTAGAAAGAGATCTAATTCTTCCAATATGTTATTTTTTAT
AGTTGCAAGTTACCACGACATAATAGATGGATCAGTGATTCAATATTTTGAGAAAATGGG
GAGAGAGACTCTCAATCACGTAAAAAATCGATAGAAAAAAGCCGGCTATCGGAGTCGAAC
CGATGACCATCGCATTACAAATGCGATGCTCTAACCTCTGAGCTAAGCGGGCTCACATAT
CACATACACATATCACATAACATAAGAGAAAAATAGTATATAGAAATCGAGGAAACTACC
AGATTTCATCTATTAGCCAATCTTAGCTTAGCTATTTATTTTAATTTTATATTTATACTA
ACTATATTTCATAGTTAATATGNACTACAACCATATAGTTGTATATAGTTCCTATTTTAT
TAACTATATATAGNNNNNNNNNNNNNNNNNNNNNNNNNNNNNNNNNNNNNNNNNNNNNNN
NNNNNNNNNNNNNNNNNNNNNNNNNNNNNNNNNNNNNNNNNNNNNNNNNNNNNNNNNNNN
NNNNNNNNNNNNNNNNNNNNNNNNNNNNNNNNNNNNNNNNNNNNNNNNNNNNNNNNNNNN
NNNNNNNNNNNNNNNNNNNNNNNNNNNNNNNNNNNNNNNNNNNNNNNNNNNNNNNNNNNA
AAAAATGGAATTTTACTTATTTAATTTAATTAATTATAATATGATGAATATCAATTTAAT
CAAATTGTAATTTACAATTCGATAAAATTGAACTATTTCTGAAAACTAAAAACTTTTTAA
AGCAGTTCTATAAAATTATAGAAATTTNNNNNNNNNNNNNNNNNNNNNNNNNNNNNNNNN
NNNTTATATATATAGTTATAGTGAATAATAGGTGCTAAGATAAGAAAAGGATAAAGAAAA
GATACAATCTAAATGAAAATGAGACATTCCTCTGGTTTGATTCGGAAAGGGAAGAGATAG
GACGAAAAAAAAAGAATGAATATCGACCGTTCCACTATTTTAAGTCGTACTGTAAAAATG
AAAGGTAGGGGGAAAGGTATATATGTTGGATATACCTATCCATATTGAATTGTGGATACA
TCAATGATAGAATCAATTTTTTATTGAAACAAGGTTCATCCAATATATATATATAAACTA
TGAACTGATGGGGGATAGACAAAAAAACTAGATAGGAGCATACAATACACTTTTTCAATA
TAGAAAAAATTATCTAACGAATTAAACAGGTCCAAACAAACAAAAAAAGTAAAAGAAAAT
TCCAACTGGATCTTGGTATCAAAGGGGATATGGCGAAATTGGTAGACGCTACGGACTTGA
TTGGATTGAGCCTTAGTAAGGAAACCTGCTAAGTGTTAACTTCCAAATTCAGAGAAACCC
TGGAATTTAAAATGGGCAATCCTGAGCCAAATCCTTAGTTTGATAAACCTTAGTTTTATC
AAACTAGAATAAAAAAAAAGGATAGGTGCAGAGACTCAATGGAAGCTGTTCTAACGAATG
AAGTTGACTACGTTTCGTTGGTAGTTGGAATCCGTCTATCAAAATTACAGAAAAGATGTT
CCTATATACCTAATACATACGTATACATACTGACATATCAAATCAAACGATTAATCATGA
CTCGAATCCATTATCATTATATTATATGGATAATTATAATATGAAAAATTCAGAATTAGA
GTTATTGTGCCAATGGAAGTTGAAAGAAGAATTGAATATTCAATTCAATTATTAAATCAT
TCATTCCAGAGTTTGATAGATCTTTTGAAAAACGGATTAATCGGACGAGAATAAAGAGAG
AGTCCCATTCTACATGTCAATACCGACAACAATGAAATTTATAGTAAGAGGAAAATCCGT
CGACTTTCGAAATCGTGAGGGTTCAAGTCCCTCTATCCCCAATAAAAAGGTGATTTTATT
TCCTAAATATTTATCCTCCTTTTTTTCATCAGCGATTCAGTTCAAACAAAATTCACTATC
TTTCTCATTCACTCCACTCTTTCACAACACAAATGTATCCGAACTCAAATCTTGGATCTT
ATCCCAATTTCGATAGATACAATACATAAACATATATGGGCAAATAATCTCTATTATTGA
ATCATTCACAGTCCATATCATTATCCTTACGCTTACTAGTAAAATTTTTGACTACTTTTT
AGTCCCTTTAATTGACATAGACACAAATACTACACCAGTATGATGCATGGGAAATAGTCG
GGATAGCTCAGTTGGTAGAGCAGAGGACTGAAAATCCTCGTGTCACCAGTTCAAATCTGG
TTCCTGACATGTAAATAATGTATCGAATAGATATTCATACAAATTTATCGTAATCAAGAT
CGATCGGGATATATTTTTGTTAATAGTATAAAGCATACAGTTACTAATCTAGATGTATAG
ATATATATCTCTTCTTGGAGGGATTAGTAAAAAATATATGTATAGTTATGGTAAAGAATA
AAATGAGATTACAGCGCCGTCTCCTTTTTCTTTCTTGTTTCATCATACTGTATTTTCTTT
CATTTCTTAATTTCATATTTTTTTTACATTTATTTTATTCCATTTCTTCACTCTTGCTTA
CGTTACTTTGACTTTCCGGGGTCTATCTAAGTAAGTCATGTGCGCGGTACAAAGTTCATG
GTGCAGAACTCTTTTGATTCATTCTATTGTTTCTGTTCATATGAAATGGATATAACCTTT
TCCAATTTTTTGAATATAAATGAAGTTTTTTTTAGGTTATTCATAATATGAATTAAAGTC
CGGTTACTTTCTTTCATCTGGAACGGGGCGTAAAAATATTCATTCGCTTGAATGAAATCT
GGAATCGTGTCATAGTCGTATAACTAAACATTAGTTTCTTATTCTTATCATTTAATGAGC
ATCTTGTATTTCATAGAAATTGGGGGTAATATAGTCCTTACGCAGGGGCCAACCTATCCA
ACTTTCCGGCATCAAAATACGTTTAAGGCGTGGATGATTATAATAAAGGATTCCCAACAT
ATCATAAGATTCACGTTCTTGAAAATCAGCACTTCTCCAAATCCAAAAAACAGACGGAAT
TCTAGGATTATTCCTAGGGGCAAATACCTTTATGCATACTTCTTCAGGTTTATCTATATC
ATACTCTATTCTCGTAAGATGATACACACTGGCTAAAAATCCCCCCGGTGCTACATCATA
GGCACACTGGGAGCGTAAAAAATTGTAACCATATACATATGAAATGACAGCAATGGAATC
CCAATCCTCGGTTTTTATTTGTAATATTTCTATTCCTTGGCAATCGAAGCCCAAAGATCT
ATGAACTAGCTCATGTTTTACTAACCAATCAGATAAACGATCCTGTTGCATCTTCTTGAT
TTCTCCCACATTTGTTTTGCATTGAGTATTTCAAGTTACAATGAAATTTTTAAAGAGTGA
CCCTTTTTTTTCTTATTCTGCACAAAAAAACCTTACCTTTCCTGATTCACTAATTCGGGG
GGAGATACTGAACTTTTGGATTGAAAAAATGTTTCAGAAAGTATCTCTGAAGTAGATGCG
GATTGATAGAGCAATTCTTGATCATAATTTCCAGTATGAATACTACGCCGAACATAAAAC
TTATGATTGGTAGTAAAACATCGATTTTCCTGTTGAGACACAGTTCTATCTTCAAGGATT
TCTCTAGATATCTTCTTACGAAGTTTCGTTATAGCATCTATAACAGCCTCTGGTTTAGGT
GGGCAACCCGGCAAATAGACATCGACAGGAATTAGCTTATCGACTCCACGAACAGTACTA
TAAGAATCAGTACTGAACATACCTCCTGTAATAGTACAGGCTCCCATAGCAATGACATAT
TTTGGTTCAGGCATTTGCTCATATAATCTTACTAAAGAAGGAGCCATTTTCATTGTTACT
GTGCCGGCTGTTAAAATGAGGTCTGCTTGCCTAGGACTCGATCTTGGTACCAATCCATAA
CGATCAAAGTCGAATCGCGAGCCTATTAATGAAGCAAATTCAATGAAACAACAACTGGTA
CCATATAGAAGCGGCCATAAACTGGAAAGTCTTAACCAATTCGAAAGATCATTCAATGTA
GTTGAAATAACTGAATTGGTAGTTATTTTGTCAAGTAAGGGAAACTCAATCAAATTCATA
ACTGTCTCAATGTTATCTTTTCCTTCCTTTTTTTTTTTATTGTATGAATATTTAGTTAAG
ACCATTCCAATGCTCCTTTTCGCCATGCATAAACTGAACCAACAATTGGGATAAGCACGA
AAATGAAAGCTTCAATAAATACGGATACACCCAATACATCGAAACTCATTGCCCATGGAT
AAAGAAATACCGTTTCAACATCAAAAACAACAAAAACTAGAGCAAACATGTAATAGCGGA
TTCGGAATTGTAACCAAGCATCCCCCATGGGTTCTATACCCGATTCATAACTAGATAGTT
TCTCCGGTCCTTCCCTAACCGGGGCTAAAACTCCGGAAATTACAAATGCCAAGATAGGAA
TAATGCTTGATATTATCAGAAATGCCCAGAAAATATCATATTCGTGAAGCAGAAACATAA
ATGTACTCCTATTAATGTGGAATATGCTGAATTATTCGATTCGAATCGGAAGTGTCAATT
TATCCAAAACTTCTTATCTTAGTTTAGGCGAAAGAAGAATATATTTTGATCAAACGGCAT
AGTTTAGAGTTTCTGTGGGACATATCTTGTTTAAAGATTCACCTAAGAAAATCCCACTTA
CACTTACATTTTGTATTTCGATTCTATTTAGATATGGTGTAGACATAGGGTGCTCCTTCT
TACAAAAACAAGATTCTTTCACTTTGTCTTGGGTTCTCTATCCTCTATAAAAAGGTAATT
CTATAAAAAAAGTGAAAGTTAATAAAATACTAAAATATCCTATATTATCCTATAATAGAT
ATAATAATATCCTAATATCTATAATATCCTACCTAATATATATANNNNNNNNNNNNNNNN
NNNNNNNNNNNNNNNNNNNNNNNNNNNNNNNNNNNNNNNNNNNNNNNNNNNNNNNNNNNN
NNNNNNNNNNNNNNNNNNNNNNNNNNNNNNNNNNNNNNNNNNNNNNNNNNNNNNNNNNNN
NNNNNNNNNNNNNNNNNNNNNNNNNNNNNNNNNNNNNNNNNNNNNNNNNNNNNNNNNNNN
NNNNNNNNNNNNNNNNNNNNNNNNNNNNNNNNNNNNNNNNCCTTATCAGAAATAAAAAAG
AAGGATGAAGTTATTTCATTAGAGTTAGAATAAAAGATTCTTTCTATTTTGGAAAAATCT
CTAGTAATAAACTAGATTACGATTTGGAATAAACCAAAATACTCGTTTGTTTTGTTATGG
CAATAACACTTAATATTAATAATATAATGATAACACCAAACAATGGGGTAGATTCCGACA
CAAAAAAAAAGTTTTACAGTACACCTATACTAGATACTAGACAATGAAACATAGCAAAGA
GTGGAGTAATCTAATCGACGGAATCATAAAAGATTTACATAACATTACATTTTATAATGA
AAGAATTACATATTATCGAATAATTCGATAGACCAAATCAAACCCCCAACCCAAAACCCC
CCAACTCATAGAATATAGAAGAAGAAACGTTAATCCTTTAGTACCAATTCATTATCTCTC
CATTATTTGTGAATCAATCAATAAGGGTTTCTCTTGTTCTGCCAAAAAAAGATTAGTGAT
TAGTCAGGGCAGGGGTTTTCTACAAATATGAGACCTAAGACCAAGAAAAGAATATGTCTT
AGACCCATGCTACTTAGGATTAGAGGATTAGATTTCGTTGGGTCAGGTTGAAGTTTTTAG
TCGGAATCATGTCATGATTTCCACTTCCTAAATTGATTGGGATTTGGTATACAAAAACAA
AAATGTGTCGCTAACTCTTTGATCATGTACAGGAAAAGAAGTAATATTTAATTCATCCAC
GATTATTAATGAGAAAGGGTGAGTAATTCATACAAAATTGTAGAAGTACAGATTAGATCT
ATTGAAATTTTTTTCTGTACTTATTCTTATGTATTTACATGAGGATTTGGTAATGCTTTC
ATTTCCNTCATAGTTCTGGCCACNNNNNNNNTATCATAGAAATGAAAGCATTACCAAAAT
AATATAAAAAAAATAATATAAAATATATTAGGATTATAGGGCTATACGGACTCGAACCGT
AGACCTTCTCGGTAAAACAGATCAAACTTATTATTATCGAAATGATTTGAACTGTTTCAA
AGACCCAACATGCATTTTATTGCATTGGGCTCTTTCATCAACTGATGTAAAGATCAGTTA
TTCTACCATATTTTATCTTTAGAGGAAGATAATGAGATGGCTCCATGTGCTATGATTCAT
TATTTGTATTCTGATCTAGGAGCAATACCAAAGTGTTTCAAGGAAGTATTACGTTGACTT
AGGTCTGCCTTCGGCCTAGATTAACCTAAGTTAAATAGAATCTCTATCGCCTCGCTGGAA
CAGTCGAATATGAGACTTCATACACCTTCAAGTTCATAGAGCGAAAAGAGGTTTTTTTGA
GTCCCTTATACTCATTATGCCTAGCATTGAATGGGATGGGTATTTACCTTATCAACTATC
AAATCACTGGCGGGTGGGTTCTATTTGATTTGGCAACTTAATTAGCGCCTGAATCGGACC
GAACCAAATATTTGTCAGGTCAGGCTATTGTTCTCTTGTTCCCTCGAACCTATGGAATGG
AGTAAGACATCAATTTTTCAATACGATCAATTATGTTCATTGCATAATTGGCTCCTTTGA
AAAGCATTGGCGCACGTGTAAACGAGGTGCTCTACCAACTGAGCTATAGCCCTTGTTATA
GACATCTTAACATATAGACAATTTCTTGTCAAGATAGATATTTCATAATCCCACACGATA
GCTCTCTGATTTATTTATTTTATTTAAGCTTAACAGAAAGAAATTAGTATTGCTTGGAAA
TCCTATTCTATCTATAATTCCCGAAGTGATGGGTTCCCATTTGTAGTGATAAATGACCTA
CTTAACTCAGTGGTTAGAGTATTGCTTTCATACGGCGGTAGTCATTGGTTCAAATCCAAT
AGTAGGTAGAACTTATTAGATACTGGAATCGATGAAATGATATCTAATAAGTTTTTCTAC
CCATCTTCTTTTTTTTATCAAATTAAACTTGATTGTGTTCAATTAGCAAAATCAACATGT
GGTGTAAGTGTATATATTAAAGTAAAGAACTTTTAAAAAACTTATTCGTTTTAGTTTGGT
CTAATGACTTAACTAGTAGGAAATAACATTGAGAGCCTCCACTCGTGTCCTAGCTCGTCT
GAGAGCTAGATTCGCTTCAATTGCTTGTCTCTTACCCTCAGCTCCACTCAAATTAGCTTC
AGCTATTTCAAGAGCTTGTTGAGCTTCTTGCGGATCAATGTCAGTACTTATTTCCGCATC
ATTTCCTAAAATGGTGATTTCATTATTACCTATTCTAGCAAAACCACCCATCAGAGCCAC
CGTTAACCATTGGTCGTTGTTAAGGCGTATTCTCAAAAGACCTATATCTACAGCCGTGGC
AATGGGGGCGTGGTTTGTTAATACGCCAATTTGACCACTATTAGTAGATAAAATGATTTC
TTTCACTTCTGAATCCCAAATAATTCGATTAGGAGTCAGTACACAAAGATTTAAGGTCAT
TTCTTTAATTTGCCCTCCTCTTCTAAGTTTATAGCTTTCGCGGTAGCTTCATCGATGTTA
CCCACCAAATAAAAGGCTTGCTCGGGAAGACTGTCTAATTCTCCGGAAAGGATCAGTTGA
AACCCCCTAATTGTTTCTGCAAGACCAACATATTTTCCTGGAGAACCAGTAAATACTTCT
GCCACGAAGAAGGGTTGGGATAAGAAACGTTCAATTTTTCGTGCTCTGGCTACAGTTAAA
CGATCTTCTTCGGATAATTCGTCCAACCCAAGAATAGCTATAATGTCCTGAAGTTCTTTG
TAACGTTGTGAAGTTTGCTTAACTCTTTGCGCAGTTTCGTAATGTTCCTCACCAACGATT
CGAGGTTGTAACATAGTTGACGTTGAATCTAAAGGATCCACTGCAGGATAAATACCTTTG
GCAGCTAACCCTCTTGATAGTACGGTAGTAGCATCTAAATGTGCAAATGTCGTGGCAGGA
GCAGGGTCGGTCAAATCGTCCGCAGGTACATAAACGGCTTGTATCGAAGTTATGGATCCC
TTTTTGGTAGAAGTAATTCTTTCTTGCAAAGAACCCATTTCTGTACTAAGGGTAGGTTGA
TAACCCACTGCAGAAGGCATTCTCCCCAATAAGGCGGATACTTCTGATCCTGCTTGGACG
AAACGAAAGATATTGTCGATGAATAGAAGTACGTTTTGCTCATTAACATCCCGGAAATAT
TCTGCCATGGTTAGTGCAGTCAAACCAACTCTCATACGAGCTCCCGGTGGTTCATTCATT
TGACCATAGACTAGAGCTACTTTGGATTCTGCAATATTTTTTTCATTAATTACTCCGGAT
TCTTTCATTTCTATGTAAAGATCATTTCCTTCACGAGTACGTTCGCCTACTCCGCCAAAT
ACGGATACGCCTCCATGAGCTTTGGCAATGTTGTTGATCAATTCCATGATGAGTACTGTT
TTACCTACTCCAGCTCCCCCAAATAGTCCTATTTTTCCTCCACGGCGATAAGGAGCTAAA
AGATCCACTACTTTAATTCCTGTTTCAAAGATTGAAAATTTTGTATCCAACTCTATAAAG
GCAGGTGCGGGTCTATGAATAGGAGATGTTGTGCTAGTATCTACAGGACCTAAATTATCA
ACAGGTTCCCCAAGAACGTTGAAAATTCGTCCGAGTGTAGCTCCGCCGACTGGAATGCTT
AGAGGAGCTCCCGTATCAATTACTTCCATTCCTCTCGTCAATCCATCCGTAGCACTCATA
GCTACAGCTCTAACTCGATTATTTCCTAATAATTGCTGTACTTCACAAGTCACATTAATT
TGCTGACCGACAGTATCTCGACCCTTTACTACTAAAGCGTTATAAATATTAGGCATCTTG
CCCGGCGGAAAAACAACATCTAGTACTGGGCCAATAATTTGAGCGATACGCCCTAGGTTT
TGTGTGGAAACCGCAGGACTAGAAGGGGTAGGATTGATTCTCATAATTATAATTAAAGTG
AAATATGTCGAAAATTTTTTTGGAATAGTGCCATGCCAAGGGGAAAATAAATGTCCGATA
GCAGATTGATCGGTTAATTCAATACAATAAGAAATAAATGGGAGTTAGCACTCGATTTAG
TTGGTATCACCCAACCGAATACGATTCAATTGTATACTCATTCAATGAGTAAAGAGTAAA
TTTTCAAGTTCAGCCAATCCCTCTTTTTTTTTTCAAAAGAAATATCAAGTACATGAAATC
ATGAGTAAGTCTCTTTAATTTCTCTATCATTATAGAAAAGACCATCCATATTGGATTCCA
ATATATATAGAATTTGAACCCGAACTACATTTATGATTCAGTATTTCAATCTCGTTGGTT
ATTGTTCTTTCTATTTTTTTTTTAGATATTTGATTTCTGCCTATCTATTCTTTAATACCC
TTTTCGGATGAATTATGCCTATTTTCACATCTAGGATTTACATATACAACATATATCACT
GTCAAGAGGGAATTTTTATTAGTATTTAGATATTTAGATTAGATTCAAAAGAAGAAGGAG
ATAAATTGAATTGTAAATTTGCAAAATAAACATTAGGTTGCGTCATATATATCAAAGAGT
ATACAATAATGATGTATTTGATGAATCAAATACATGGTCTAATAACGAACCATTTCATTT
TAACATAACATTGAAATTTGTTGATAATATTAGTTGAATATTTTTTTTTTTTGAAAGATT
TTTGTCAAAGGTTTCATTTACGCATAATTCATATCGAGTAGACCTTGTCGTTGTGAGAAT
TCTTAATTCATGAGTTGTAGGGAGGGACTTATGTCACCACAAACAGAGACTAAAGCAAGT
GTTGGATTTAAAGCTGGTGTTAAAGATTACAAATTGACTTATTATACTCCTGACTACGAA
GTCAAAGATACTGATATCTTAGCAGCATTCCGAGTAACTCCTCAACCTGGAGTTCCACCC
GAAGAAGCAGGGGCTGCGGTAGCAGCCGAATCCTCTACTGGTACATGGACAACTGTGTGG
ACTGATGGACTTACCAGTCTTGATCGTTACAAAGGGCGATGCTACCACATCGAGGCTGTT
ATTGGGGAGGATAATCAATATATTGCTTATGTAGCTTATCCTTTAGACCTTTTTGAAGAA
GGTTCTGTTACTAACATGTTTACTTCCATTGTGGGTAATGTGTTTGGTTTCAAAGCCTTA
CGAGCTCTACGTTTGGAGGATCTGCGAATTCCCACTTCCTATTCCAAAACTTTCCAAGGC
CCGCCTCACGGCATTCAGGTTGAAAGAGATAAGTTGAACAAGTATGGTCGTCCCCTATTG
GGATGTACTATTAAACCAAAATTGGGATTATCTGCAAAAAACTACGGTAGAGCAGTTTAT
GAGTGTCTACGTGGTGGGCTTGATTTTACCAAAGATGATGAAAACGTGAACTCACAACCA
TTTATGCGTTGGAGAGACCGTTTCGTATTTTGTGCTGAAGCAATTTATAAAGCGCAGGCC
GAAACAGGTGAAATTAAAGGGCATTACTTTAATGCTACTGCAGGTACATGTGAAGAAATG
ATGAAAAGGGCCATATTTGCCAGAGAATTAGGAGTTCCTATCGTAATGCATGACTACTTA
ACAGGTGGATTCACTGCAAATACTAGCTTGGCTCATTATTGCCGTGACAATGGCCTACTT
CTCCACATCCATCGCGCAATGCATGCAGTTATTGATAGACAGAAAAATCATGGTATGCAT
TTCCGTGTACTAGCTAAAGCATTACGTATGTCTGGTGGAGACCATATTCACGCTGGTACA
GTAGTAGGTAAACTGGAAGGGGAGCGCGAAATGACTTTAGGTTTTGTTGATTTATTACGT
GATGATTTTATTGAAAAAGATCGAAGTCGTGGTATTTTCTTCACTCAAGATTGGGTTTCT
ATGCCAGGTGTTATACCCGTGGCTTCGGGGGGTATTCATGTTTGGCATATGCCTGCGCTG
ACCGAAATCTTTGGGGATGATTCCGTACTACAGTTTGGAGGAGGAACTTTAGGACACCCT
TGGGGAAATGCACCTGGTGCAGTAGCTAATAGGGTGGCTTTAGAAGCGTGTGTACAAGCT
CGTAACGAGGGACGTGATCTTGCTCGTGAAGGTAATGAAATTATCCGTGAAGCTAGCAAA
TGGAGCCCTGAACTAGCCGCTGCTTGTGAAGTATGGAAAGAGATCAAATTCGAATTCGAA
CCAGTGGATAAGCTAGATAAAGAGAAAAGCTAAGTGTGCATAATTCAGTAATTCCTGTTT
GTTCTCCTAATTGATTGTAATTAAAGTCGGCCCAGTCTTTTACTAGTAAAAGACTGGGCC
GATTACCGAATTAAAAAAAAGAACGAGCATCCTATATATACTATGTATTTGCATATATGT
TTCTGTTTCTTTTACTTTATANNNNNNNNNNNNNNNNNNNNNNNNNNNNNNNNAGATCTA
AATAAAAGATCGAAGACTAAACAACTCAATACTTCTATTGTTTGTTGTTGGATCTATAAT
GAATTTAATCCAATTTTAGGGATCTTTGGGAGTGNNNNNNNTTTTTATATCTCCTCATTT
CGGTCCATAGATCAACCCAAGGGAAAGGCTCCTTCTACCCATCATCCTATATATTGTCTT
TTTCGTTGCATGTTGAAATAGAAACTNNNNNNNNNNNNNNNNNNNNNNNNNNNAAATGAG
ACTGAGAAATGAGAATAAATTGTTTATTTATATAAATAGAAACTTTTCACAATTCTTATG
GTTTGGATTTCATGGTATTTTATACATCATATGGGAAAAAGCTGTGTCTTTCTATTAAAG
ACAAAAGTTGAGAAAAAGATTCTATCAATATATTGAAGTAATACTTCGAATTTTCACAAA
AGAGATTTTTTTCTTTCAATTTCAATACTTACTCCTCATTAGTTAACAATTCTAATGATT
GGATTCGTATGCTTAATTCTGATAGTTAAGGTCAAATGATTATTCATCACATTTTTTGTA
TTTTTAGAAAATAGGAGGTATTTCTATGTTCAAATGGCGGTGCCTTTTTTTATTTTCCAA
TGAGAAGGTAGAACATAGGTGTGGGCCAAGTAAATCAATGGATAGTGTTGATAGTATTGG
ACATACAGATAGAAGTGAACAACCTATTCTAAACGATATGGAGAAAAAGGTTCCTAGTTG
GAATCATATTGGTAATTATAGTTTCAATAATGTTGATTATTTATTTGATATCAGGAATAT
TTGGAGTTTGATCTCTGATGACACTTTTTTTGTTAGGGATAGTAATGGTGATCATTACTC
TATATCTTTTGATATTGAAAATCATATTTTTGAGGTTGACAATGATAGTTCCTTTCTGAG
TGAACTAGAAATTATTGTTTCTAGTTATTTGAATAGGGGATCTAAGAAAAAGAATCATAC
ATGTAATGATACTGAATCCAGTTGGAAAAAGAACATTACTAGTAGCATTGATAGTTATCT
TCGTTTTGAAGTCAGTATTAATAATTCTATTTCTAGTAGTACCAACAATTACAGTGAAAG
TTACATTTTTAATTTCATTTGTACTGAAAATAAAAATAGTAGTGAGAGTGATCCTTCTAG
TATAAGAACTAGTAAAAATTTCGATGATTTGGATATTCGAGTAGAATCCAATCATAATGA
TAATCCTTTCCATAAATTCAGACATTTATGGGTTCAATGTGAAAATTGTTATGAATCACA
TTATAAACAATTTTTTGGTGAAAAAATGTATATTTGTGAATTTTGTGGATATCATTTGAA
AATGAGTAGTTCAGATAGAATTGAACTTTCGATTGATCCCGGAACTTGGGATCCCATGGA
TGAAGATATGGTATCTGTAGACCCCATTGAATTTGATTCACCCGTTGAATTTGATGAAGA
ACCGGATTCTAATAGAGATCATATCGATTTTTCAGGAGAAGAACTGGATTCTGATTCTTA
TATGGATCGTATCGATTCTTATCAAAGAAAGACAGGTTTAACTGAAGCTGTTCAAACAGG
TATAGGTCAACTAAATGGTATTCCCGTAGCTATTGGCGTTATGGATTTTCAGTTTATGGG
GGGTAGTATGGGATCCGTAGTAGGTGAGAAAATTACTCGTTTGATCGAATATGCTACTAA
TCGATCTCTACCTGTCATTATTGTGTGTGCTTCTGGAGGAGCACGCATGCAAGAAGGAAG
TTTGAGCTTGATGCAAATGGCTAAAATTTCTTCTGTTTTATATAATTATCAATTAGATAA
AAAGTTATTCTATGTAGCAATTCTTACAGATCCTACAACCGGTGGAGTAACAGCCAGTTT
TGCTATGTTAGGAGATATCATTATTGCTGAACCTAATGCAACCATTGCATTTGCGGGTAA
AAGAGTAATTGAACAAACATTGAATACGACAGTACCCGAGGGTTCACAAACATCTGAGTA
TTTATTCGAAAAAGGTTTATTCGACCCAATAGTACCACGTAATCTTTTAAAAGGTGTTCT
GAGTGAGTTATTTCAACTCCACGGTTTCTTTCCCTTGAATCACAGTTCCAAAAATTAAAG
TATAGCACTAGATTCGTTTATTTTATTTGTAGCGAACAAAAAAAAATATTTAATTCATGT
AATCGTAATTAAAAGAAACAATATATATATTGTTTTCCTTGTTGACATAAGTTCTCCTTG
TAGATAGACAGAGGTTTCGGATAATTATNNTTTTTTATTTCATTTTTATTTATAATTATT
TATATAATTTTAATATTTTTAATATTAAAATATATTAATTATTATTTGAACTTAACTTAT
TATATTTATTANNNNNNNNNNNNNNNNNNNNNNNNNNNNNNNNNNNNNNNNNNNNNNNNN
NNNNNNNNNNNNNNNNNNNNNNNNNNNNNNNNNNNNNNNNNNNNNNNNNNNNNNNNNNNN
NNNNNNNNNNNNNNNNNNNNNNNNNNNNNNNNNNNNNNNNNNNNNNNNNNNNNNNNNNNT
AAGAGGATATCTTTTTATTAGATAGAAATATTAATAGATAGAAATAGTAAATCGAGGCAT
CTATTCTATGACAGATTTCAACTTACCCTCCATTTTTGTACCTTTAGTGGGCCTAGTATT
TCCGGCAATTGCAATGGTTTCTTTATTTCTTCATGTCCAAAAAAATAAGATTGTCTAGAC
CCAATGGTAATGAATCTTATCAAGTGATTTCAACACCGTATTATAATACAGATATTTATT
TCGTGTAATATGGTAAGATATGTGGCTTTTGCCAAACACACAAGTGAAAGAACTTTTATG
CGGATATATAATATCTGTATAAATGCATGTATATGTGGATATAGCTGGTTCAAAATGAAT
TAGCGAAAAATAGAAAGTCAATGTATCTAACTAATTACTCCTGATGTTTCACATAACAAT
AGTGCTAGTTGATGAAAGTTAATTCGGGGTCAAGAAAGGTAAAGTCAAATTTATTTGGGT
TATTCGCTCAATTCCAATCGAATGCAACTGAATGCAGTATAGTATGAATTGGCGATCAGA
ACATATATGGATAGAACTTATAACGGAATCTCGAAAAACGAGTAATTTTTGCTGGGCCTG
TATCCTTTTTTTAGGTTCACTAGGATTCTTAGTGGTTGGAACTTCCAGTTATCTTGGTAG
GAATTTGATCTCTGTATTTCCATCTCAGCAAATCGTTTTTTTTCCGCAAGGGGTTGTGAT
GTCTTTCTATGGGATCGCGGGTCTGTTCATTAGCTCCTATTTGTGGTGCACTATTTCGTG
GAATGTAGGTAGCGGTTATGACCGATTCGATAGAAAAGAGGGAAGAGTGTGTATTTTTCG
TTGGGGATTTCCTGGAATAAATCGTCGCATCTTCCTTCGGTTCCTTATGAGAGATATCCA
ATCAATCAGAATAGAGGTTAAAGAGGGTCTTTATACTCGTCGTGTCCTTTATATGGAAAT
CAGGGGCCAAGGAGCCATTCCCTTGACTCGTACTGATGATAATTTGACTCCACGAGAAAT
TGAACAAAAAGCTGCTGAATTAGCCTATTTTTTGCGCATACCAATTGAAGTACTTTAAAA
TGAACTCCGAACTAAAGTAAAGAATAAATATCCTCTCAAGGTGGGGAAAAGAACTTGCTA
ATTCCCCTTTTTAATAAAAGGCAAGTTTCCTGATTCTTTTAGACGAGAAGTCTAATCTAA
CTAACTAATCTAATAATTAATTTATATCTATAAATTAATCAAACCTATCCGAACATGTAT
TTCGTAATACATAATTCATCTTTTTAGGCCTATGATTTTAAATTGATACCCTTTTTCTGA
TTAGACAGTAAAAGATTTCGTTTCGAAAGAATTAATGTAAGTTTTTTGGTCTCGAAACTT
GATTCGTTACTTAAAGTGGGTTTTGGGGTATTCATCGAAAGAAACAAATGAAAATGAAAT
TNNNNNNNNNNNNNNNNNNNNNNNNNNNNNNNNNNNNNNNNNNNNNNNNNNNNNNNNNNN
NNNNNNNNNNNNNNNNNNNNNNNNNNNNNNNNNNNNNNNNNNNNNNNNNNNNNNNNNNNN
NNNNNNNNNNNNNNAAAGAAACAAATGAAAATGAAATTCACAGATCAAAATGAAAAAAAA
AAGAAAGCATTGGCCTCCCTTCCGTATCTCGCATCTATGGTATTTTTGCCCTGGTGGGTC
TCTTTCTCTTTTAATAAATGTCTGGAACCTTGGGTTACTTATTGGTGGAATAGCAAACAA
TCCGAAACTTTTTTAAATCATATTCAAGAGAAAAACGTTCTAAAAAGATTCATAGAATTA
GAAGAACTATTCCTATTGGATGAAATGATAAAGGAGTACCCGGAAACACATATACAAAAA
CTTCATATAGGAATACACAAGGAAACAATACAATTGGTCAAAGCATGCAATGAATATGAT
CTCCATATCATTTTACATTTCTCGACAAATATAATATGTTTCACTATTCTAAGTGGTTAT
TTTATTCTGAGTAATGAAGAACTCGTTATTCTGAATTCTTGGGTTCAGGAATTCCTCTAT
AACTTAAGTGACACAATAAAAGCTTTTTCGATTCTTTTAGTTACTGATTTATGGGTCGGA
TTTCACTCGACCCGTGGTTGGGAACTAATGATAGGTTTGGTTTACAACGATTTTGGATTG
GATCATAACAATCAGATTATATCTGGTCTTGTTTCCATTTTTCCAGTTATTCTAGATGCA
ATTGTTAAATATTGGATTTTTCATTATTTAAATCGTGTATCTCCTTCGCTTGTAGTAATT
TATCATTCAATGAATGAATAAAGAACTTATTTGATCTCATCATATCAATAAAATTAGAAT
CCTTCTTCCTTTATAAATAAATAGAAATTAAGTATTTAATTACAAATTTTACTTAATTCC
TTATACTTTCATCTGTTCAAGGTATTCATCGTATATTCCAGTACAATTATTCTAGTACAA
TGCCAGACTCGTATATAGGTAACTATACTAGTTACCTATCTAATTTATTGTAAAAACTCC
GAAATTTATGATTGGACATGCAAAATAAAAATGCTTTTTCTTGGGTAAAGGAAGGGATGA
CTCGATCCATTTCTGTATCGATCATGATATATGTAATAACTCGGTCATCCATTTCAAATG
CATATCCCGTTTTTGCGCAGCAGGGTTATGAAAACCCGCGAGAAGCAACGGGACGAATTG
TATGTGCCAATTGTCATTTAGCTAATAAACCCGTGGATATTGAAGTTCCGCAAGCTGTGC
TCCCTGATACTGTATTTGAAGCAGTTGTCCGAATTCCTTATGATAAGCAACTGAAACAAG
TTCTTGCTAATGGTAAAAAGGGGGGTTTGAATGTGGGGGCTGTTCTCATTTTACCCGACG
GATTCGAATTAGCCCCCCCTGATCGTATTTCTCCCGAATTGAAAGAAAAGATTGGAAATT
TGTCTTTTCAGAGTTATCGTCCTAATAAAAGAAATATTATTGTGATAGGTCCTGTTCCTG
GTCAGAAATATAGTGAAATTATCTTTCCCATTCTTTCCCCCGACCCAGCTACGAAGAAAG
ATGTTCACTTCTTAAAATATCCCATATATGTAGGTGGGAACAGAGGAAGGGGTCAGATTT
ATCCTGATGGTAGCAAAAGTAACAATACAGTCTATAATGCTACATCAGCAGGTGTAGTAA
GTAGAATAGTACGTAAAGAAAAGGGTGGATATGAAATAACCGTTGTTGACCCATCGGATG
GACATCAAGTAGTTGATATTGTACCTTCAGGACCAGAACTTCTTGTTTCAGAGGGTGAAT
CCATCAAGCTTGATCAACCATTAACAAGCAATCCCAATGTGGGAGGCTTTGGTCAGGGAG
ATGCAGAAGTAGTGCTTCAAGACCCATTACGGGTCCAAGGTCTTTTATTCTTCTTTGCAT
TTGTTATTTTGGCACAAGTTTTTTTGGTTCTTAAAAAGAAACAGTTTGAAAAGGTTCAAT
TGTACGAAATGAATTTCTAGGTGCGGGGATTTCTTAACATCAAGTTGGTAAAAGGTGCTA
AATTTTTGTTGATCCATATATATATGGATCAACAAAAAATCTCCAAACCCTTTTTGTTGC
TTTGTTTATACTTTTTTTCGTTTTGCGGGATGCCTGGAATTCATTACTTGTATCCTATTC
TTAGTACTAGACATACAAACGAAGAGAATACAAGGGAAGGATGGCAAACCGGAACTTTTT
TGTTTAGATTGATAGGAAGTTGTGGACAAACAAAAAGAGAGAAAAGATTATAGGGGAATA
ATTGATTGAGCAAATAGAACTTCTTCTATTAACTTAAACTTATAACTTAGATAAATTATT
CAAACAAATTTCAATTTCAAATTATATTATAGAGTAAGTTCCATTAGTAGTTTACTTTTA
CTATAGAAAGAGAAAGAAAGAATTTGGAGGATATCTCATGCATAGAAATCCATAGAATAG
TGATAGAATATTGTAGTATCCAGAGATTACTCTTTTCTTCTTGCTTCGTAAGAGTTAATT
AGAGCAAGGATAGAGACTATGAATCAATCAATGGCTTCAATTTTTCAAAAACATTATTAA
GAAACAAAAGAATAGAGTAATGTTTAAAACATCAGAGCAAAGGATCCATTTTGTTATTTT
TTTTCTACAAAACAAATATAATATTTTTATTATGTTGACNNNNNNNNNNNNNNNTTTGAA
TTTGTATGTTTCCGAATTTGTATGTTATGTAATAGATCAAAGTCTTNTTATATTCNTATA
TCTTNNAAGANNNNNNNNNNNNNNNNNNNNNGTCTGTCTGATTAGAGTGGTAAGGTCCCG
TTGAGTTCTTACTCTTCCATGTCTACAATCTGGTTCATCCGATTACTAGAGAGATGAACC
CAACCCAGAATATGAACCGTAAAAGAAAACACCTATTAAACCGATCACAAGAATACCAGT
TACAGTACCTACCAACCAAAGAGGAATCCTTCCAGTAGTATCGGCCATTTCCTCTACTTT
CCTCCACATTTTTTCAAATGGTCATGCTATAGACAAAAACAGCCATGGATAATTATGAGG
ATGGTATCTTTCCGAATGGGATAAGAGAATTGTTACTATTCTCTTTCTCTCAATTGAAGA
AATAATTGGAAAATAAAACAGCAAGTACAAAAATGAGTAATAAACCCCAGTATAGACTGG
TACGATTCAATTCAACATTTTGTTCATTCGGATTTGATTCTGTCATAGCTCTATAGTTCG
AATTAGGTTTATCGTTGGATGAACTGCATTGCTGATATTGATCCCAAAAAAGAAACAGTA
GGTACAGCTAGTCCGTGAACAGCCAACCATCGTACTGTAAAAATGGGATAGGTTCGATCT
ATGGTCATTGGGGGCCTCCTAAAAGGATTTACTAAATTCATCGAGTTGTTCCAAAGAATC
AAAACGGCCAGTTATCAATGGAATCCCTTGTTGGCTTTCTGTGAAATACTCGTTTGGCCG
AGGACTTCCAAACACGTCATAAGCTAAACCCGTACTGACGAATAACCAACCCGCAATGAA
TAGGGAAGGTATAGTAATGCTATGAATGACCCAGTATCGAATACTGGTGATAATATCAGC
AAAAGAACGTTCTCCCGTGCTTCCAGACATTCTGAGCTCCACAAATTTTTGTACATTTAA
AAAAAAAAAGGGGGGGGTCGATTCCTTGAAAGATGGGATCAGTAAATGGAAAACTACTGA
TATTGCATCTTTGTGAGATCGTCAATCTTGTACCAAAGGTTTATTTTAAGTATACCGAAT
CAGTATAGCTATCCTCCCTCTGGCACAGCAACGCTGTCTCGATCGGTACCAAAATGCTAC
ACAATTCTTTTCTTCTTTTTTTTTCCTTATTTATGCATAACTCCATGTTATTCAATAGAT
GAATAGAAAGTTACTCAAATTCCTTATAAAATTTCCATTATTGGATTCATAATAGAAAAT
AAACAAACATCTTGAAAAAAGTGTGAATCAATGGTTTCTTGTTTCTAATAATTCACGAAA
GATATTATTATATTTACTTTACACAATTCAATTAATTTATACTATATGTATAATGGATGT
TAAATCCATTAACAATTCTTTTTGTTGATTATCAAATTTTTTGTTTGAATCTTTTCATTT
CAAGTAATTGGTTGGTCGTAGTCGTATAGTCGTAATAATAATATACATATAATGTAATAA
TATATAATGTAATTGTAATAATATTACTATAGATATATATAGTAATAAAATGAAAGAAAG
AAAAAGATAATTAGTATCAGGCATTCGTTCCAAAACGGATTATATCCTCTTGAAAAAAGA
AGGGAAATGATCAAAATTGAATTTTCAATTGGAACTAAACTGATTCTGTCAATTGATTTT
TTCTTACCGTCATATTTTCTAAAAATTTAAATTTAGGTAAGTGCTTTATCAGCATATGTA
GCAAAGGAACATATCTAATTTAGCTCTTTCATGCTTACTATAACTAGTTATTTCGGTTTT
CTACTGGCTGCTTTAACTATAACCCCAGCTCTATTCATTGGTTTAAACAAGATACGACTT
ATTTGAAATAAATTCAATGAAAAAAATTGATAAAAACGAATATTTCTCTGAGATTCTTGG
TATTCTATGGTTCTTTTACACATCAATTGTCAATTCAATTCTTGGTTATTGAGATTCATG
GATAATTTAGATTATTATTTTTAAATGTATCTTACCTCTTTTTTTATCCCCTTAAACAAA
CCGAAATGATTGAAGTTTTTCTATTTGGAATCGTCTTAGGTCTAATTCCTATTACTTTAG
CAGGATTATTCGTAACCGCATATTTACAATACAGACGCGGTGATCAGTTAGATCTTTGAT
TGAGTAATATTTATTTCTTTTTTATTGACCTCCTTCCCGCAGGAGGTCCAATGAAAGTTG
CAATTCCACTTTTTTTTTGTTCAAATATTTTATTGTGATTCGACATTAAATAAACTGACT
CACGCTCTGTAGGATTTGAACCCACGACATCGGGTTTTGGAGACCCGCGTTCTACCGAAC
TGAACTAAGAGCGCTTTCTTATGCTTATGACAGGGGATACAACTGTACTGTAAAGAAAAA
GAATTTTTCTACCCCAATGTATCTTGCATACATACATATAGTATAAAAAAGGAAAATTAT
GTACAATTTGAATTGCTCTCAATTAATCTTCGTTACTGTCCATAGAAGAAGTGATAGGTA
GGGATGACAGGATTTGAACCCGTGACATTTTGTACCCAAAACAAACGCGCTACCAAGCTG
CGCTACATCCCTTTTTTTTTTCAAATTGTTGTGCAGTCTCATTCTACAAAATACCTGTGT
TGTTTTCCATATCTTTGTTTTTTCCTCCATCTATATACAATTTTCTTATCATTTCTTCTC
TTTCTTTTGGTTTCATATAAGAAAATCTTATACATAGCATAAATATAAGAATTATATACA
TCTGAAACCTAACGTATAAAAAAGTTTTATCAGTAATGTTCAGGAACAAGGGATTAGATG
AAAATCTCATCTATTGATTCATTGTACATATCTATTTTATTTTAGCATTTAGTTCGGAAT
TCTGTGTAAAATAAATACAAATGATCTTGAACTACAACATCTGACCATATACACATATGT
ATTACAATCCATAGGAAAGGAGGATTTTCAATGCGAGATATAAAAACATATCTCTCCGTA
GCACCTGTGCTAAGTACTCTATGGTTTGGGTCTTTAGCAGGCCTATTGATAGAGATTAAT
CGTTTATTCCCGGATGCCTTGTCATTCCCATTTTTTTGATTCTAGTTATTGATATGTGAA
GAAATGAATAAAATTAGAGATACAATTCTACATGACTCAAATTTAAATTTCCTCCCTCCT
TTTTCAGTTCTTTCATTTCAGTTCTTTAGCTTTAGAATAGGGAGAAAAAAAAAAGTGTAT
GGAACCTCAACAAAAATGTGATAGATCGAGGATCGAATTTAATTTGGAAGACCTAAAATT
AAAATGTGGATCCAGTCTAGGGAGGGTTCCGCNAGAAAGAAGATACTTAAATTAAATAAA
AATAATAATTTAGTGGATTTAGGATAGGAACAATTGATAGTTAGAAATAAATTGTATTTC
TTAATTATTACTTCATAAAATTATTATTTTNNNNNNNNNNNNNNTATAAAAGTAAAATTT
TTACTTAATCTTAATTACATTAATATTAATTATTAATTTAATAAATAAGAATTTCATGAT
AATTGCAACGAAATTTTTAGAAAATTCTATTTCTAGTTAGTCACTTTTATTTCATTTATT
TTTGTTTTCTTCTTCTTCAGCTCAGATCGAAAATATAAGAGTTAAGCCGATACAAAATTT
AAAGGGGGTTTATGGCTAAGGGTAAGGATGTAAGAGTTATAGTTATTTTAGAATGTACCA
GTTGTGCCCGAAATGATGTCAATAAGGAATCGCCGGGTATTTCTAGATATATTACTCAAA
AGAATCGACACAATACGCCTGGTCGATTAGAATTGAGAAAATTTTGTCGCTATTGTCACA
AGCATACGATTCATGGGGAAATCAAGAAATAGATTGAACGGAATACATATGTGTTCTTTT
CAAGTCAAATCAAAGAAGAAAAAGAGCTTAACATATATTTCATTTTAATTTTTAATATAG
AATATGAATAATGTGTATACATTATGCATACAAATCAAAGCCTATTTTGGTAGGATCTGA
AGTAAATAAAATAAAGAAATAGAATTTTAGAGATAAGGAATAAACCATGGATAAATCCAA
GCAATCTTTTCGTAAATCCAAGCAATCTTTTCGCAAATCCAAACGATCTTTTCGTAGGCG
TTTGCCCCAAATTAGATCGGGGGATCGAATCGATTATAGAAACATGAGTTTAATTAGTCG
ATTTATTAGTGAACAAGGAAAAATATTATCTAGACGAGTGAATAGATTGACTTTGAAACA
ACAACGATTAATTACTATTGCTATAAAACAAGCCCGTATTTTATCTTTGTTACCCTTTCT
TAATAATGAGAGACTATTTAAGAATAAGAAATCGGAGTCGATCCCCCGAACTAGAACTAC
TCGTCCTAGAAAAAAAAAAATAGACATACTCCTCAATTGACTACAAACTCCAATTGTAAC
TCAAACTCAGATGTGTTTTTTGTTCGAAAAGGCCTAGAATCTAGAAGAAGAAGAGTGGGC
TCCAGTGTTAAAATGTTAAAAGAAAAAAAATGGGAATTTTTTTTTTTTGAAACATGTTCG
TTTATTCCTATTACTTATCTTTTTTTTTTTAAGTGATTTTTATTCTATCTTCCCGGAGAA
GTCACTCCGGGGAATTCTGTTTCGTTTCAATCATTCCTTTACTGTACATGACTTTATAAT
CTACTTTAATTTGAATTAGATTTGATGATCTTGTTGGAAATCATGTAAAGACAATTCTTA
TTTGATATAGCTATTTGTGCAGGTATTTTACGATTAAGAAGCAATTGCTTCTTGTACAGA
TTATGTATTAGTCTACTATAACTATACAATACCCATTTTTCACGAGTTATTGCATTTATC
CGAGTGATCCACAAACGACGAAAATCCCTCTTTTGCCTGCCTCTATCTCGATGAGAGGAA
GCCAAAGCTCTAATTTTTTGTTGAGTAATCGTTCGAATAAGGCTCGAATGAGCCCCTCTA
AAGGTTGATGCAAAAAAACGAATTTTTGTTCGACGTCTACGAGCTATATATCCCCGTCTA
ACTCTGGTCATTGAATCAAATTAAACCTTAATGAATAACTAATTGATTTCTATTCTTTCA
GCCATCCTTTTACCCCCCCCCTGGTCGATGAATAACAAAACGGATTATTCCGATATATAA
AATATGAATTCGAATGGCTTTTGCTACTATAACCTTCCTTACCACCATTTTTTATTCCTT
TCAGGCATTTCACCTGAAAATAAAAAATTCTAATGATACTAAAGTGGGTTCCTTCGTTTC
TATGGTTATTTCTTAAACGGCGAGGTCCTCTCTATACACCGGAGCCTCTTCTTTCATTTA
ATCAAATGGTATTGTGAACTTGTATAGTTCACACTCTTTGGCTCTACCCATCAATTATCA
ATTATAGAGTAATAGCTCTTTTCACAATAAGAGCTATCTATACAGTAACGGCATTTAATT
AGGAAAGTTGGCTAGGTAGCTGACCCTCTTAGTCCGTTCTTTTAACAATGGGAGCATAAT
CTTTTTGCTTCTTATGATACTATTTCCGCCGCTTAATGGATAACTATTTGCTACCAATGG
GGAATTGCTTTTCATCTCAAATTTAGGTGATTGGATTTACACCAATGGAAACCATAAATT
CCATACACAATATACAATATAGATATATGAAAAATCCTTTCCATTTACCCTATTCATTGG
TGCTGTTCAGTAATACTGGAAAAATTAAAAATTTTCTCATTTGTATTTGTTCGAACTCAT
GATCTGAACGAGTCGCACATACACCCTAGTACATGTTCCTCGACGCTGAGGACATTCTCT
AAGAGCGGGAGATTTCGTAACATTTCTTATTGGCTGTCTTGCATTTCTAATAAGTTGTTT
AATAGTTGGCATGTTGTATATATATATATACGTTGTATATATAATTAGAAATTAGAATGG
AATGGGTTGGTTTAGATCGATCTTAACCTGAAAATGAATCTGATAATTTATGATTATCAA
TTTTTTCTATTCAATATAGAATCACAGAAAATTCAATTACGGTTTGAAATAGATTCACAA
TAAAAAATCCTCGAAATCCTCAGGATCCGCCCCTACAAGATCAACAATGCCATGAGCTTG
GGCTTCTGTTGCTGACATAAAAATATCTCTTTCCATGTCTTGGGCTACAACCCAAAGAGG
CATACCTGTTCTTTGTACATAAACCTTTGTTAGGGTTTCGCGAAGTTTCACTATCTGTCT
CGTTTCCCTGAAAAAGTCCCCTGATCTTCCGTCATAAAAAGAACTAGCAGGTTGATGAAT
CATAATCCTAACCTAATGTTATTGATATAATGGGTTCTTCTATCTCGCATGATTGGGCTA
AATTAAAGGATAAAAAAAAGAAAAAGAAGAAAATGGAATTGAACAACCGTACAGGCATTT
CTATGTTGCATACGGCTCTGCAATGGAATTTACTTTATTCTATTCTATCGAAGAAATAGA
ATTTATCTGATTCAGATCGTTGAATTATCCATTTACCACTCTTCCTTTCGTAGAAGTAAA
AAATACTATGATGGTTCTGTTGCTTTATATAGATATCTTATCTATGATTTAGCAATCCCA
AAGTTCCCTTCTGATACGATCAAATAAGGAAAATTTATTTTTTTTTCGTACTCTTTCATA
AGATAATATCAAAAAGAGACTTATGGTGTGGAAGAAAAAAAGTTTGTGACGCTGAAATGT
ACTCCCGACACATCAAATTAACAAATCGGAAATACCCTTTGTTTCATACTACTATCTCGA
TACAAAATCTCATGTTATGAAAAAACATAAAATAATGATGGTTTGTTTAGATCGAACTTG
AAGTGCCATGCTATTATTACTTATTATTCATATTCAATACGGCGAAGGCATAGTGTTTCT
TTTTTTTTTCAAATAAAAACTCATTGGCGCCAAGCGTGAGGGAATGCTAGACGTTTGGTA
ATTTCTCCTCCGACCAAGATGAAAGATGCCATTGAAGCAGCTATTCCCATGCATATTGTA
TGCACGTTGGGTGTCACAAATTGCATAGTATCAAAAATAGCTATTCCTGATATTACCCAT
CCGCCGGGAGAGTTTATAAATAAATAAAGATCCCTAGTCTGATCTTCTATACTGAGATAT
ACCATGAGACCAACAATAGTATTCGAGATCTCTTCCTTGACCTCTTGTCCTAAAAAAAGT
AATCTTTCTCGATAAAGTCGGTTGATTAGGACAAAATCCTATCCTTTAGTCCTTTAGGAG
CCGTACACGCACCTTTGGATGCATACGGTTCAAAATAAAAATGAAATGGAGAAAAAAGAA
TCAATGTGTCGATTCTTGTTCTATTTCTTTTTTCTTTAATAGGTTTTTTCTAAAAAAAAA
CCTTCCACTTTTCAAAAAACATGAGATGTGTTCTCGATTCCTTACCTATAAAAAAAAAGA
ATTTATTGAACTTATTGAAATTGAACTAATCTCTCTCATTGATGTATTATTTCATCGATA
TTCAAATCACGATGCAATTTTCTTGTTCCTGAATGGGCCTCCTTTTCAATTCTTTTAGGT
TCATGTTCTACTCCGGGAAAAGATCTGTCCGAATTTTATTTGCACATATAGGGCAAATAA
TCTCAGTACCATTTCTTTTTTTTTTTCAATTCGTTTCATTCATGTCTTTTCCAAACTCAA
TTATTTGATGTATTCATCATGCTATTCTGTTGGTTATTGGTTGGACGTTTGAAATCACTC
TTATAGTAACTCATCTTACTTATAGTAACTTATATAGTAAGGATAAGAATCTTTTATAAT
ACAAGTAATAATCATACATATATTACCAATTTGGTATTTTCTGAACGGAGCCTGGATACT
TTCTTTTTTTTTTTCCAAATGAACCATAAATCCTCCTAATTGATAATATGGATCCCAAAA
TGAAAATATAAATAAATGAATCTAATTGCACTTCACGCTCCGAATGATTGATGCTTCCCT
CAATACAATATTTCTTGGGCGAAACAGAGGATATCTCGATCGGGGGAGAAAACGGGTAAA
TTCCATATGACTCAATATGTCTGACAAGTCGCACTATAACTCAACCCAAGTTGCATCTTC
CTCTCCGGGATTCCGAAAAGGTACTTTTGGAACACCAACGGGCATTAATTTAAAGACAAA
ATGGAGTACTATACTTCGCGTTAATATGGAAACGTAACAATGGCTTTATCATCTTTATCC
CTTTTTTCTCTTTATTGTATTTTAAGATTTTTATACTATAGATTGAAAGGTTTATAGAGT
AAGACAGAATGAATAAAGAAAGAGAAAATTTAACTAACGTATCAATCGTTGGAATGATAA
ACAAGTATCTATGTATTTGTTTCCCGAAAGTGGGAGTAATCCTCCCATTGCGTATTGGTA
CTTATCGGGTATAGAATAGATCCGCTTCTCTTTGTTCTTACGAACAGAATTGTTCCCTTA
TTTTCAATGGAACGGAATAAATATTAACCTTTTCTCATGCAGAATCTACTGAAAAGTTAG
ATACATAGTATAGTTTTTTCCAATTCCAATGCGATAAAATAAAGTGACATAGTGTCTAGT
TTCTTTTTTTGATAAAGGGGTATTTCCATGGGTTTGCCTTGGTATCGTGTTCATACTGTC
GTATTGAATGATCCTGGTCGATTACTTTCGGTTCATATAATGCATACAGCCCTAGTTGCT
GGTTGGGCCGGTTCGATGGCTTTATACGAATTAGCAGTTTTTGATCCCTCTGACCCCGCT
CTTGATCCAATGTGGAGACAAGGTATGTTCGTTATACCCTTCATGACTCGTTTAGGAATA
ACCAATTCATGGGGCGGTTGGAGTATTTCAGGGGGAACTATAACGAATCCAGGTATTTGG
AGTTATGAAGGTGTGGCAGGGGCACATATTGTGTTTTCTGGTTTGTGCTTCTTGGCAGCT
ATCTGGCATTGGGTGTATTGGGACCTAGAAATATTCTGTGACGAACGTACGGGCAAACCT
TCTTTGGATTTGCCTAAGATTTTTGGAATTCATTTATTTCTCTCAGGGTTGGCTTGCTTT
GGTTTTGGCGCATTTCATGTAACAGGTTTGTATGGTCCTGGAATATGGGTGTCCGATCCT
TATGGACTAACCGGAAAAGTACAACCTGTAAGTCCAGCATGGGGCGCGGAAGGCTTTGAT
CCTTTTGTTCCCGGAGGAATTGCCTCTCATCATATTGCAGCGGGTACCTTGGGCATATTA
GCGGGCTTATTCCATCTTAGTGTCCGTCCGCCTCAACGTCTATACAAAGGATTGCGTATG
GGCAATATTGAAACTGTACTTTCCAGTAGTATCGCTGCTGTTTTTTTTGCAGCTTTCGTT
GTTGCTGGAACTATGTGGTATGGTTCAGCAACAACTCCAATCGAATTATTTGGTCCCACT
CGTTATCAGTGGGATCAAGGATACTTTCAGCAAGAAATATACCGAAGAGTTAGCGCCGGA
CTAGACGAAAATCTAAGTTTATCGGAAGCTTGGTCTAAAATTCCCGAAAAATTAGCTTTT
TATGATTACATTGGTAATAATCCGGCAAAAGGGGGATTATTCAGAGCAGGGTCAATGGAT
AACGGGGATGGAATAGCTGTTGGATGGTTAGGGCACCCTGTCTTTAGAGATAAAGAAGGG
CGCGAGCTTTTTGTACGTCGTATGCCTACTTTTTTTGAAACATTTCCGGTGGTTTTGGTG
GATGGAGACGGAATTGTGAGAGCCGATGTTCCTTTTAGGAGAGCAGAATCAAAGTATAGT
GTTGAACAAGTAGGTGTAACTGTTGAGTTCTATGGTGGCGAACTCAATGGAGTCAGTTAT
AGTGATCCTGTAACTGTTAAAAAATATGCTAGACGTGCCCAATTAGGTGAAATTTTTGAA
TTAGATCGGGCTACTCTGAAATCTGATGGCGTTTTTCGTAGCAGTCCAAGAGGTTGGTTC
ACTTTTGGTCATGCTACGTTTGCTTTGCTATTTTTTTTCGGACACATTTGGCATGGCGCT
AGAACCTTGTTCAGAGATGTTTTTGCTGGTATTGATCCAGATTTGGATGCTCAAGTGGAA
TTTGGAGCATTCCAAAAAATAGGAGATCCAACTACAAGGAGACAAGTAGTCTGATACAAG
ATTGCTCTGGTATCTTTCGCCTCTTTTTTTTTTATTTGACATAGGGTTAGAGTACTTAAG
AAATCTTGACTTGAATCATTATCTTTTCTTTTCCTTTTCTTTATCTTTATATTTTATACT
ATATGGTAAATGATGCCAAATGAATAGGTGTGGAAGCTATAATTGTAAACCACGATCGAA
TCTATGGAAGCATTGGTTTATACATTCCTTTTAGTCTCTACTTTAGGGATAATTTTTTTC
GCTATCTTTTTTCGAGAACCACCTAAGGTTCCAACTAAAAAAGTAAAATAATTTTTCATT
ATTTCAATTGAAGTAATGAGTCTCCCTATATGGGAGACTCATTACTTCAACTAGTCCCCG
TGTTCTTCGAATGGATCTCTTAGTTGTTGAGAGGGTTGCCCAAAAGCGGTATATAAGGCG
TACCCAGTAAAGCTTACAAGTAAACCAGATATAAAGATGGCGATTAGGGTTGCTATTTCC
ATTTTTAGACAATTTCAAGATCACAATACAATGGATCTATACTAAGATCGTTTATTTACA
ACTACAACGAAATAGCATACAAAGTCAACAGATCTCAATCAATGATTAAATAAATAGGAT
TTATGGCTACACAAACCGTTGAGGATAGTTCTAGATCTGGGCCAAGACGAACTACCGTAG
GGAATTTATTGAAACCACTGAATTCGGAATATGGTAAAGTAGCTCCGGGCTGGGGGACTA
CACCACTAATGGGGGTCGCTATGGCCCTATTTGCAGTATTTCTATCTATTATTTTGGAAA
TTTATAATTCTTCCGTTTTATTGGATGGAATTGCAATGAGTTAACTTTAATAAGAACTAT
GAAGTACTAGTTAAAAAGAAAATGACTTTACTTAAACTTTAAACTGAAAACTTTGATTTC
TAGACCATTCTGGTAGTTCGACCGTGGAATTTATTTGTTTCGGTATCTCCGGAATATGAG
TGTGTGACTTGTTATAATTGATCCTATTAATAATACAGAGAATAGTTCTGTCATCTCTAT
CAAGATGAGTCTATTTCGTCGGATAATTATTCTAGTATCTGGAACACGAAATCCATGTAA
TATAGAATAGATCAAGAAAAGAAATACGAAAACTATGATTCATAACTAATATTCGGACCT
CGAAACCGGAATCCAAAAATTTCAAATAAATATTTCCTAAATAAAAATAAAACGATTTTT
CTTCTTTCAGACTTACTTTTTTTTACCGAAGGACAACTCCTTTTCTATATTTTGTTGAGT
CATAACATTCATTGAATAAGTGATTATGAAAGTGTTCTTACTCAGAGAACCCTTGAGTTT
AGCTTGGCTTGAGGCTTGGCTTTATTAAATCATCGTGGTTCTAGTATGAATCTGGAGTTT
CAATTGATTCATGGGATCTCAACAAGTGAATTCCTATANNTATNTATANNNANAATAGTT
AAAAANAGATAAATAAATAGTTAAATAAGAGTCAATACACATTACAAAAAAAAACAAGAA
ANNNNNNNNNNAATAAATAGGAAAGAGAAGATTCAAGAGGCCTGTAATAATCAACATAAA
AAAAGACGGGTGAGCCAACTTGATATTTTTAGGCATTATCATACAAAGAATACAAAGAAT
AGATTTCTCATTTTTTTTTTACTTCGTATCTTTGGGTCGGAGTAAATCAAGCGGCTAAGC
TAAGAAGTTTTGAACTTTCTATTACATATCTGTTGAAATCAACATTTGTGTGTTTCTGCT
TGAGCCGTACGAGATGAAATTCTCATATACGGCTCTCCGAGGGGAGTTTCTTGGTTTTGG
GTTACCTATCTCAATAAAGTATATGATTGGTTTGAGGAACGTCTCGAGATTCAGGCGATT
GCAGATGATATAACTAGTAAATATGTTCCTCCTCATGTCAACATATTTTATTGTTTAGGG
GGAATCACACTTACTTGTTTTTTAGTACAAGTAGCTACAGGTTTTGCTATGACTTTTTAC
TACCGTCCAACTGTTACAGAGGCTTTTTCATCTGTTCAATACATAATGACTGAGGCCAAC
TTTGGTTGGTTAATCCGATCAGTTCATCGATGGTCGGCTAGTATGATGGTTCTAATGATG
ATTCTTCACGTATTTCGTGTGTACCTTACAGGTGGATTTAAAAAACCCCGCGAATTAACT
TGGGTTACAGGTGTAGTTTTGGCTGTATTGACCGCATCTTTTGGTGTAACTGGTTATTCC
TTACCTCGGGACCAAATTGGTTATTGGGCAGTCAAAATTGTGACAGGCGTACCTGAAGCT
ATTCCAGGAATAGGATCGCCTTTGGTAGAGTTATTACGTGGAAGTGCTAGTGTGGGCCAA
TCTACTTTAACTCGTTTTTATAGTTTACACACTTTTGTATTGCCTCTTCTTACTGCCGTA
TTTATGTTAATGCATTTTCCAATGATACGTAAGCAAGGAATTTCTGGTCCTTTATAGAAT
CATAGATATTTGTAATTGATCATATCATACTGGCGAGGAACGATAGACAATAATATTTCA
TCATTGCTAGAAATATGGATTATTGAAAAAGTAAGACATGTTATTTGGATATTTTTCTTC
AACTTCAAAATATTGTATTCCTTATTTGATATAAATGGTTGAAGTAGATTTTCCTAGTAT
AGGGTGGATTATGGGAGTGTGTGACTTGAACTATTGATTAGGCCATGCAGATATATTATT
TTATCTGCCACGTTGGAATGAATTCACAGCCAAATGTGTCTCCGCATCCAACCATCATGT
AAACCCCTTATGTAGTAGAGGATATAGGCCGGTTCGCTTGAGGAGAGCCTTTTCTATGAT
CATACCTGAATGATGTTATGCATGAGCAGGCTCCGTAAGATCCCATGGAATAAAATAAGT
GATGTGGCATGATTCAATGTTATGTTTATTTCACTTCCTTATTTATAGTATAGCAATGCA
TTCATTTCCTTTGCATCGATCCCGATCCATAATACTATCGGAGTGAAATAGGGGATCTAA
GGAAGAACAGAGGCTAGACTTTATTAGTAACAAGTAAATACTTTGTATGTAAAAAAATCG
AGATGTTGTGGAGGTAAACACAAATAAAAAGACATAAGACAATCCAAAAAGCACTTAATC
ATGATCAAATTTATAATATAAGCCTACTTGGATATTGAGCATTTACCTGTAAGAACTGAA
TTAATTGCAATGAATAGGTCCAACTCTATAAAATGGAATCTAATCTGGTAAATCCTTTCT
TACATAGAGTCATTACATTATATATATAATGTGGGGATATGTATGAGATATGGATTTTAT
ATGGATCTATTTTTACCAATACTTTCATTTTTGCTCGAGCCGGATGATGAAAAATTATCA
TGTCCGGTTCCTTCGGGGGATGTATCCATAAGAATTCACCTATCCTAATAACAAAGAAAC
CTGACTTGAACGATCCTGTATTAAGAGCTAAATTGGCTAAAGGGATGGGACATAATTACT
ATGGAGAACCCGCATGGCCCAACGATCTTTTATATATTTTCCCAGTAGTAATTCTAGGTA
CTATTGCATGTAATGTAGGCTTAGCGGTTCTAGAACCGTCAATGATTGGTGAACCGGCGG
ATCCGTTTGCAACTCCTTTGGAAATATTACCTGAATGGTACTTCTTTCCTGTATTTCAAA
TCCTCCGCACAGTAACCAATAAGTTATTAGGTGTTCTTTTAATGGTTTCAGTACCAATGG
GATTGTTGACAGTACCTTTTTTGGAGAATGTTAATAAATTCCAAAATCCATTTCGTCGTC
CAGTAGCTACAACAGTTTTTTTGATCGGTACCGCAGTAGCTCTTTGGTTAGGTATTGGAG
CAACATTACCTATTGATAAATCCCTAAGTTTAGGTCTTTTCTAAATTGATTCAACCATAA
AATACCATAATGTAGCTATCTAAGGAACAGTGACTTCAAAGTCACTATTCCTTAGATACA
TTCATTTTTTTATGATCATTCCACGAAAATACGAATTGTGTCAAAAAAGAAAAACCCTTT
TTTTCTTTTTCTTTCGATTTTTATTTTTNATTAGAAAAAAGATTAAATAATTATAATGGA
TTTAAAAAAATGAAAACTTATTTTTAGGTAAATCAATTTCGAAATGCTTCCGTAAAGTGT
CTGATATCTCTTTTACATCTTCTATCCGAAAATATTCAATTCTCATAAGATCTTCTTGAC
TCTTGCTCAAAAGTTCTAATAGTGTATGTATATTCGACCTTTTGAGACAATTATAGGTCC
GATAAGGTAATTCTGATTGGTCAATAAAAATACATTTCAATGGAATTTCTTTTTTGTTTT
TCTTTAGATTAGTTAATCTATCTTGAAAAGTAAAAATCGGTAGAGTAAACCTATTTTTAT
TTTCTTTTAATTTTAAATTAATGTCCTCTTCCTCCCCATGTAGAAAAGGAATAAATAAAT
CAATCAAATTACGAGAAGCTTCATAAAGTGCTTCCTTAGGAGTTAAACTTCCATTTGTCC
ATATTTCTAGAAAGAGTATCTCTTCTTTTTCCTTCCCATTCCCAAAAGAATGAATACTAT
GATTCGCATTTCGAACAGGCATAGATACAGCATCTATAGGATAACTTCCATCTTGAGAGT
TAATTGTTAGTTTTGTACGATATCCGCGATCTCTCCTTATTTGTAATCCAATACACAAAT
CAATTGGTTCCGTCAGATTAGCTATATGTTGTGTTGTGTCAACTATTTCCACGGAAGGTG
GTGAAATGATATCTTGAGCGGTTACGTATTTAGGGCCTTTGACGCAAATGGATGCGTCTC
GAACTCCATGTATATTACTTCTCAATACAATTTCTTTCAAATTTAGTAAAATTTCATGTA
CCGATTCTTCAATACCTATTATCGTAGAATATTCATGTGGCACCTTCTCAGATTTTGCAC
ATGTGATACATGTTCCTTCTATTTCTCCAAGTAAAGCCCTTCGCATGGCAATACCTATGG
TATCGGCTTGACCTTTCATAAGTGGGCACAGAATGAAACGACCATAATAAAGACGATTAC
TATCTATTCTTGATTCAACACACCTCCACTGCAGTGTTCGAGTGGATCCTACTACTTCCT
CTCGAACCATACTATACTAATACTATTATTTGATCAGATCATTGAATCATTTATTTCTCT
TGAAATCCTTTTTTATTATTTCTATACACGTCTTTTTTTAGGAGGTCGACATCCATTATG
TGGCATAGGTGTTACATCACGTACGAAACTTAGTCGTATACCACTTCTACAAATGGCTCG
TAATGCTGCGTCTCTTCCAAGTCCAGGACCCTTTATCATAACTCCTGCTCGTTGCATACC
CTGATCAACTACAGTACGAATAGCATTTACTGCTGCTGCTTGAGCAGCGTAGGGTGTCCC
TCTTCTTGGGCCTTTGAATCCAGAAGTACCAGCAGAGGCCCAAGAAACCACTCGACCTCG
TACATCTGTAATAGTTACAATAGTATTGTTCAAACTTGCTTGAACATGAATAATTCCTTT
TGGTATTCTACGTCCATTCTTACGTGAACCAATACGCCCATTCCTACGTGAACCAATTCT
TGGTATAGCTTTTGTCATATTTTATCATCTCATAACTATGAGTCAGAAATATACAGAAAG
AAAAGATACGGAAATATCCATTTCATGTTAAAAAAAATCCCTCTTTTGCCCTTCCTTTAT
TAAAAAAAAAGTTTTTTTTGTTATCCTTGTCTCTGCTTATGTCTCGGATTGGAACAAATC
ACTATAATTCGTCCGCGCCGACGGATCAGTCGACATTTTTCACAAATTTTACGAACAGAA
GCCCGTATTTTCATATTTATTATTCCTTACCTTAATGTTGAATCTATTTCTTGGAAGAAA
AGAAGTCTCTTGCATTTTTTTAATTGTATCGTCATGAAAATGAAAGGAATGCTTAAAAAA
TTATTTAATCGTTCGAATCTTTGTTTCGAAGTCTATAAATTATACGTCCCCTGGTTGAAT
CATAACGACTTACTTCAATTTTGACTCTATCCCCCGGTAGTATCCGTATAAAACTACGGC
GGATCCTTCCCGAAATATAACCTAGAATTACATCTTCATTATCTAAGCGGACCCGGAACA
TACCGTTGGGAAGTGATTCAGTAATTAAACCTTCATGAATCCATTTTTGTTCTTTCATTC
CAGGTAAGCTCCTTGAAGTATCAACTAATGGAGGAAAAGTTATATAATTCACTTTTCTTC
TCTATAAAATAGGAAGTTAGAGATAAAATTAGGATACTGGAGGAGGAGGATCACCATATA
TATAACAAAAGTTCGCCTCCAATTTTTTCTCGTCGAGCTTCTCGATCCGTCATTATACCT
CGAGAAGTGGAAAGAATTACAATTCCTATTCCACCTAAAATCTTAGGAATTTGTTGGTAG
TTGGAATAAATTCGTAAACCAGGTCGGCTGATACGCTTTAAAATAGTTCTATGTATTCTT
TTCCTAGTCTTTTTATGTCGCAGAGTTAAAACCAAGAAATTTTTGTTACCTTCTTGATGT
TTCCGAATGTTTTCAATAAAACCTTCTCGTAAAAGTATTTTCACAATATTTTCGGTAATA
TTAGTAGATGCTATTCGAATCGTTCCTTTTTTATCCATGTCAGCATTTCTTATAGAAGTT
ATTATATTGGAAATAGTGTCCCTACCCATGGCGAACTATAATTATTGGTGCCTTCTAATT
TTGATATAATTAACATGTTCTCTTTTTTGTTTGTTTTATTTTCTTTCATTTTATTGTGTA
TTTTTTTTTTTAATATTATAAAAAAAAGTATATGCGTGAGACACGATCTACTACTCCACT
AAATTTGATCATGTTCTGATATATCNNNNNNNNNATGTTCTGATATATCATAGTCTCATC
TAGTATTATTTATAATACCTCGGGAGCCAATGAAACTATTTTAGTAAAATTCAACTGTCT
CAATTCCCGAGCGATCGCACCAAAAACCCGAGTTCCCTTTGGATTTCCTTCTTGATCAAT
GACAACCGCAGCATTATCATCATATCGTATTATGATACCGTTGTCACGTTTGAGTTCTTT
ACAAGTACGTACAATTACAGCTCTAATTACTTCGGATCTTTCTAGTGGCATATTTGGCAC
TGCTTCTTTGATTACAGCAACAATAACGTCACCAATATGAGCATATCTATAATTACCAGC
TCCTATGATTCGAATACACATCAATTTTCGAGCTCCGCTGTTATCCGCTACATTCAAAAA
GGTTTGAGGTTGAATCATATTATTTTATTGGAATCTGTTATTTTAATGGAAAGAATGAAG
GAAAGAAAAAAAGAAATATTTTCTGTCCAGAAATAAATAAACTTGCAGTTGTTTTTTCAT
CCTCAATAGACCATTTAGTTCTAGATCCCCATCCTGACAAATTGAGTTCGTATAGGCATT
TTGGACGCAGCTAGTGAAATAGCTGCTCTGGCTACAATTTCTGATACTCCACCCATTTCA
TAAAGTATTCGACCTGGTCTAACAACGGATACCCAATATTCGGGGGATCCCTTCCCCGAA
CCCATACGTGTTTCTGCGGGTCTTACTGTAACAGGTTTGTCGGGAAATATGCGTACCCAT
ATTTTTCCACCACGACGCACATATCGTGTCATTGCTCTTCGCCCTGCTTCTATTTGTCTA
GCTGTGATCCAAGTGGGTTCGAGTGCTTTAAGAGCGTATCTGCCGAAACAAATATGATTG
CCGCGACAAGATATTCCCTTCATTCTTCCTCTATGTTGTTTACGAAATCTGGTTCTTTTG
GGGTTATAGTTGATGGTCATTTCTTAATTCGATCTCTACTGCAGAACTGGACACGAAAGT
TTCCTTTCATCCAGCTCCTCGCGAATGAAAAGATTCACTAATATGACATATTACAGATAC
ACATGGAAAAAATAATCCAATAAGACATTCTCTCAATATAGAATTTGTTATATAGGAAGA
TGTATGTACGGGATATACAGATAGAATGTTTCTATTATGTATATTTATGGATTATAAATA
ATGTTTATAATGTTTTTTTATAATGATCCTTATTTTGACCCTTCTCAAATGATGCCAAAA
TATTGTAATGTAATCTAAAGTTTCGCGGGCGAATATTGACTCTTTACTTTATTGTTATTT
CTAGGTCAATCCATGACTTCTCGAAATAAATTCGTTTTTTCTCGGTTTGTTCCGCCATCC
CACCCAATGAATTATTCGGATTTGTTTTCAGTAGAATCCTATGCAGTCACAGGTTTCATC
GTTCCTATAGCTTCTCCATTAATGGTTAAGCCTGAACTCTGCAATGGAGCTCCTTCCAAA
AATTGATCTTCTTGAGTCAATCTACTTAGTTTTTATTAACCCGAGGCTCTTTATTATTCA
TNNNNNNNNNNNNNATTATTATTTTATATTTATTATTTATTCATATTCAGTTTTGATGCT
TTATTACATTGCCTTTTATGAGGTAATTCATAGACCATACATATTGGAATCATATATCAT
TTATATTTTTGTTCTTTCTTTCTCTCATCCTTCCATTTATCTACATCTCTTTATTTTTGC
TTCACAACCCATAAATAAGATTATTTCCATAAATAAGATTTTTTATAGAAAAGGTTTTAG
TTGCAGTTGCTGCAACTATATGATTGATCCACCCATCTCATATAGTGACTGTTTCTTGGG
ATATCGATACTACGAAGCAATAAGTTAGTTATTAGTTTTTTTATTATACTTATTTAAGTT
AAGTTTAAGTAACTTATTAAGTTTAAGTAGGGGTCAGTCTTTTTTTTAATCCCAACTCTT
AACTCTAAAGAAAAATGAACGAGTCACACACTAAGCATAGCAATTCTAACAAATGGTCAA
TCAAATTTTTATTCAACCTTATAGAATTAGAATTGCTCATTTTTGTTTGATTTCATGGAA
AAAGAATGAACAAGTTTGTGATTTTTTGTTCTATCACTGAATAGAATGGAAAGACAAATA
AAAGTAAAATCTATTATTGCTCCTCCCAAAATATCCAAATTTTGATGCCTAATACTCCAT
AAATAGTTCGAATTATATAGGAACAATAATCAATTTTTGCGCGAATTGTTTGTAAGGGAA
CTCTCCCTTCTCTGATCCACTCGACACGTGCAATTTCTTTTCCGTTGATTCGCCCTGCAA
TTTGCACTTGAATTCCTTTTGTATCTGTTTGTTCAGCTAATTCAATAGCTTTTTTCATTG
CCTTTCGAAATGAAACTCTATTTTTTAATTGTAAAGCTATATATTCTGCAAGAATATTGG
GTTGCCCATAAGGTTTTTCCACTTTTGTAATAGCAATATTGAGTCTCCGATTCACAGAAT
GCAATTTTTTTTGTATATTCACCTGTAATTCTTCGATGCTTCCTGCTTGGCCCTCTATTA
AGAAATTAGGAAATCCAATATAGATTATGACCTGGATCAAATCGATCCTTTTTTTAATTT
CTATATGTGCAATTCCTTCGAAACCCGAGGATATTCTCCTATTTTTTTGTACATAGTTCT
TAATACAATTCCTTATTTTTTCATCTTCTTGTAAACTTACAGAATAATTTTTTGGTTTCT
CGAACCAAAAGGAATAATGATGTTGAGTTGTACCAAGTCTGAAACCAAGTGGATTTATTT
TTTGTCCCATATTTTTCTATTATATTTTTTTCCACCCATATATTATATTTGACTATAAAT
AATATAACGAATCTAAATCTTAGATTTATCTAATAAAAATTTAGATTTTTCTTTTAATAC
AATTGTTATGTTACAAGTGGGCCTTTTTATACCATAACTACGTCCTCGAGCTCGAGGTCT
TAATTTTTTGATAAAACTATTCTTATTCACTTTAGCTTCACTAATAAATAAATCAGTTTC
CTTCAAATTCATATTATGACTAGCGTTTGCTGCTGCCGAATAAACCAGTTTTAAAATTTG
ATAACACGCTCGATAAGGCATGAGTTCCAATATCATAAGTGTTTCTTCATATGAACGCCC
GCGAATTTGATCAATTACTCTTCGCCCTTTGAAAACAGACATATTACATACATTTTTAAC
TAAAATTCTTATTTTTTTACTCGAAATTGATTTATTTATCATAAGGTTATGTATGATATC
TCTCATCTCATCTATGTCTATGAATGATAATGTAATAGAATAGTATTTTAATTTTTTTGC
GTGTAGCATACATATTTATTTATATTGTATAACATATTTANATTGTATATATGTATATTA
AATACAAATACATAAGTATATAAAGTATAAGAAATGAACTTAACGACGAGATTTATTATC
GTTTCTCGCATGTATCGTAAAAGACAGAGTAGGTGCAAATTCTCCCAATTTGTGACCCAC
CATACGATCCGTTATATAAATAGGTAAATGTTCCTTTCCATTATGAATAGCGATTGTATG
GCCAATCATTGTGGGTATAATGGTAGATGCCCGAGACCAAGTTACTATTATTTCTTTCTC
TTCCCTCGTGTTGAGTTTTTCCATTTTTGCCGATAAATGATTAGCTACAAAAGGGTTTTT
TTTTAGTGAACGTGTCATGTCACAGTGTATTACTCCTTTTTTTTTTTTACATTTTTTATT
TTAAAGATTGGCATTCTATGTCCAATATCTTGAATATCTCGATCTAAGTTAAGTATAGAG
GTCAGAATAAATACAATAATGATGAATGGAAAAAAGAGAAAATCCTTTAGCTAGAAAAGG
GGCGGATGTAGCCAAGTGGATCAAGGCAGTGGATTGTGAATCCACCATGCGCGGGTTCAA
TTCCCGTCGTTCGCCCATTACATTTTTTCAAATGAAAAAAAAAATTCTATTTTCAATATT
CCTATTTACGGCGACGAAGAATAAAACTATCACTATATTTTTTCCTTTTCCTACTTCTTC
TTCCAAGCGCAGGATAACCCCAAGGGGTTGTGGGTTTTTTTCTACCAATTGGGGCTCTCC
CCTCACCGCCCCCATGGGGATGGTCTACAGGGTTCATAACTACTCCTCTTACTACAGGAC
GCTTACCTAGCCAACACTTAGATCCGGCTCTACCCAAACTTTTTTGGTTCACCCCAACAT
TACCCACTTGTCCGACTGTTGCTAAGCAGTTTTTGGATATCAAACGGACCTCCCCAGATG
GTAATCTTAATGTGGCCGATTTACCTTCTTTTGCTATCAGTTTCGCTACAGCACCTGCTG
CTCTAGCTAATTGTCCACCCTTTCCAAGTGTAATTTCTATGTTATGTATGGCCGTGCCTA
AGGGCATATCGGTTGAAGTGGATTCTTCTTTTTTATCAATAAAAACCCCTTCCCAAACTG
TACAAGCTTCTTCCAAAGCATACGGCTTTCTAGATGTATATGATGATATCTAGACAGATG
GATCTTATATAAATCGTATGATGAAGTACCACATGAGTGGATATATAGGAATCCAAATCT
GCTGAATCACTCATGTTATGATCTTCTACATCCTAGGTCTCCCCGTTCCGTCATCTGGCT
TATGTTCTTCATGTAGCATTCAGACCGAATGACTCTATGAAATTACGTCGATACTTCCAC
ATATTATGGGTAACGTAGGAGACATTTCTCTTTTTCCCCGGGGGGATCTTNNNNNNTACC
ACTGCTTAGCTTTCAATTCGCCTCTGACCATCAAATTAAATGTGAATAACCCGTCCTCCT
CTCTTTGAAACAAGGGGCGCTTCCGGTTCTGTGCGTGCTTCAAACAATTTTGTCTTCTCC
ATATTACCATATATCTAGAGTCAATAATTTTCTATGATGAACTACTGAACTCAATCACTT
GCTGCCGTTACTCAACAGTTTTCTGTTGAGGTCTATCCCGTAGAGGTGCTCAAATTGGAT
CAGTGATCGATTTCTAGGTTTCGTCGTAAACCTAATTGGTTACTTCCAATTACGTAAATC
AATAGTTCAAACCGCACTCAAAGGTAGGGCATTTCCTATTGATATAGGAACTTCTGTACC
AGAAACAATGGTATCTCCAATTATAGCCCCTCTGGGATGTAAAATATATCTCTTCTCACC
ATCCCCATAGTGTATGAGACAAATGTATGCATTTCGATTAGGGTCGTATTCTATGGTTAC
GATTCTACCAGATATGTCTTTTTCATTCCGTCTAAAATCGATTTTACGGTATAGACGCTT
ATGACCTCCCCCTCTATGCCGTGCGGTAATGATTCCTCTGGCATTACGACCTTTACTACA
ACGATGCTGTCCATAGATCAAATTATTTCGTGGATTGGATTTCACTTGACTGTTTACAGC
TCCATTGCGTGTGCTCGGGGTAGAAGTTTTGTATAAATGTATCGCCGTGTTATTAAGTAT
TTTGCTTTAAGTTCTTTTCTCTATAAGAGGTGGAATAGAATAACCCGATTCAAGCGTAAT
GATCATACGTCTGTAATGCATTGTATGTCCCATAATAGGTCCCCTTCTTCTACCCTTTCC
CGGGAGTCGATGACTATTCATAGCTATTACCTTGACACCAAAGAAGAGTTCGACCCAATG
CTTTATTTCTGTCCTAGTTGATCCTGATTCGACATTAGAAGTATATTGATTGTTCCCCAA
TAACCGAATACTTTTTTCTGTAAATACTGCATATTTGATTCCATCCATAAATCCATTTTC
TTCCCTATGAGTTCCAGTATCGATAAGAATTCTAGTTCTTACTGTTCATATGTTATGGTA
TGAATATACCATACCAATTCGTTATGGATGGATGATGAGATTCCATTGATACAGAGCCAA
TTCCAATAGACTTATTAAACGTTCCCATTGGCGTGCATCCAGCAGGAATTGAACCTACGA
ATTTACCAATTATGAGTTGGGCGCTTTAACCATTCAGCCATGGATGCTTAACTTAACACA
TCATATATCGTAAATAAACAAATTCCAGTTCAAATACAATCTTCGCCGGAGGAGGTCTAA
ATATCAATGAAGAGACATCAATTCAAATCCTGGATCGTCGAATTGAGAGAGATCAAGAAT
TCTCACTATTTCTTAGATTCATGGATCAAATTCAATTCAGTGGGATCTTTCACTCACATT
TTTTTCCATCAAGAACGCTTTATGAAACTTTTTGACCCCCGAATTTGGAGTATCCTACTT
TCACGTGATTCGCAGGGTTCAACAAGCAATCGATATTTCATGATCAAAGGTGTAGTACTG
CTTGTAGTAGCGGTCCTTATATCTCGTATTAACAATCGAAAGATGGTCGAAAGAAAAAAT
CTCTATTTGATGGGACTTCTTCCTATACCTATGAATTCCATTGGACCTGGAAATGAGACA
TTGGAAGAATCTTTTTGGTCTTCCAATATCAATAGGTTGATTGTTTCGCTCCTGTATCTT
CCAAAAGGGAAAAAGCTTTCTGAGAGTTGTTTCATGGATCCGCAAGAAAATACTTGGGTT
CTCCCAATAAATCAAAAGTGTATCATGCCTGAATCTAACCGGAGTTCACGGTGGTGGAGG
TGGGGGAAGCGGATCGGAAAAAAAAGGGATTCTAGTTGTAAGATATCTAATGAAACCGTA
GCAGGAATTGAGATCTCATTCAAAGAGAAAGATAGCAAATATCTGGAGTTTCTTTTTTTA
TCCTATACGGATGATCCGATCCGCAAGGACCATGATTGGGAATTGTTTGATTGTCTTTCT
TCGAGGAAGAAGCGAAACATAATCAACTTGAATTCGGGACAGCTATTCGAAATCTTAGGG
AAAGACTTTATTTCTTATCTCATGTCTGCTTTTCGTGAAAAAAGACCAATTGAAGGGGAG
GGTTTCTTCAAACAACAAGGAGCTGAGGCAACTATTCAATCAAATGATATTGAGCATGTT
TCCCATCTCTTCTCGAGAAAAAAGTGGGGTATTTCTTTGCAAAATTGTGCTCAATTTCAT
ATGTGGCAATTCCGCCAAGATCTCTTCGTTAGTTGGGGGAAGAATGAGCACGAATCGGAT
TTTTTGAGGAACGTATCGAGAGAGAATTTGATTTGGTTAGACAATGTGTGGTTGGTAAAC
AAGGATCGGTTTTTTAGCAAGGTACGGAATGTATTGTCAAATATTCAATATGATTCCACA
AGATCAAGATCTATTTTCGTTCAAGTAAGGGATTCTAGCCAATTGAAAGGATCTTCTGAT
CAATCCATAGATCATTTCGATTCCATTAGAAATGAGGATTCAGAATATCCCACATTGATC
GATCAAACAGAGATTCAGCAACTAAAAGAAAGATCGATTCTTTGGGATCCTTCCTTTCTT
CAAACGGAACGAACAGAGATAGAATCAGATCAATTCCCGAAATGCCTTTTTGGATCTTCC
TCAATGTCCCGGCTATTCACGGAACGTGAGAAGCAGATGAATAATCATCTGCTTCCGGAA
GAAATCGAAGAATTTCTTGGGAATCCTACAAGATCAATTCGTTCTTTTTTCTCTGACAGA
TGGTCAGAACTTCATCTGGGTTCGAATCCTATTGAGAGGTCCACTAGAGATCAGAAATTT
TTGAAGAAAAAACAAGATGTTTCTTTTGTCCCTTCCAGGCGAGCGGAAAATAAGGAAATG
GTTGATATATTCAAGATAATTACGTATTTACAAAATACCGTCTCAATTCATCCTATTTCA
TTCTTGAACAAAAATCCATTTTTTGATTTATTTCATCTATTCCATGACCGGAACAAAAGG
GGATACACGTTACACCACGATTTTGAATCAGAAGAGAGATTTCAAGAAATGGCAGATCTA
TTCACTCTATCAATAACCGAGCCGGATCTGGTGTATCATAGGAGATTTGCCTTTTCTATT
GATTCCTACGGGTTGGATCAAAAAAAATTCTTGAATCAGGTATTCAACTCCAGAGATGAA
TCGAAAAAGAAATCTTTATTGGTTCTACCTCCTCTTTTTTATGAAGAGAATGAATCTTTT
TATCGAAGGATCAGAAAAAAATCGGCCCGGATCTACTGCGGGAATGATTTGGAAGATCCA
AAACGAAAAACAGCGGTATTTGCTAGCAACAACATAATGGAGGCAGTCAATCAATATAGA
TTGATCCGAAATCTGATTCAAATCTATGGGTACATAAGAAATGTATCTAATCGATTCTTT
TTAATGAATAGATCCGATCACAACTTCGAATATGGAATTCAAAGGGATCAAATAGGAAAT
GATACTCTGAATCATATAACTATAATGAAATATACGATCAACCAACATTTATCGAATTTG
AAAAAGAGTCAGAAGAAATGGTTTGATCCTCTTATTTCTCGAACCGGGAGATCCATGAAT
CGGGATCCTGATGTATATAGATACAAATGGTCCAATGGGAGCAAGAATTTCCAGGAACAT
TTGGAACATTTCCTTTCTGAACAGAAGAACCATTTTCAAGTAGTGTTCGATCGGTTACGT
ATTAATCAATATTCGATTGATTGGTCCGAGGTTATAGACAAACAAGATTTGTCTAAGTCA
CTTCGTTTCTTTTTGTCCAAGTCACTTCTCTTTTTGTCCAAGTCACTTCTCTTTTTGTCC
AAGTCACTTCCCCTTTTCTTTGTGAGTATCGGGAATACCCCCATTCATAGGTCCGAGATC
CACATCTATGAATTGAAAGGTCCGAATGATCAACTCCGCAATCAGTTGTTAGAATCAATA
GGTGTTCAAATCGTTCATTTGAATAAATTGAAACCCTTCTTATTGGATGATCATGATACT
TCCAAAAGACCGAAATCCTTGATCAATGGAGGAACAAGATTACCATTTTGCTTCAAAAAG
ATACCAAAGTGGGTGATTGACTCATTCCATACTAGAAATAATCGCAGGAAATCCTTTGAT
AACACGGATTCCTATTTATCAATGATATTCCATGATCGAGACAATTGGCTGAATCCCGTG
AAACCATTTCATAGAAGTTCATTGATATCTTCTTTTTATAAAGCAAATCCACTTCGATTC
TTGAATGATCCAAATCGCTTCTGGTTCTATTGTAACAAAAGATTCCCTTTTTATGTGGAA
AAGACCCGTATCAATAATTATGATCCTACATATGGACAATTCCTCACTATCTTGTTCATT
CGCAACAAAATATTTTCTTCGTGCGTCGGTAAAAAAAAACATATTTTTGGGGAGAGAGAG
ACTATTTTGCCAATCGAGTCACAGGTATCTGACATATTTATACCTAACGATTTTACACAA
AGTGGTGACGAAAGGTATAACTTGTACAAATTTTTCCATTTTCCAACTCGATCCGAGCCA
TTCGTTCGTAGAGCTATTTACTCGATCGCAGACATTTCTACAACACCTCTAACAGAGGAA
CAAATAGTTCATTTTGAAAGAACTTATTGTCAGCCTCTTTCAGATATGAATCTATCTGAT
TCAGAAGGGAAGAACTTGCATGAGTATCTCAGTTTCAATTCAAACATGGATTTGATTCAC
ACTCCATGTTCTGAGAAGGATTTCCCATCTGGAAAGAGGAAAAAAAAACGGAGTCTTTCT
CTAAAGAAATGCGTTGAGAAAGGGCAGATGTATAGAACCTTTCAACGAGATGGTGCTCTT
TTCAATCTCTCAAAATGGAATCTCTTCCAAACATATATGCCATGGTTCCTTACTTCGACA
GGGTGGAAATATCTAAATTTCACCACCCTTTTAGAGATTTTTTCAGAACCATTGCCGATA
CTAAGGATACTAAGTAGCAGGCACAAATTTGTATCCTTTTTGAGAGATATTATGCATGTA
TCAGATATATCATGGCCAATTCCTCAGAAGATTCTTCCACAATGGACTCTGACTCTGAAA
AGTAAGATTTCGAGTCTGATAAGTGAGATTTCGAGTAAGTGTTTACAGAATCTCCTTCTG
TCCGAAGAAACGATTCATCGAAATAATGAGTCACCCGTTCCATTGATATGGACACATCTG
AGATTAACAAATGCTCGGGAGTTCCTCTATTCAATCCTTTTCCTTCTTCTTGTTGCTGGA
TATCTCGTTCGCATACATCTTCTCTTTGTTTCCCGAGCCTCTAGTGAGTTACAGACAGAG
TTAGAAAAGATCAAATCTTTGATGATTCCATCATACATGATTGAGTTGCGAAAACTTTTG
GATAGGTATCCTACATCTGAATCTGAACTGAATTCTTTCTGGTTAAAGAATCTCTTTCTA
GTTGCTCTGGAACAATTAGGAGATTTTCTGGAAGAAATACGGGTTTCTGCTTCTGGTGGC
AACATGCTATTGGTTGGTGGTTCCGCTTATGGGGTCAAATCAATACGTTCTAAGAAGAAA
TATTTGAATATCAATCTCATCGATCTCAGAAGTATCATACAAAATCCCATCAATCGAATC
GCTTTTTCGAGAAATACGAGACATCTAAGTCGTACAAGTAAAGAGATCTATTCATTGATA
AGAAAAAGAAAAGGGGTGAACGGTGATTGGATTGATGAGAAAATAGAATCCTGGGTCGCG
AACAGTGATTTGGTTGATGATGAAGAAAGAGAATTCTTGGTTCAGTTCTCCACCTTAACG
ACAGAAAAAGAAAAAAGGATTGATCAAATTCTATTGAGTCTGACTCATAGTGATCATTTA
TCAAAAAATGACTCTGGTTATCAAATGATTGAACAACCGGGATCAATTTACTTACGATAC
TTAGTTGACATTCATAAAAAGTATCTAATGAATTATGAGTTCAATAGATCCTGTTTAGCA
GAAAGACGGATATTCCTTGCTCATTATCAGACAATCACTTATTCACAAACCCCGTGTGGG
GCTAATAGTTTTCATTTCCCATCTCATGGAAAACCCTTCTCGCTCCGTTTAGCCCTATCC
CCTTCTAGGGGTATTTTAGTGATAGGTTCTATAGGAACTGGACGATCCTATTTGGTCAAA
TACCTAGCGACAAACTCCCATGTTCCTTTCATTACGATATTTCCGAACAACTTTCCGTAT
TCGTATTACAAGCCTGAAGGTTTTTTTATTGATGATAGTGATAGTGACGATAGTGATTAT
CGTGACGATATCGATATTGATGATAGTGACGATATTGATGATGACCTTGATCTTGATACG
GAGCTGCTAGATATGACGAATGTGCTAACTATGGATATGTCGCCGAGTATATACGGATTT
TATATCGATATCACCTTTCGATTCGCATTAGCAAGAGAAATGTCTCCTTGCATAATATGG
ATTCCAAACATTCATGATCTGTATGTGAATTACAGATCCTTCGGTCTATTACAGAACTAT
CTCTCCAGAGATTGTGAAAGATATTCCACTAGAAATATTCTTGTTATTGGTTCGACTCAT
ATTCCCCAAAAAGTGGATCCCGCTCTAATAGCTCCGAATAAATTAAATACATGCATTAAG
ATACGAAGGCTTCTTATTCAACAACAACGAAAGCACTTTTTCATTCTTTCATATACTAAA
GGGTTTCACTTGGAAAAGAAAATGTTCCATACTAACGGATTCGGGTCCATAACCATGGGT
TCCAATGCACGAGATCTTGCAGCACTTATCAATGAGGCCCTATCCATTAGTATTACACAG
AAGAAATCAATTATAGAAACTAATACAATTAGATCAGCTCTTCATAGACAAACTTGGGAT
TTGCGATCCCAGGTAATATCGGTTCAGGATCATGGGATCCTTTTCTATCAGATAGGAAGG
GCTGTTGCACAAAATGTACTTCTAAGTAATTGCCCCGTAGATCCTATATCTATCTATATG
AAGAAGAAATCATGTAAAGAAGGGGATTCTTCTTTGTACAAATGGTACTTCGAACTTGGA
ACGAGCATGAAGAAATTAACGATACTTCTTTATCTTTTGAATTGTTCTGCCGGATTGGTC
GCTCAAGATCTTTGGTCTTCACCCGGACCTGATGAAAATAATTGGATCGCTTCTTATAGA
TTCGCTGAGAATGATTCTGATCTAGTTCATGGCCTATTAGAACTAGAAGGCGCTCTGTTG
GGATCCTCACGGACAGAAAAAGATTGCAGTCAGTTTGATAATAATCGAGTGACATTACTT
CTTCGGTCCGAACCAAGGAATCAGTTAGATATGATTCAAAACTATGAAAAATACGAATCG
GAGTTTGAAGAAGAGGAAGAGGACATCGACCCGCAACAAATGGAGGAGGATTTATTCGAT
CACATAGTTTGGGCTCCTAGAATATGGCGCCCTTGGACCAATCTATTTGATTGTATTGAA
AGGCCCACTGAATTGGGATTTCCCTATCGGGCCGGATCATTTCGGGGCAAGCGGAGCATT
TATCATGAAGAGGAGTTCTTGCAGAGGGGAACCATGCAGTACCGGACACCAGATAGATTT
TCCAAAGAACAAGGCTTTTTTCGAATAAGCCAATTCATTTGGGACCCTGCAGATCCATTC
TTTTTCCTATTCAAAGATCAGTCCTTTGTCTCTGTGTTTTCACGTCGAGAATTCTTTGCA
TATGAAGAGATGTCAAAGGTGCTTATTACTTCCCAAACGGATTCTCCTACATCTATGTAT
ACACGCTGGTTCATCGGGAATAGGCAAGAAAAGTACTGCGAATTGTTGATTCATCGCCAG
AGATGGCTTAGAAGCAAGAGTTCATTATATAATGGATCTTTCCGTTCTAATATTCTATCC
GAGAGTTATCAGTATTTATCAAATCTCTTCCTATCTAAGGGAACGCTATTGGATCAAATG
ACAAAGACAGTGTTGAGAAGGGGATGGCTTTTCTCGGATGAAATGAAACATTTGATTCAT
GTAACAGGAGAAAGATTTCCCATTCCTTAGCCGTAAAGATATGTGGCCATGAAAAAGGGA
TTAAGTGGAACAGGATTGGCCGGGTGGTAGAGTCGTGGAAACACTTTTTATTCCATATTT
TGGACCTTAGCTCCATGGAACAATATGCTACTGCTGAAACATGGAAGAATTGAAATCTTA
GATCAAAACACTATGTATGGATGATATGAACTGCCTAAACAAGAATTCTTGAACGGTGAA
CAACCAGAGTCTATTACTCACTACATCAAACAATTTCCATTAACGAAACCATGGAAATCC
ACCGGAAAATCAAAAATACGCATGTCCGATGAAATGCTTGTTGCTATCTGCTCCAATAAC
GAATCATTGGTTTAACTGAATAACTAAAGAAAATAGATAGACCTTTCTATTCGTCTCAGG
TCAGGGGATCTTCTCAATTGGAGGATCCCCCATATGGATAATACATATTCCGGTTGACCG
AGCCTAATTCTAATTGTTTTGTTCCGAAGCAAAGATATCCACGGAGGCCGGTTCGTCCTA
TTCAGATATTCACGACCAAGAGGTACTGGATTCTCTTTCGGATAGGCCCTGAAAGGAGAA
GGAAGGCTGGAATGCCAACAGACGTCTGTCTATTCTCTAATTCACCCGCCCCGATCCGTT
TTGGGAACGTCCAGTGCCAAAGTCACTGAATGGGTAAGTCGCCAATCCCTAAAACGGACT
ATGTAATGTACTTTATCTGCTGGGTTATGGGTACTGGTGGGTATTTTACCAGAGGTTTTT
ATCAATCTACCCTTGTGTGATTCCTCTTGAATCGGGGGGTGGGTGCGGGGCGGACGATTT
CTAAACGGACTCCTCATTCACATTCATTAGATGGAGAAGATCGCCAAGATTTCGTGATCC
CCTGCCGAACCTATTCCAACAGCTCGGACTCGGATCGTGGGGATTGCCGGAATACTTCGT
ATCAACGGATCGGTATATCAATATTGATTAGATCCGAAATCTGTTATTGAATTGCTCATT
GAATGAGCATTCTCAATATTATGCCTTGAAGAGGACTCGAACCTCCACGCTCTTTAGCAC
GAGATTTTGAGTCTCGCGTGTCTACCATTTCACCATCAAGGCATCTTGAAAGTGAATCGT
ATTCCATGAATATGATATCTATCTAATGTGATATATGGAATATATGACAAAGGTGGAGTG
TTGGAGTATTTCTATCGATCGGTCATGTCATATAGGCCCGGGTCAGACATCAAATTGCTT
CGATTTGAATTATCCGGAGTATACCTTATATATATATCAAAAAGATGTACAATCAAACCT
ATTTCTCGATTCAATAGAAGCCCCCAAAAGAAGTGAATATGGTACATAGTATCTATTTAC
ATACGCTCGAATGACCCATCCTCATAATAAGAATGTACATAACCCTATTCCGGTCTGGTC
TGGTCCGGTATGGAATGAACTTATAATCTGATGATCGAGTCGATTCCATGATTATAAGTT
CATAACCCCAGCCCATTCCCATTTTGGGCGGAACAGATCTACTAATTCTTTTATTCCAGT
TAGTAAGAGGGATCTTGAACTAAGAAATAGACCTAGAAGCTAAAAGAGGGTATCCTGAGC
AATTGCAAGAATTGGGTTCATTGATATTCCTGGTATAGTAGATGCTATCACACATACAGT
CATACTCAATTCGATGGAATTGTTTGATCTTAAAGGAGATCTTTTATAATTTCGCACGTA
AGGGGTTATTTCTTGATTTCGTCCAGTCATTAATAACTTGATTACTTTTAGATAATAGTA
GATGGAAACAACGCTCGTAAGGAGTCCTATTGAAACCAAGAAATATAGGCCTGCCTGCCA
TCCACACCAGAATAGATGGAGTTTTCCGAAAAAACCTGCTAGTGGGGGAAGACCCCCTAG
GGATAAGAGACATAGGGCTGAAGAGAGAGCCAAAAAAGGATCTTTCGTGTATAATCCTGC
ATAATCTCGAATGTTATCAGTTCCGGTACGTAGACCAAATAATACAATGCAAGCAAAAGT
TCCTAGATTCATGGAGATATAGAACAGCATATAAGTTATCATGCTTGCATATCCATCATT
TGAGTCTCCAACAATTATTCCAATAATTACATATCCGATTTGACCGATGGACGAATATGC
AAGCATACGTTTCATGCTTGTTTGAGTAATAGCAATGAGATTCCCCAATATCATGCTAAG
AATAGCTAGGATTTCCAGAAGAAGATGCCATTCGTTTGATGAGAAATAAAAAGGAATATC
GAAAATTCGCGTGGCTGAAGCTGAAGCAGCTACTTTCGAAGTAACAGAAAGAAAAGCAAC
GACTGGAGTGGGAGAGTCAGAGTCGAAAAGAGGATTCCTCACTTTTTTCTCTCATTCAAA
ACCGTGCATGAGACTTTCATCTCGCACGGCTCCTAAGTGCTAAAAGAAAGAAGAACTCAT
CTTCTTTCTTTTTTGATTACCTTCCTCGCGTATGTATAAGACCGAATCCATTCGATTTCT
AAAAAGGATTACTAATCCTTAACTTTTCGAGGAATCCTTCATCAGTGGTTGTGAATGACT
GACTTTTTCAATCCTTTCGACCTTGGTTCCGTAGGAGCAAGTCAGAAAGATTGAGAAATA
GAACCATCTGATTTGATTCGTTCTCAATAGCCATGAGATGATCATCTTAGGGTGATCCTT
TTGTCAACGGATGCTCCTATTACACTCGTAGTCTCTGAAGGAGGAGAACCAACTATGCAG
CATCTACATCGATAATTCAAGCATTGTATACGTCATTAGTCCGATCCTTTGTAGGAACTA
CCCGTAATAACGAACTTGCAAAATGGATCCGTTTATCATAAAGAGATTCGTTGTTCCTGA
CCCTGCTTCACTTTAATTGTTATTTGAACAAAAAGATCACAATAAACTTTTGGTAAAAGT
TATGTCTTGGTCCGAGTGGGGATAGCATTTCTCTTCTGCATGTCTATGGAGTTTTGAAAA
ATCCAAACATCTCAGAAATAGATATAGAGGTAGGAATTTGTCGAACGAACCGCACTCCTT
CGTATACGTCAGGAGTCCATTGATGAAAAGGGGCTGGGGAAAGCTTGAACCCAATTCCTA
CAGTGATGGATATAAGCGCAATTAAAATTCCTGGGGAGTTATACATTTGTGTATTGATAA
GACCATTTACTATTTCTTGAAGCTCGATCTCCCCCCCAGATGAACCATATAGCCAAGAGA
AACCATAAACCAGAATAGAAGAGCTTGCCCCACCCATGAGTAAATATTTCGTAGTAGCCT
CATTAGACCGTACATCTCTCTTGGTATATCCAGACAATAGGTAGGAACATAAACTGAAAC
ATTCTGAAGCTACAAAGATAGTTATTAAATCGTTAGCACCACATAAAAACATTCCTCCTA
GAGTAGCTGTTAATACGAATAACATAAACTCTGTTATAGCCATTTCTGTACATTCAATGT
ACTCTACGGATAGAGGAATACATAGAGTTGAACATAGTAAAATAAGAAATTGAAAGATTT
CGTTGAAATTGTTCGTTTGTAAATTTCCCGAAAAGCTAATTATAGGTTCTTCTCTCCATC
GGAACAATAGGGCCGTTATGCTTATTACTAAACTTGTTGAAGAGATGAAATAGAACCAAG
GTCTATCCTTTTGATCAGAGGTTGAATCGATCATCAGAAGAAGAATTAGGCCCAAAATTA
GGATACATTCTGGGAAAATGAAACTTCCATAGAAGAGAAGCAAATGAAACGCTTTCATAA
AAATTCTCGTAGAATCGAGAATGAAGTTTTCATTCTGTACATGCCAGATCATGAATTAGT
AACTGCATCCAATCTCCGAAAAAGTCCCAATTGTTTTGAACTTTCTATTTTTGGAATGGG
ATATTTACGGAATCCCCATGAATAGGATCAAACCTTATTCCATGATATTTCCATAAGATT
CCTCTTTCTTATTCTTAAGCAAGCCCCCGAGAGGGCTTAGTTGATCATGATTTATGTTTC
ATCTTTCTTTTCCTTTTGGTTTGTTTCGAGAAAGATATCGTCCGATTCTTTTTCTATTGA
TTCTTTTCCGATCGAGATGTATGGATCCATGTGTCTATATAGATCCTGCTCATGGATTAA
CGAAAATGTGCAAAAGCTCTATTTGCCTCTGCCATTCTATGAGTCTCCTCCTTTTTGCGT
ATGGCATCGCCACTCCCTTTGGCAGCATCTACTAATTCGGAACTTAATTTGAAAGCCATA
TTTCGACCCGGACGTTTTCGGGATGCCCCTAATAACCAACGAATGGCAAGTGCTTTTCCT
TGTGTAGATCCTATTTCAATAGGAACTTGATGAGTCGATCCGCCTACACGTCTTGCTTTT
ACTGCTATATCGGGAGTTACTCTACATATTGCTTGACGTAAAACAGATAGTGGATTTGTT
TCTGTCTTTTGTTGAATCTTTTTCATGGCTCGATAGAAAATTTGATAAGCCAATGATTTT
TTTCCGTGTTTCAGAATACGGTTAACCAACATGTTAACTAATCGATTACGATAAATTGGA
TCGGATTTTGCAGTTTTTTCTTCTGCAGTACCTCGACGTGACATGGGCGTGAAAGAGGTT
CAAGAATCAGTTTTCTTTTTATAAGGGCTAAAAACGAATTACTTATTTTGGCTTTTTGAC
CCCATATTGTAGGGTGGATCTCGAAAGATATGAAAGATCTCCCTCCAAGCCGTACATACG
ACTTTCATCGAATACGGCTTTCCACAGAATTCTATATGTATCTATGAGATCGAGTATGGA
ATTCTGTTTACTCACTTTAAATTGAGTATCCGTTTCCCTCCTTTTCCTGCTAGGATTGGA
AATCCTGTATTTTACATATCCATACGGTCGAGTCCTTAGGTTTCCGAAATAGTGTAATGT
AAAAAGAAGTGCTTCGAATCATTGCTATTTGACTCGGACCTGTTCTAAAAAAGTCGAGGT
ATTTCGAATTGTTTGTTGACACGGACAAAGTAAGGGAAACCTCTGAAATGATTTCAATAT
TGGACCTTGGACATATAATAGTTCCGAATCGAATCTCTTTAGAAAGAAGATCTTTTGTCT
CATGGTAGCCTGCTCCAGTCCCCTTACGAAACTTTCGTTATTGGGTTAGCCATACACTTC
ACATGTTTCTAGCGATTCACATGGCATCATCAAATGATACAAGTCTTGGATAAGAATCTA
CAACGCACTAGAACGCCCTTGTTGACGATCCTTTACTCCGACAGCATCTAGGGTTCCTCG
AACAATGTGATATCTCACACCGGGTAAATCCTTAACCCTTCCTCCTCTTACTAATACTAC
AGAATGTTCTTGTAAATTATGGCCAATACCAGGTATATAAGCAGTGATTTCAAATCCAGA
GGTTAATCGTACTCTGGCAACTTTACGTAAGGCAGAGTTTGGTTTTTTGGGGGTGATAGT
GGAAAAGTTGACAGAACAGATAAGTCACCCTTACTGTCACTCTACAGAACCGTACATGAG
GTTTTCACCTCATACGGCTCCTCGTTCAATTCTTTCGAAATAATTGGATCCTTTTCTTCG
TTCGAGAATCTCCTCCCTTATTCCACCCCGTACCGAAGAGTAACTAAGACCAATTCAGTC
ACGTTTTCATGTTCCAAGTGAACACTTTCCATTTATGATCAAAGGGGAAGATTCTTCTTT
TTACCAAACATATGCGGATCAAATCACGATCTTATAATCTTATAATAAGATAAGAACAAG
AAATCTTTCTCGATCAATCCCCTTGCCCCTTATTTTTCGAGAATCAGAAAGATCCTTTTC
GAGTTTGAATTTGTTCATTTGGAATCTGGGCTCTTCTATCTTCTACTTATTTTTTTTGAA
TATCTACTTATTTTTTTTTTTGCTTTATTCTTTATTTCATTTCGATTTTCTTTGCCTCTC
TTTTCTTTTTATTCCCTTCCACCATTCTTTAAGTTCCCATAGGTTTGTTGATCCTGTAGA
ATCTGACCCATTTTCTCATCGAGCGAAGGGTACGAAATAAATCAGATTGATTTTTCGATC
AAAAACAAAAAAAGTACTATAGTGAAATCTTCGGTTTTTTCCTCTTCCTCTATCCCTACC
CCATAGCATAGGTACAGCGTTTGAATCAATAGAGAACCTTTTCTTCTGTTCTGTATGAAT
CGATATTATTACATTCCAATTCCTTCCCGATACCTCCCTCCCAAGCCCAAGGAAAATCCT
GAATTGGATCCAAAATTGACGGGTTAGTGTAAGCTTATCCATGCGGTTATGCACTCTTCA
AATAGGAATTCATTTTCTGAAAGATCCTGGCTTTCGTGCTTTGGTGAGTCGTCCGAGATC
CTTTCGATGACCTATGTTGTGTTGAAGGAATATCCATATGATCCGATCGATTGCGTAAGG
CCTGCGGTAGCAATGGAACCGGGGAAAGTATACGGAAAAGACAGTTTTTTCTATTATATT
TAGTATTAGTTAGCGATCCCGGTTCGGTGAGTCCTTTCTTCCGTGATGAACTGTTGGCAC
CAGTCCTACATTTTGTCTCTGTGGACCGAGGAGAAAGGGGGTTCAGCGGGAAGAGGGTTG
TACCATGAGAGAAGCAAAGAGGTCAACCTGCTTCAAATATACAACATGGATTCCGGCAAT
GCAATGGAGTTGGATCCTCGTGTCGATCCGAATGAATCAGTCTTTCCACAGAGGTAAATC
TTTGTCTGCTAGGCAAGAGGATAGTAAGTTACAAATTCTGTCTCGGTAGGACATGTATTT
CTATTACTATGAAATTAATATTTCTATAACTATGAAATTAAAAAATGAAAATGAAGTAGT
TAATGGTGGGGTTACCTTTATCCTTTTTCTTGTATGTATTCCTAAGAAAAGGAATTTGTC
CATTTTCTTTTTCGAGGTCTCAAAAAAGGGTGTGGAAACACATAGGAACTCTTGAATGGA
AATTGAAAAGGAATGTAGCTCCAGTTTCTTCGGAAATGGTAAGATCTTTGGCGCAAGAAG
AAGGGGTGATCCATATCATCTTGACTTGTTGACTTGGTTCTGCTTCCCCTCTTTTTTTAA
CAATACCGAGTCGGGTTCTTCTCCTACCAGTATCGAATAGAACATGCTGAACAAAATCTT
CTTCATGTAAAACCTGCTCGATTTAGATCGGGAAAATCGTACGATGAAACCATGTGCTAT
GGCTCGAATCCGTAGTCAATCCTATTTCCGATAGGAGCAGTTGACAATTGAATCCAATTT
TTCCCATTATTTTACTATATAGTAATAGTGCGAAAAGAAGGCCCGTGTTCAGGAATAGTG
GCGTTGAGTTTCTCGACCCTTTGCCTTAGGATTAGTTAGTTCTATTTCTCGATGGGACCG
GGAAGGGATATAACTCAGCGGTAGAGTGTCACCTTGACGTGGTGGAAGTCATCAGTTCGA
GCCTGGTTATCCCTAAACCCAATGTAAGTTTTTCTATTTTGACTTGTTCCCCTGCCGTGA
TCGAACGAGAATGCATAAGAGGCTTGTGGGATTGACGTGATAGGGTAGGGATGACTATAT
TGCTGGGAGCGAACTCCAGGCTAATATGAAGCGCATGGATACAAGTTATGCCTTAGAATG
AAAGAGAATTCCGAATCCGCTTTATCTACGAACAAGGAAGCTATAAGTAATGCAACTATG
AATCTCATGGAGAGTTCGATCCTGGCTCAGGATGAACGCTGGCGGCATGCTTAACACATG
CAAGTCGGACGGGAAGTGGTGTTTCCAGTGGCGAACGGGTGAGTAACGCGTAAGAACCTG
CCCTCGGGAGGGGAACAACAATTGGAAACGGTTGCTAATACCCCGTAGGCTGAGGAGCAA
AAGGAGGAATCCGCCCGAGGAGGGGCTCGCGTCTGATTAGCTAGTTGGTGAGGCAATAGC
TTACCAAGGCAATGATCAGTAGCTGGTCCGAGAGGATGATCAGCCACACTGGGACTGAGA
CACGGCCCAGACTCCTACGGGAGGCAGCAGTGGGGAATTTTCCGCAATGGGCGAAAGCCT
GACGGAGCAATGCCGCGTGGAGGTAGAAGGCCCACGGGTCGTGAACTTCTTTTCTCGGAG
AAGAAGCAATGACGGTATCTGAGGAATAAGCATCGGCTAACTCTGTGCCAGCAGCCGCGG
TAAGACAGAGGATGCAAGCGTTATCCGGAATGATTGGGCGTAAAGCGTCTGTAGGTGGCT
TTTCAAGTCCGCCGTCAAATCCCAGGGCTCAACCCTGGACAGGCGGTGGAAACTACCAAG
CTGGAGTACGGTAGGGGCAGAGGGAATTTCCGGTGGAGCGGTGAAATGCGTAGAGATCGG
AAAGAACACCAACGGCGAAAGCACTCTGCTGGGCCGACACTGACACTGAGAGACGAAAGC
TAGGGGAGCAAATGGGATTAGATACCCCAGTAGTCCTAGCCGTAAACGATGGATACTAGG
CGCTGTGCGTATCGACCCGTGCAGTGCTGTAGCTAACGCGTTAAGTATCCCGCCTGGGGA
GTACGTTCGCAAGAATGAAACTCAAAGGAATTGACGGGGGCCCGCACAAGCGGTGGAGCA
TGTGGTTTAATTCGATGCAAAGCGAAGAACCTTACCAGGGCTTGACATGCCGTGAATCCT
CTTGAAAGAGAGGGGTGCCTTCGGGAACGCGGACACAGGTGGTGCATGGCTGTCGTCAGC
TCGTGCCGTAAGGTGTTGGGTTAAGTCCCGCAACGAGCGCAACCCTCGTGTTTAGTTGCC
ACCATTGAGTTTGGAACCCTGAACAGACTGCCGGTGATAAGCCGGAGGAAGGTGAGGATG
ACGTCAAGTCATCATGCCCCTTATGCCCTGGGCGACACACGTGCTACAATGGCCGGGACA
AAGGGTCGCGATCCCGCGAGGGTGAGCTAACCCCAAAAACCCGTCCTCAGTTCGGATTGC
AGGCTGCAACTCGCCTGCATGAAGCCGGAATCGCTAGTAATCGCCGGTCAGCCATACGGC
GGTGAATTCGTTCCCGGGCCTTGTACACACCGCCCGTCACACTATGGGAGCTGGCCATGC
CCGAAGTCGTTACCTTAACCGCAAGGAGGGGGATGCCGAAGGCGGGGCTAGTGACTGGAG
TGAAGTCGTAACAAGGTAGCCGTACTGGAAGGTGCGGCTGGATCACCTCCTTTTCAGGGA
GAGCTAATGCTTATGCTTGTTGAGTATTTTGGTTTGACACTGCTTCACACCCCAAAAGAA
GCGAGTTACGTCTGAGCTAAGCTTGGATATGGAAGTCTTCTTTCGTTTCTCGACGGTGAA
GTAAGACCAAGCTCATGAGCTTATTATCCTAGGTCGGAACAAGTTAGTTGATAGGATCCC
CTTTTTTACGTCCCCATGTCGCCACACGGGAGGGACATGGGGACGTAAAAAGGAAAGAGA
GGGATGGGTTTTTCTCGCTTTTGGCATAGCAGGCCTCCCAGTGGGAGGCCCACACGACGG
GCTATTAGCTCAGCGGTAGAGCGCGCCCCTGATAATTGCGTCGTTGTGCCTGGGCTGTGA
GGGCTCTCAGCCACATGGATAGTTCAATGTGCTCATCAGCGCCTGACCCGGAGATGTGGA
TCATCCAAGGCACATTAGCATGGCGTACTCCTCCTGTTCGAATCGGAGTTTGAAACCAAA
CTTCTCCTCAGGGGGATAGATGGGGCGATTCAGGTGAGATCCAATGTAGATCTAACTTTC
TATTCACTCGTGGGATCCGGGCGGTCCGGGGGGGACCACCACGGCTCCTCTCTTCTCGAG
AATCCATACATCCCTTATCAGTGTATGGACAGCTATCTCTCGAGCACAGGTTTAGGTTCG
GCCTCAATGGGAAAATGGAGCACCTAACAACGCATCTTCACAGACCAAGAACTACGAGAT
CGCCCCTTTCATTTTGGGGTGACGGAGGGATCGTACCATTCGAGCCTTTTTTCATGCTTT
TCCCGGAGGTCTGGAGAAAGCAGCAATCAATAGGATTTCCCTAATCCTCCCTTCCCGAAA
GGAAGAACGTGAAATTCTTTTTCCTTTCCGCAGGGACCAGGAGATTGGATCTAGCCATAA
GAAGAATGCTTGGTATAAATAACTCACTTCTTGGTCTTCGACCCCCTCAGTCACTACGAG
CGCCACCCCGATCAGTGCAATGGGATGTGTCTATTTATCTATCTCTTGACTCGAAATGGG
AGCAGGTTTGAAAAAGGATCTTAGAGTGTCTAGGGTTGGGCCGGGAGGGTCTCTTAACGC
CTTCTTTTTTCTTCCCATCGGAGTTATTTCACAAAGACTTGTCATGGTGAGGGAGAAGGG
GGAACAAGCACACTTGAGGAGCGCAGTACAACGGAGAGTTGTATGCTGCGTTCGGGAAGG
ATGAATCGCTCCCGAAAAAGAATCTATTGATTCTCTCTCAATTGGTTGGATCGTAGGTGC
GATGATTTACTTCACGGGCGAGGTCTCTGGTTCAAGTCCAGGATGGCCCAGCTGCGCCAG
GGAAAAGAATAGAAGAAGCGTCTGACTCTTTCATGCATACTCCACTTGGCTGGGGGGATA
TAGCTCAGTTGGTAGAGCTCCGCTCTTGCAATTGGGTCGTTGCGATTACGGGTTGGATGT
CTAATTGTCCAGGCGGTAATGATAGTATCTTGTACCTGAACCGGTGGCTCACTTTTTCTA
AGTAATGGGGAAGAGGACCGAAACATGCCACTGAAAGACTCTACTGAGACAAAAAGATGG
GCTGTCAAGAACGTAGAGGAGGTAGGATGGGCAGTTGGTCAGATCTAGTATGGATCGTAC
ATGGACGATAGTTGGAGTCGGCGGCTCCCCTAGGGTTCCCTCATCTGGGATCCCTGGGGA
AGAGGATCAAGTTGGCCCTTGCGAATAGCTTGATGCACTATCTCCCTTCAACCCTTTGAG
CGAAATGTGGCAAAAGGAAAGAAAATCCATGGACCGACCCCGTCGTCTCCACCCCGTAAG
AACTACGAGATCACCCCAAGGACGCCTTCGGCATCCAGGGGTCACGGACCGACCATAGAC
CCTGTTCAATAAGTGGAACGCATTAGTTGTCCGCTCCCCGGTTGGGCAGTAAGGGTCGGA
GAAGGGCAATCACTCGTTCTTAAAACCAGCATTCTTAAGACCAAAGAGTCGGACGGAAAA
AGGGGGAGAGCTCTCCGTTCCTGGTTCTCCTGTAGCTGGATTCTCCGGAACCACAAGAAT
CCTTAGAATGGGATTCCAACTCAGCACCTTTTGAGATTTTGAGAAGAGTTGCTCTTTGGA
GAGCACAGTACGATGAAAGTTGTAAGCTGTGTTCGGGGGGGAGTTATTGTCTATCGTTGG
CCTCTATGGTAGAATCAGTCGGGGAGGCCTGAGAGGCGGTGGTTTACCCTGTGGCGGATG
TCAGCGGTTCGAGTCCGCTTATCTCCAGCCCGTGAACTTAGCTGATACTATGATAGCACC
CAATTTTTCCAATTCGGCAGTTCGATCTATGATTTATCATTCATGGACGTTGATAAGATC
CTTCTATTTAGCAGCACCTTAGGATGGCATAGCCTTAACGTTAATGGCGAGGTTCAAACG
AGGAAAGGCTTACGGTGGATACCTAGGCACCCAGAGACGAGGAAGGGCGTAGCAAGCGAC
GAAATGCTTCGGGGAGTTGAAAATAAGCATAGATCCGGAGATTCCCGAATAGGTCAACCT
TTCGAACTGCTGCTGAATCCATGGGCAGGCAAGAGACAACCTGGCGAACTGAAACATCTT
AGTAGCCAGAGGAAAAGAAAGCAAAAGCGATTCCCGTAGTAGCGGCGAGCGAAATGGGAG
CAGCCTAAACCGTGAAAACGGGGTTGTGGGAGAGCAATACAAGCGTCGTGCTGCTAGGCG
AAGCGATGGAATGAATGCTGCACCCTAGATGGTGAAAGTCCAGTAGCCGAAAGCATCACT
AGCTTACGCTCTGACCCGAGTAGCATGGGGCACGTGGAATCCCGTGTGAATCAGCAAGGA
CCACCTTGCAAGGCTAAATACTCCTGGGTGACCGATAGCGAAGTAGTACCGTGAGGGAAA
GGTGAAAAGAACCCCCATCGGGGAGTGAAATAGAACATGAAACCGTGAGCTCCCAAGCAG
TGGGAGGAGAATACGATTTCTGACCGCGTGCCTGTTGAAGAATGAGCCGGCGACTCATAG
GCAGTGGCTTGGTTAAGGGAACCCACCGGAGCCGTAGCGAAAGCGAGTCTTCATAGGGCG
ATTGTCACTACTTATGGACCCGAACCTGGGTGATCTATCCATGACCAGGATGAAGCTTGG
GTGAAACTAAGTGGAGGTCCGAACCGACTGATGTTGAAGAATCAGCGGATGAGTTGTGGT
TAGGGGTGAAATGCCACTCGAACCCAGAGCTAGCTGGTTCTCCCCGAAATGCGTTGAGGC
GCAGCAGTTGACTGGACATCTAGGGGTAAAGCACTGTTTCGGTGCGGGCCGCGAGAGCGG
TACCAAATCGAGGCAAACTCTGAATACTAGATATGACCCCCCAAAAAAAAATAAGAGGGA
TCAAGGTCGGCCAGTGAGACGATGGGGGATAAGCTTCATCGTCGAGAGGGAAACAGCCCG
GATCACCAGCTAAGGCCCCTAAATGACCGCTCAGTGATAAAGGAGGTAGGGGTGCAGAGA
CAGCCAGGAGGTTTGCCTAGAAGCAGCCACCCTTGAAAGAGTGCGTAATAGCTCACTGAT
CGAGCGCTCTTGCGCCGAAGATGAACGGGGCTAAGCGATCTGCCGAAGCTGTGGGATGTA
AAAATGCATCGGTAGGGGAGCGTTCCGCCTTAGAGCGAAGCACCCGCGCAAGCAGGTGTG
GACGAAGCGGAAGCGAGAATGTCGGCTTGAGTAACGCAAACATTGGTGAGAATCCAATGC
CCCGAAAACCTAAGGGTTCCTCCGCAAGGTTCGTCCACGGAGGGTGAGTCAGGGCCTAAG
ATCAGGCCGAAAGGCGTAGTCGATGGACAACAGGTGAATATTCCTGTACTACCCCTTGTT
GGTCCCGAGGGACGGAGGAGGCTAGGTTAGCCGAAGGATGGTTATCGGTTCAAGGACGCA
AGGTGACCTTGCTTTTTCAGGGTAAGAAGGGGTAGAGGAAATGCCTCGAGCCAATGTCCG
AGTACGAGGCGCTACGGCGCGGAAGTAACCCATGCCATACTCCCAGGAAAAGCTCGAACG
ACCTTCAACAAAAGGGTACCTGTACCCGAAACCGACACAGGTGGGTAGGTAGAGAATACC
TAGGGGCGCGAGACAACTCTCTCTAAGGAACTCGGCAAAATAGCCCCGTAACTTCGGGAG
AAGGGGTGCCTCCTCACAAAGGGGGTCGCAGTGACCAGGCCCGGGCGACTGTTTACCAAA
AACACAGGTCTCCGCAAAGTCGTAAGACCATGTATGGGGGCTGACGCCTGCCCAGTGCCG
GAAGGTCAAGGAAGTTGGTGACCTGATGACAGGGGAGCCGGCGACCGAAGCCCCGGTGAA
CGGCGGCCGTAACTATAACGGTCCTAAGGTAGCGAAATTCCTTGTCGGGTAAGTTCCGAC
CCGCACGAAAGGCGTAACGATCTGGGCACTGTCTCGGAGAGAGGCTCGGTGAAATAGACA
TGTCTGTGAAGATGCGGACTACCCGCACCTGGACAGAAAGACCCTATGAAGCTTTACTGT
TCCCTGGGATTGGCTTTGGGCCTTTCCTGCGCAGCTTAGGTGGAAGGCGAAGAAGGCCTC
CTTCCGGGGGGGCCCGAGCCATCAGTGAGATACCACTCTGGAAGAGCTAGAATTCTAACC
TTGTGTCAGGACCTACGGGCCAAGGGACAGTCTCAGGTAGACAGTTTCTATGGGGCGTAG
GCCTCCCAAAAGGTAACGGAGGCGTGCAAAGGTTTCCTCGGGCCGGACGGAGATTGGCCC
TCGAGTGCAAAGGCAGAAGGGAGCTTGACTGCAAGACCCACCCGTCGAGCAGGGACGAAA
GTCGGCCTTAGTGATCCGACGGTGCCGAGTGGAAGGGCCGTCGCTCAACGGATAAAAGTT
ACTCTAGGGATAACAGGCTGATCTTCCCCAAGAGTTCACATCGACGGGAAGGTTTGGCAC
CTCGATGTCGGCTCTTCGCCACCTGGGGCTGTAGTATGTTCCAAGGGTTGGGCTGTTCGC
CCATTAAAGCGGTACGTGAGCTGGGTTCAGAACGTCGTGAGACAGTTCGGTCCATATCCG
GTGCGGGCGTTAGAGCATTGAGAGGACCTTTCCCTAGTACGAGAGGACCGGGAAGGACGC
ACCTCTGGTGTACCAGTTATCGTGCCCACGGTAAACGCTGGGTAGCCAAGTGCGGAGCGG
ATAACTGCTGAAAGCATCTAAGTAGCAAGCCCACCTCAAGATGAGTGCTCTCTTATTCCG
ACTTCCCCAGAGTCCCCGGTAGCACAGCCGAGACAGCGACGGGTTCTCTGTCCATGCGGG
GATGGAGCGACAGAAGTATTGAGAATCCAAGATAAGGTCACGGCGAGACGAGCCGTTTAT
CATTACGATAGGTGTCAAGTGGAAGTGCAGTGATGTATGCAGCTGAGGCATCCTAACAGA
CCGAGAGATTTGAACCTTGTTCCTACAGGACCTGATCAATTCGATCAGGCACTCGCTATC
TATTTTCATTGTTCAACTGTTTGACAACATGAAAAACCAAAAGCTCTGCCCACCCTCTCC
ATCTATCCAAGGGATGGAAGGGCAGAGGCCTTTGGTGTCCCTTCCAGTCAAGAATTTGGG
CCTCACAATCACTAGCCAATATGCTTTTCTCTCATGCCTTTCTTCGTTCATGGTTTGGTT
CGATATTCTGGTGTCCTAGGCGTAGAGGAACCACACCAATCCATCCCGAACTTGGTGGTT
AAACTCTACTGCGGTGACGATACTGTAGGGGAGGTCCTGCGGAAAAATAGCTCGACGCCA
GAATGATAAAAAGCTTAACACCCCTTATTTGATTTGACTTTTTCCATATTTGGAAATATG
AAAGAGATAAAAATCCAAAAAGCAAAGGTCGTCTTATTTAAAATCCCAATTATGACATCT
CTTCTCTATCACTTCACACCTCGGAACGCACTGTTCTATTTCTTATAGATAGAGAAACGC
GCTTTTACATCTTCTTAACCCGAAATGGCTGAGGAAAGGTTCCTTTTTGAGGGTACTCCC
GGGAACAGATCCAGTGGAGACGGGGTGGGGCCTGTAGCTCAGAGGATTAGAGCACGTGGC
TACGAACCACGGTGTCGGGGGTTCGAATCCCTCCTCGCCCACAACCTTCCCTTTTGGGAA
GGGCCTTTCCCTCTGGGGGTAGGAAAATCATGATCGGGATAGCGGATCTAAAGCTATTGA
ACTTGGGTATGGTCTTTTGTCGAAATGGAATGTCCTTACTTTTTCTTTTTATTTATCGTA
AAAGGTTTTTTGGTTACGTATAGTAATAAAGTATGGAATCAGCATATTTTTGTTTTACTC
CCCGTAACTCTTCCTCAGCCAGGCTTGGGCAGAATAGCGGAGCAAGTATAAGTATTAGTA
GCATAGCAAAAATGCGTTCCTCGCCATTAATATGTTTGCTCGCGGTAATTGTGGCCTATC
GGGAGAATCGATGACTGCATCTTTGATGCACTGCTAGTACATCATCTGAGAATTCTGAAT
TGGCTATTTACAAGGGATTATCCCGGATCTACGCCGAGGTATTGACGGCGATTCTCAAAT
ATCGTAGAACAGAATGTGATACGATGAGATAGAATGCAATAGAAACAAAGACAGCGAACG
GGTTACCTACTCCTAACGGTCAAAGCGAGCCTTTTAATTCCATTCTTCATTCTTTAATTA
AGAATGAATCAAATCTCCCCAAGTAGGATTCGAACCTACGACCAGTCAGTTAACAGCCGA
CCGCTCTACCACTGAGCTATTGAGGAACAACGGAAGATTCGACCTCATAGCGTGCAACTC
CCGTTCTCAACCCATGAACAATATGAGTCCGAAGCTTCCTTCGTAACTCCCGGAACTTCT
TCGTAGTGGCTCCGTTCCATGCCTCATTTCATAGGGAACCTCAAAGTGGCTCTATTTCAT
TATATTCCATCTATATCCCAATTCCATTCATTTAATATCCCTTTGGTGTCATTGACATAA
GAGATGTCATTTATAGTCTATCTGTTTCTATATATGGAAAGTTAAGAAATTATCATAATT
ATCATATAATAAGCAAAAAATTGCAATAGAAAAGAAAAAGGAGGGTTTGTAATGATTTTT
AAATCTTTTCTACTAGGTAATTTATTACCTTTATGCATGAAGATAATAAATTCGGTCGTT
TTGGTCGGACTCTATTATGGATTTCTGACTACATTCTCCATAGGGCCCTCTTATCTCTTC
CTTCTTCGAGCTCGGGCTATGGAAGGAGGAACCGAGGAGGAGGTAGCAGCAACAACTGGT
TTTATTATGGGACAGCTCTTGATGTTCATATCGATCTATTATGCGCCTCTGCATCTAGCA
TTGGGTAGACCTCATACAATAACTGTCCTAGTTCTACCCTATCTTTTGTTTCATTTCTTC
TGGAACAATCACAAAAACTTTTTTTATTATGGGTCTACTACCGGAAATTCAATGCGTAAT
CTCAGCATTCAATGTGTATTCCTGAATAATCTCATTTTTCAATTATTCAACCATTTCATT
TTACCAAGTTCAACGTTAGCCAGATTAGTCAACATTTATCTGTTTCGATGCAACAACAAG
ATGTTATTTGTAACAAGTAGTTTTATTGGTTGGTTAATTGGTTATATTTTCTTCATGAAA
TGGGTTAGATTGGTATTATTCGGGATACGTCAAAATGTTTCTATTCGATCTAAATCGAAT
AGGTATAAGTACGAGTACCTTATGGCAGAATTGAGAAATTCTATGGGTCGAATCATTAGT
ATTCTCTTATTTATCACCTGTGTCTACTATTTAGGCAGAATGCCGTCGCCTATTGTTACT
AAAAAAATAAACGAAATGGAAGAAAGGAGAGAAAGTGAGGAAGAAAGCGATGTAGAAACT
ACTTTCGAAAGGAAGGAGACTAAACAGGAACAAGCGGGATCCACCAAAAAAAACCCTTCC
CTTTATTGGGAAGAAAAGGAGGATCCGGACAAAATAGATCAAACGGAAGAGATCCGAGTG
GAAAAAACGTATCCTTTTGAAAAATCTCTTGTAACTTTTCTTTTCAATTATAAGCGGTGG
AATCGTCCATCACGGTATATACAAAATAATCGACTTGCACGTTCTATACGAAATGAAATG
TCACAATATTTTTTTTATACATGTTTAAGTGATGGAAAACAAACAATATCTTTTACATAT
CCACCTAGTTTATTGATTTTTTCAAAAATGATAGAACGTCAAATTTATTTGTACACGACA
GAAAAATTTTTCCATGAAGACCTATATAATTATTGGGTTTCTACCAATGAGCAAAAAAAG
TACAACTTGAGTAATGAATTAATAAGTAGAATAAAAATTCTAGAAAAAGAAAAAGTATCT
CTTACTCTAGATATACTAGAAAAAAGGACCAGATTATGCAATGATGAGAATAAACAAGAA
TACTTGCCAAAAGCATATGATCCTCTTTTGAATGGCGCATATCGTGGAAAAATAAACAAA
TTCTATTCACATACAACCATGAATCATTTAATTACTTCGAAAGAAAATTCCACGGAAATA
GTTTGGATAAATAAGCTTCATGGGCTATTTTCTATTTCTAATAATTACCAAGAATTTGAA
CATCAAAAAAATCCACTTAATGAAAAATCACCATGGAATTATATTATTAATTCGTTAACG
TCAATTGATCAATTATCTTTTGAGTACATACCCAATTCTCATTTGAAAAAATCTTCTTTA
TTGGAAGAAGAAATCCAAATAAATTCAGAAAATAAAGCAAAATCTTTGAAATCAGTATTC
GATATAATTACAACCAATGGAGAAGAAATCATTGAAGAAGGAGAAGAAATCCTTAAAGAA
AAAATCATTCAAAAAATTCCTCGACGGTTATACAAACTAACTGAAGAGTTAGAAGCACTA
GCACAGGATGAAGATGAAGAAGATGAACATGAGGAACTAATGAAACAAGATCAGGAAATT
CGTACAAGAAAAGCCAGACGAGTGGTGATTTATACTGACTACAGCGTGAATCCCGAGACT
AACGATGATGAAATAAACGAGTTGGCTTTGATACGTTACTCACAACAACCTGATTTTCGT
CGAGGTCTAATCAAAGGATCCTTACGCGCTAAAAGACGTAAAACAGTTATTTGGAACACA
TTCCAAGCATATGTAAATTCTCCGCTTTTTTTGGATCGAGTAGAAAACATATTTTTTTTT
TCTCTTTTAAACAAGATCGATCAAAATATTAAGTCTATTTTTAGGAATTTAGCGAAGAAA
AAACCAAAAACGGAATTCAAAATTGACGATTTTGAGAAAGAAAAGATGAAGAAAACTCTG
AAGGCTCTCGATGAAAACGAGAAGAAGAGAGAAGAAGAAAATGAACGAATGGAAATAGCA
GAAATTTGGGATAGCGTTATATTTGCTCAAGCAATAAGAAGTTTGATACTCCTGATCCAC
GCTTTTCTTAGAAAAAACATTATATTGCCTTCATTGATAATAGCTAAAAATGTTGGACGT
ATGTTATTATTCCAATACCCCGAGTGGTATGAGGATTTTAAGGACTGGAAGAGTGAAATG
CATGTTAAATGTACGTATAATGGTATTCCACTATCAGAAACAGAATTTCCTCAAGATTGG
TTAACAGATGGTCTTCAGGTAAAAATTCTATTTCCTTTCCGTTTAAAACCTTGGCGAAGA
TCTAAACTACGATCTCATCATGGAGATCCAATGAAAAAAAAAGTAAAACAAGAAAATTCT
AGTTTTTTAACAGTTTGGGGAACGGAAACAGAACTTCCTTTTGGTCCTGCCCGAACCCTA
CCTTCTTTTTTTGAACCCATATATAAAGAACTCAAAAAAAATATTAGAAAAGTGAAAAAG
AATTATTTTATACCTCTAAAAGTCAAAGTTTCAAAACCATGGGTTATCCAAATTTTTCCA
GTTCTAAAACGAATAATGAATAAACTTGAAAAAGTAAACCCAATTTATTTATTTGAATTC
AAGAAGGTGAAAGTATATGAACCAAATGAAAATGCAAAAGATTCAAAAGATAATAATAAG
ATTATTCCTGAATCGACCATGCAAATTCAATCTATGAATTGGACAAATTTTTTATTCATA
GAAAATGAAATGAAAGATCTTGCTGATAAGACAATCATAATCAGGAATCAAATAGAAGAA
ATCGCAAAAGAAAATAAAAAAATAGTTCCAGCCTATGATGATAAAAGACCAGAATTAAAG
AAAGATATTTGGCGGATATTCAAAAGAATAAATACTCGATTAATATGCAAATCACATTAT
TTTATGAAATCTTTCATTGAAAAAATATACATGGATATCCTGCTATGTATGGTTAGCATT
TCGAAGGTCAATGCACAACTTTCAACAAAAAAAATTATCAATGAATCCATTTACAACGAT
GAAAGAAATCAAGAAGGAATTGATGAAACAGATCAANNNNNNNNNNNNNNNNNNNNNNNN
NNNNNNNNNNNNNNNNNNNNNNNNNNNNNNNNNNTAGAAAAAGAAAAGGACCTTTCTAAT
CCTAGTAATAATTCAAATACTTATTACGATTTATCTTCCTTGTCCCAAGCATATGTATTT
TACAAAATATCACAAACCCAATTACTTAACAACCATCACTTTAGATCTGTACTTCAATAT
CGCGGTACCCATCCTTTTATTAAGGACAAGAATAAGTATTATTCTATAACCCGAGGAATA
TTGAACTCCAAATCCAGGTATAAGTATAAGAAAATAAAGAAGCCTGGAATGAATGAATGG
AAAAACTGGTTAAAGGGTAATTATGCATACAATTTATCTCAGAGCAAATGGTCTCGATTA
GTATTAGTAGCGAAAAAATGGCGAAAAAAAATCAATCAAAATTGTACGATTCACAATAAA
GAATCAATGAAATTTTCTTCATATAAAAAAGAAAAANNNNNNNNNNNNNNNNNNNNNNNN
NNNNNNNNNNNNNNNNNNNNNNNNNNNNNNNNNNNNNNNNNNNNNNNNNNNNNNNNNNNN
NNNNNNNNNNNNNNNNNNNNNNNNNNNNNNNATAAAAATATTGATGCATAAAATAAATAC
AAAAATAAATAAGAAGAAATTCGTCCACCTCCCATAGATTTGACTCCTTCCCCTATAAAT
AAACNTGTAACAACAACCCCATTTATAATTCCATCAATTATATTTCTATCAAAAAACTGA
GTTAGTTTAGTTAATCCCCTTATACCCACAGTAAAAACTCTAGTATAAAAAATATCTATA
TAACCACAATTGTAGGACCAATTATATATTCCATTTTTGATTTTGTCCAAGAAAATTCTT
TTAGGACCTCCTTTTATAAATGAATTAATTAATTCCAAATTCTGGAACAATGAATAAACA
GACCCATATAAAACATACGCTATTAATAGTCCAAAAATCGCTATACTTACCGAAAAAATT
GCATTTGTCAAAAATTCATACCAATCTACAGAATAACTCACATTTGGGTGTAAAAGATTT
GTTGATGGAGTTAACCATTTTGATAATATATCAAAATATATTATTCCATAATCAAAATGA
ATGCCTATTGTTCCAACAAACAAAGTAAATAGTACCAAAACAAACAGAGGAAATAGCATA
GTATTGTCCGATTCGTGAGGATACATAGAAATATAAGTGTACTTTTTTTCAAAAGAATAT
GGTCTTCTTTTTTTTAGATTACTAGATATTTTATATCTATCCTTTGAAAAAAGTAACACC
ATATTTTCCATTTTTGATAAAAGAAAATTTCTATTAACTTCTTTTGGTACTTCTTTTCCC
CATAGAGATATTGAATGGAACGAACTATTATCGGTGCTACTGTAATTTTTACAATTTATG
CGCAAATACCCATCAAAAGTAAGTAAATAAACGCGAAACATATAAAATGCAGTTAATCCT
GCTGTGAAACAAGCTATTATTGCAAAAATTGGTGAATACAACCAACTCTCATTAAGAATT
TCATCTTTGGACCAAAAACAAGCAAGAGGTGGAATACCACAAATAGAAAGTGTACCTACT
AAAAAAGTAGTTCTTGTAATTGGAACATATCTTTTTAAACCGCCCATAAGAATCATATTC
TGACTTTTTTCTGGTGAATATCCAACAACAGGTTCCATTGAATGAATAATGGCCCCGGAT
CCCAAAAATAATAAAGCTTTAGAATAAGCATGAGTGATCAAATGGAATAAAGCAGCTCGA
TAAGAACCTAAACCTAGAGCTAACATAATATAACCCAATTGAGACATTGTAGAATAGGCT
AAACTTCTTTTTATATCTGTTTGAGCAAGAGCCAAGGTAGCTCCTAATAGTACTGTTACT
ACACCTATTAAAGAAATAATATTCATTATGTAAGGTATGGATATGAAAAGAGGAAGAAGT
CGAGCTACAAGAAAAATTCCCGCTGCTACCATGGTAGCAGCGTGTATAAGAGCCGAGATA
GGAGTAGGTCCTTCCATTGCATCAGGTAACCATACATGAAGGGGGAATTGCGCAGATTTA
GCAATTGCACCGAGGAATAATAAAAAGGCACACAAAGTAGCAAACGAAGAATTGACCCCA
TTATTGTATATCAAGTTATTAGTTATTTCGAACAAATCCCGAAATTCAAAACTACCTGTT
ATCCAATAAAAACCTAAGATTCCTAATAATAAACCAAAATCCCCTACACGATTAGTTACA
AAAGCTTTTTGACAAGCACTTGCTGCAGTCGGTCGTGTGAACCAAAATCCTATTAATAAA
TAAGAACACATTCCCACTAGTTCCCAAAAAACATAAATTTTTATCAAATTTGAGCTGGTA
ACTAATCCCAACATAGAAGCATTGAAAAAACTCATATAAGCAAAAAATCTTAAATATCCT
TGATCATGGGACATATAATTGTCACTATAAATAAGAACCATGATTCCAACAGTAGTAATT
AGTATTGACATAATCGAACTAAGTGGATCGATTAAATATCCGAACTCTAAGGAAAAATCA
TTATTGATGGTCCAAGACCATAGATATTGATAGATAGAACTTCCATTTATTTCTTGAATA
GATAAATTGGCTGAAAATACCATAGCTATACTTAAGAAAAAAATACTAGGAAAAGCCCAT
ATACGACGAATATTTTTTGTTGCTGTTGGAATAAGTAGAAGCCCAAATCCTATTGACATA
GTAACCGGAAGTGGAAGAAAAGTTATTATCCATGCATATTGATATGTATGTTCCATAATA
AAAAATAAAATTTTTAATCATTCTACTAAAAACTGGAATAATACAATATTCCATCCTAGT
AATTTATAGGCATATTATATAATATAGTGTATTAAGGAAAAAGAGTTATACCAAAAGGAA
TACTTAATTCGAATATAGATAGTACGATCCATATTTTAAATTTTAATTTAAAAATGAATA
AGGTTATTGTTATTAGGTAATCAAATATCTTAGTTAACAGATTAACTACTAATTCGAATT
GTAATTTCAATTACAAGTATGGCACTCTTACCTTAATCAATNNNNNNNNNNNNNNNNNNN
NNNNNNNNNNNNNNNNNNNNNNNNNNNNNNNNNNNNNNNNNNNNNNNNNNNNNNNNNNNN
NNNNNNNNNNNNNNNNNNNNNNNNNNNNNNNNNNNNNNNNNNNNNNNNNNNNNNNNNNNN
NNNNNNNNNNNNNNNNNNNNNNNNNNNNNNNNNNNNNNNNNNNNNNNNNNNNNNNNNNNT
TTTCATAGGTTTTTTTTTTTTAATTGAAAAATTCAATGTTTTTTTACTATTTTACTAAGG
AATAAATATGGGTAACGGCTAAAAGGAAAGGAACAATTTATTTTAAACAATACATGTCTT
TCACATACAATGATAAAAACAAGTAACCCTTTTTTTTAATGGCAGTCCCCAAAAAACGTA
CTTCTATGTCAAAAAAACGTATTCGTAAAAATATTTGGAAGAAAAAAGGAAATTTAGCTG
CAGTAAAGGCTTTTTCTTTAGCTAAATCGGTTTCTACCGGACGTTCAAAAAGTTTTTTTG
TACAACAAACAAATAAGAAAGTCGTAGAATAATCGGAATTGACATACCCCGAAAACGTCA
AGTATTTTAGGATAAATGATTAACATTAATTAGTGTATTGAACTCCTCAATATCAAACAG
GATCAATTAGAACTAGTTGCTGTGATATATAAGGTATGCGGATGTGATATGTAGAATAAG
GGTGTGTATATTGGGTTTGGAGTTTTTTTCTATCTACTTTGTCACAATAGAATTTTTTTT
CTATTGTGACAAAGTAGAGTATGATTGTGATATAAATGAAAATTTTGTTGTTTTATTTGT
TATATGCTTAACTAAAAACCTAATTAATTTGGTAAATCTTACCNNNNNNNNNNNNNNNNN
NNNNNNNNNNATAATGAAAGATATTAATACGTTTATAATAAGAAAATAATACGAAGGTAT
CTAAATCGTTAGACAATGATAAATTCTTATGATTTAGTAATCAAATTGTTATACATAGAA
AATCCTAGTTATTTNANTNNCTTCATTAAAAAATACATTTTTTCTTTTTTCGTTTTGTTT
GAATCCATAAAATAACATTGGATAAATAAAACGAAAAAAAAAGAAAAGGAACAATTCCCG
GTTCTATAGCTATAGCTCAGTCTAAAACTATGGAGTTTCAACTGTTTTTTTGAAAACTTA
GTTTTTAGTATGCCAGAATTCATTATTAAAACCGAACTTACAACAATACGATACTAACTA
AAGATAATTTTATTGTTTATTTAATAAAGATTAAAATTATCATATAAATTTCAATGAATA
AAGATTCATCGATTCTAATGTTTTGTTTTATAAACTATATTGAATCTCGACGATTCAACA
TAAATTTACTATTATTATTTCAAGTAAGCCGCTATGGTGAAATTGGTAGACACGCTGCTC
TTAGGAAGCAGTGCTAGAGCATCTCGGTTCGAGTCCGAGTGGCGGCATCCTATTCTATCA
AAAAAATCTTCTAAAATAGACACAATGGATCCTATAATGTAATGTATTCAATTCTCGATT
TCAATTCTCTAATGGGACTCTTTTTTATGATATTTACAATTGTTGAACATATATTGACTC
ATATCTCTTTTTCGATAATCGTAATAACAATTACGATTTATTTTATGACCTTTTTTGTCC
ACGAAAGCGTAGGATTGCCTGAGTCATCAGAAAAAGGAATGATAGCTACTTTTTTCTCTA
TAACGGGATTATTGGTTTCTCGTTGGATTTCTTCGGGACATTTTCCCTTAAGTAATTTAT
ACGAGTCATTAATTTTCCTTTCGTGTAGTTTATCCATTATTCATACCATTTCCAAGATGG
GGAATCATAAAAATGATTTAAACACAATAACTGCATCAAGTACTATTTTCACACAAGGCT
TTGCCACGTCGGGTCTTTTAACTGAAATGCACCAATCCGTAATATTAGTACCTGCTCTAC
AATCTCAGTGGTTAATGATGCACGTAAGTATGATGTTATTAAGCTATGCTGCTCTTTTAT
GTGGATCATTATTCTCAGTCGCTCTTCTAGTCATTACATTTCGAAAAAACATCAATATTT
TTTGTAATGGTAAAGTCCAAAATTTCTTAATTAAGAAATTTATCTTTGGTAAGATTAACT
ATTGGAATGAAAAAAGAAGTGTTTTTATAAACACTTCTTTTCTTTCATTTCGAAATTATT
ATAAATATCAATTAACTCAACGTTTGGATTATTTGAGTTACCGTGTCATTAGTTTAGGGT
TTACCTTTTTAACCATAGGAATTATTTGTGGAGCAGTATGGGCTAATGAAGCATGGGGAT
CATATTGGAGTTGGGACCCCAAGGAAACTTGGGCATTTATTACTTGGATCATATTCGCAA
TTTATTTACATACTAGAACTAGAACAAATCAAAGTTTGCAGGGTACAAATTCAGCACTTG
TGGCTTCCATGGGATTCTTTATAATTTGGATATGCTATTTTGGAATCAATCTATTAGGGA
TAGGTCTACATAGTTATGGTTCATTCACATTAACATCTACTTGAATAAAATACACAAATA
AATAATTGAATAAACTACATAAAAAAACGAGTACATATAAGAACAAAACATCATCCTTAT
ATTTATATATAGTGAAAGTTCTTTCTTTGTGCAAGTTTTTTAGAACCCTTTGAACCATTC
TTTGTTCAAAGGGTTCTAAAAAACTCGAAATGTATCTGATTCAAATTGAGATTTTAAATT
CATTTTATTTTATTCTTTTGCATTGTTCGGCGTTTAAAAGCGGAAAATAAAAAGACAAAA
GAATAAAATTTCCGTATTATTAATGAAAGACTATCGATAAAAATAATTAGATAGTATAGC
TTGTACCCTATCAACTGATAACGAGAGAATGAAATCGGGATAAATACCAGTCCCTAGTAT
GGGTAGAAAGATACAGATTGAAACAAATAGTTCTCGTGGTCCAGAATCCAAAAAATTGGA
ATTTTTAACATGAAATAACTTGTATCCATAGAACATCTGACGTAACATAGATAATAAATA
AATAGGAGTTAATATCATTCCTATTGCCATTACAAAAGTAATTAGTATTTTTGGCATTAA
AAGAAATTTTTGACTAGTAATTATTCCAAAAAAAACTAATGATTCTGCAACAAAACCACT
CATTCCTGGCAATGCAAGAGAAGCCATCGAAAAACTACTAAACATGGTAAAAAGTTTTGG
CATTGGGATCGATATCCCCCCCATCTCGTCGAGATAAACAAGACCCGTTCTATCACAAGT
CGTTCCCGTCAAGAAAAAAAGTGCAGCACCAATAAATCCATGAGAGAGTATTTGTAAAAT
AGCACCATTGAGCCCGATTCCAGTTATGGAACCAATTCCTATAATTGTAAAACCCATGTG
AGATACAGAAGAATAGGCTATTCTCTTTTTCAAATTCCGTTGGCCGAGAGAGGTCGAAGC
AGCATAGATTATTTGAATAGTTCCTACTATTACCAACCAGGGAGAAAATATGGAATGAGC
GTGGGATAATAATTCCATATTGATTCGAATAAGTCCATATGCTCCCATTTTTAATAAGAT
TCCAGCTAGAAGCATACATGTACTGTAATGTGCTTCTCCATGGGTATCGGGTAACCAAGT
ATGTAGAGGTATAATCGGCAATTTGACGGCATAAGCAATAAGGAATCCAAAATATAATAT
TATTTCCAATGCCACAGGATATGATTGATTAGCTAATTTTCCAAAATCTAATGTAGGTTC
ATTAGAACCATATAAACCCATACCCAGAACTCCTATTAAAAGAAAAATGGAGCCCCCCGC
CGTGTACAAAATAAACTTTGTCGCCGAATAGAGACGTTTCTTTCCTCCCCACATGGATAA
AAGTAAATAAACAGGAATTAATTCTAACTCCCACATCATGAAAAAAAGTAAAAGGTCTCG
AGAAGAAAATGGTCCTATTTGACCGCTGTACATTGCTAGCATGAGGAAATAGAACAAGTG
TGAATTTTTAGTAACTGGCCAAGCTGCTAAAGTCGCTAAACTGGTGATAAATCCTGTCAG
TAAAATGGGTCCTATGGAAAGTCCATCGATTCCCAGTCTCCAGTGAAAATCCAAAATATC
TATCCATTTAAAATCTTCTTCCAATTGGATTAATGGATCGTCCAATTGGAAATGATGACA
GAAAACGTGGGTCATTAAAAGGAGTTCTAACAAGCAAATACATATAGCATACCACTTAAA
CATCTTATTTCCTCTATGAGGAAGAAATAAGATGCAAGAGCCGACGAATATCGGCAAAAC
AACAAGTATTGTTAGCCAAGGAAAATTATTCGTGATAAAGACAAGATACGTTTTTGACCA
CAAAAGCCCGTACTTAATAGAATATATTATTCTATTATGAATACGGGCTTTTGTCGGTAA
AGAGGAATCAAATAATTCAAGTGTATTTTTTTGTAACGTATCAATAAGATAGCCCCATGC
TGCGAGTTGTTTCATGCCATAAATAAACACGGACACTCAAAAAATCCGTTGGGCAAGCGG
ATTCACATCTCTTACAACCTACACAGTCCTCGGTTCTTGGTGCGGAAGCTATTTGCTTAG
CTTTACATCCGTCCCACGGTATCATTTCCAACACATCCGTAGGGCAAGCTCGTACACATT
GAGTACACCCTATACATGTATCATAAATTTTGACTGAATGTGACATTTAATCTATAACAG
TCCAGGTTTGAACATCAAAAATTTTCAATCTGGTATAGAAGTAATAGTTATATTGTAGAC
ACCAGACGAAGCAGTGGTTTACTAAAATTGGAAGAATCAATATTTTTCTAAATCTGCTCA
TAAGAAAAAGCCAAGAGACTTTCATTTTCGTTTCAAAGCAAAGATTAAAATCATACGAGT
CGGATGTGTGAATGAAAATTGTCTAACAAAATAAATTGATATTCAAATCAATATATAAAT
ATCTAAAAGTATCTAAAATTCAATTTATATAACAAATTTGTTTAGTATTATAACTATACT
TTACTAATCTAGTAAAATAGTCAAATTGAAATTCAATAGTTAATTTGATATTGAATAAAA
TTTCATATATATTTATTATATAATATATANNCATAATAATATGTATAATTCATATATTAT
AATACTTTCTTAGTTATNNNNTNTNNTANNNNNTATNTANNNTATANATATATTTAGTAT
ATATATATATATTATACACGTTATATATATATTAATTATATACAATATATCAATATATTT
TTTATNTTNATTTTATTTATNTANATTATTTAGTATTTTAGTATATGATCATGATAATTT
GAATTAATTATTCAACAAATTCGATTGGTTGATACGTGTTGATTTTCTGTTTCGATGAAT
CGACGAAACAATAGCAAGTCCAATAGCTGCTTCGGCAGCTGCAACGGCTATAATAAAGAT
TGAGAAAATGTTACCTTTTAATTGTCGACTATCAAATATATCAGAAAATGTTACGAGATT
AATATTAACCGAATTTAGTATAAGCTCAAGACACATAAGTGCTCTAACCATGTTTCGACT
TGTGATCAATCCATAGAGACCAATAGCAAATAAATAGACACTAAAAAAAAGTACATGCTC
GAACATCATTGACAAACTCCTTATCAATCTCGATTCATTTCAATATCAACAATGCAAGGG
ATTCGATTAACTAGAAATAATAATTACAAAACAAAAGAAAGTAAACAAATTTAACTAAAA
TTCTTAAACCTTTTGATTTGATCATATCATATATTTTATTTTAATTAATTTCATATTTAG
AATTTTTATAACTCTAATTTTTTTTTTTAATTCTAACTATTGAATTCTAACTATATTTAT
TATTGGCGAGCCATAGTAATTACACCTATCAAGGAAACTAAAAGAATTATTGAAATTAGT
TCAAAGGGAAGATAAAAATCTGTCGATAAATGAATCCCAATTTGTTGAACAGTACTTATT
AGGTCCTGTTCTATAATCTGGTTTGATCTTGTAGTCCAAATAATTCCATACCATGATGTA
TCTGATATAATAGTAATCAGTGAAAAAAAAATACTTGTACAAACCAGTGAAGTGACTCCA
TCTCCAATGGTACAAAAATATGAATCATTAAAATATTCTGAACCATTCATGAACATTACC
GCAAATATAATTAAAACATTTATGGCTCCCACATAAATAAGAAGCTGTGCAGCAGCCACA
AAAAAGGAGTTTGATGAAATATAGAATAAAGATATACAAACAAAAACCAATCCCAACGAA
AAAGCAGAATAAATAGGATTGGTAAGTAATACAACTCCCATACCCCCTAATAGAAGAACT
GACCCCAGAAATACTACAAGAATATCATGTGTTGGCCCTGGTAAATCCATTATGTATAAA
ATGTACAAAAATAAAAAGTATTATATTTGTAGTTATTGACAAAAAAAGCTTTGATCCTTT
ATATCAAAAAAATTTTAGTAATTGGTAATCGTTCTTGAATCAAGGGATTTCTCTTTATCG
ATTTTTATTTGGGTCGAATTCATAACTATTTGAATTGTATAATCTCCAATTACTGATATT
GGTAACCGACCCAATGCAATTTGATTATAGTTCAATTCGTGACGATCATAAGTAGAAAGT
TCATATTCTTCAGTCATCGATAAACAGTTTGTTGGACAATACTCGACACAGTTACCACAA
AATATACAGACCCCAAAATCAATACTATAATTAAGTAATTGTTTCTTTTTCATATCTCTT
TCCAATCTCCAATCAACAACAGGTAGATCTATTGGGCATACACGAACACATACTTCGCAA
GCAATACACTTATCAAATTCAAAGTGAATTCGACCGCGAAAACGTTCTGACGTAATTGAT
TTTTCATAAGGATATTGAATAGTTACAGGTAAACGATTTGTATGAGATAAGGTAATTATG
AAACTTTGACCAATGTACCTTGTAGCCCGTATTGTTTGTTGACCATAATTCATGAACCCA
GTCACCATCGGAAACATATTGTAGATATCCATGAATAAATTGATGTTTCTTTCTCTTGTT
TTAAAGGGGGTTATGAATCTAGAATATTCTTATCACATTCTATTATTTAATTTATAGTGA
AACAAGTTGAGAAGAAGTTGTCAATAATAGATTCCCCAAAGAAATAGGTAAAAGAAATTT
CCATCCAAGATTTAATAGCTGGTCCATTCTCATCCTAGGTAAAGTCCATCTTGTTGTGAT
AGAAATGAATAGAAACAAATAAGCTTTAGCTAATGTAACAAGGATACCAATTGTCATTCC
AAAGACTCCAGCTATTTTTTTTCTTCCGAAAAGTTCAGTAACAGATATATATGGAATAGA
TAACTTCCACCCACCTAAGTAAAGAATCGTTACAAATAACGAAGAAACTAATAGATTTAG
GTACGAAGCAATATAAAATAAACCGAATCTGATACCTGAATATTCCGTTTGATAACCTGC
TACTAATTCTTCTTCCGCTTCTGGTAAATCAAAGGGCAATCTCTCACATTCAGCTAGAGA
AGAAATTATGAAAACTATAAATCCTATGGGTTGACGCCACAGATTCCACCCCCCAAAACC
ATATTTTGACTGTGTTTCAACTATATCAACTGTACTTGAACTATTAGATAATTATAGTCG
ATAAAAACGGTTCCCATCGCTATTTCAAAACCGTACATGAGACCTCAGCCTCATACGGCT
CCTCTATGGCCACAAATAAATGTAAGGACTGGTTTGATCTTATATCACTTCCTTTTGTTT
TAGGGTAAGGGTAGAAAAAAAAAGATCTGTCCCAAATTAAACCAATGAAATTCCGTTTGC
TAAAATAAGAAAAAAAAAGGGCTTCGGAATTCATCTCATCTCTTATAATCAAAGTATATT
TTTCTTTGTTTTGTTCGGTAATAATTTAAACTATTTAATCAAATATTCGTTATATGAATA
AAAAAAAAAATGAATAATTAGAGGAATTTGTTCATAAATAATGATAAGAATTCCATCTAT
TTGGATGTATATGGATAGGAAAAAGAATGAATAAATATTTTTTTTTCATTCGAATATTAT
ATTTCATTTCTTTTATTCCTGTTCTTCTATCTCAGAGGCGGGTACTTTGAAAAATAAATA
AATAAATAAAAGATTAATTCGTTCTGAATAGTTATTTTTTTAATCAGTGAATAGGAGTAT
TACTCTAGATCGGAATCATAAGTAAAGTACTGCTTGATCATTTCTACCAATTTAAAGCCT
CTATTATGATTCATTTTATACAGAAATATTTTTTTTATACCTTATATTATCTCCATTACT
AATCTTTTGTGTACTTTTGTGTTCCTAATTGTCCACTGATTTTTGATTGATCTACGGCAT
GTTAATAAATACAAGACAGTAATGAAAACTCCATACAGTCGATCTTTTATACCCGCTTCA
AGATATGATGACGAATCTCAATCTTGGGGTAACCTTTTTACACGGCTTATGTTTACTTCA
ATTTTATTCTTGTACATATGAAGTGAGATTTTATCTTCTTACTACAAATTTCTAAGTTGT
TTTGTTTCACTCATATAACTATTTGGTTTAACTCATTGACCTGAATCATGAATAAAAAAA
AATATCCATTAAATTCATTCCACTTTTTTCCTAGAAGTAAAGGAAAGAAGTATAAATTTT
ATATTCAACGAATCACACGTAGAGATATCGATAATACACATAGAGTTAATGGTATTTCAT
AACTAATGGATTGAGCAGCAGCTCGCAGACCACCTGAAAAAGAATATTTATTATTCGATC
CATACCCTGACATAAGAAGCCCGATAGGAGCAATACTTGAAATGGCGATCCATAAAAAAA
CACCTATACTGAGATCGGCTAAAACAAGACGATACCCAAAAGGGATTACTAAATAACTTA
CTAGAATGGATATAACTACTATAGACGGTCCAACACTAAACAAACGAACATCTCCTCTAG
ACGGGAGAAGATCTTCTTTTAAAAGTAGTTTAGTTCCATCTGCCAAAGCTTGAAGAATTC
CCAAGGGGCCAGCATATTGAGGCCCAATACGTTGTTGTAGCGCTGCAGATATTTCTCTTT
CCAACCACACAATTACTAGTACCCCTATTGTAATTCCCAATATAAGGATTAAAATGGGTA
CAAAAATCCATATGAGCCCATAGATCTCTTTTAAGGATTCCGATGTAGAAAAAGAATTGA
TAGTTTGTACTTCTGTCGTATCAATTATCATTTCAACGATCAACTTCTCCCATAATGATA
TCTATACTACCTAGTATCGTCATGATATCAGCCAATTTCATTTTTTTAACTAGTTGAGGA
AGAATTTGTAAATTTATGAAGCCGGGTGGACGAATTTTCCATCTCCAAGGGAAAATGCTA
TTGTCTCCTATCAAATAAATTCCTAATTCCCCCTTTGGGGCTTCCACTCTTACGTAAAGT
TCTTGTTTCGACAATTCAAAATTGGGTGAAGGTTTTTTACTAATAAATCTATATTCAAAA
TCATTCCATTCGAAATTTTTTGCTTTATCAAAGCGCCGGACTTCTAAATTTTCATAGGGT
CCGCCAGGAATTCCTTCTAGAGCCTGTTGAATAATTTTTATGGATTCCTTCATTTCACCC
ATTCGTACTAAATAACGAGCTAATGAATCTCCTTCTTTTTGCCATTGGACTTCCCAATCA
AATTCATTGTAACACTCATAATTATCAATTTTACGAAGATCCCATTGTATTCCAGAAGCT
CGTAACATTGGTCCCGATAAACCCCAGTTTATCGCTTCCCCCCCACCAATAATGCCCACT
CTTTCCACTCGCTCTAAAAAAATAGGATTTTGCGTAATAAGTTTTTGATATTCAAGAATC
CCTGTTAAAGAATAATCACAAAAATCTAAACATTTATCTATCCAGCCATAAGGTAGATCG
GCTGCTACGCCTCCGATGCGGAAATAATTATGCATCATTCGCATACCTGTGGCAGCTTCG
AATAAATCATATATCAATTCCCTCTCTCTAAAAATATAAAAAAAGGGAGTCTGTGCACCG
ATATCCGCCATAAAAGGTCCAAGCCATAACAAATGAGAAGCTATACGACTCAGTTCCAGC
ATAATTACTCTGATATAGCTAGCCCTTTTAGGTACTTGAACATTTTCCAGTTGTTCTGGT
GCATTTACCGTTATTGCCTCTGTGAACATAGTAGCTAAATAATCCCAACGTGTTACATAA
GGCAAATATTGTATGATTGTTCGGTTTTCTGCTATTTTTTCCATACCCCTGTGTAAATAA
CCCAATATAGGTTCACAGTCAATAACATCTTCACCATCGAGAGTAACAATTAGTCGAAGA
ACACCATGCATTGATGGGTGGTGAGGACCCATATTAACGATCATGAAATCTTTTTTTTTA
GCCGGTACAGTCATACCTTTTCTTCCTTAATTCATTATTTCACGAATTCCTCAAAAAAAA
AGTAGATTCGTCAAAATGAAAAATCTAATAATTACTAATTCAATAATCTAAACAATTAAA
TTTACAATTTTTTGGTTCTCAAATATCCAATTCATCAATTAATTTCTTATAACGTACTCC
ATTTTTCTTTGACAAATAGGCCAGCATACGTCGATGTTTTCCCAGAATTTTTTGTAGACC
TCTTTTTGATAAAAAATCTTTTTTGTGCAATTTCAAATGTGAAGTAAGTCTTCGTATCTT
ATTTGTGAAACTCAATACTTGAAATTCAACAGAACCTCTGTTTTCTTCTTTTTCTTCTTG
TGGAATAAGTGAAATGAATGAATTTTTTTTTACCATAAATTTTTTTTTTTCTTTCTTTTC
CACGGATTTTTCCGATTAGGAAAAAGAAAATAATATATATATTATTTTTAATATTATTTA
TGTTATTNATTATTTTTAATATTATTTATGTTCTTTCCATTTTTTCTTTAATCTAGTACA
CACAAAAATAAAAATTTATTCATTTCCAAATAGTTTTTTTATTTGATTCTATCCAAATCC
AATTGAAAATTGGATTTGGATAGAAAAGGATAATACATTTACACATTTACCAAAGAGAAT
CTTTTTTTGCACCTAAAAAGATTCTGTGAATTTCTTTCTAGATTGAATTGATACACAAGT
AAATACATATTATGTTATGTTTATGTACCTAAAGTAGCAAAGGATAACATATATCCTTTA
CTTTTCATCTACGCAAAATGGCATGTGAATATTGACATGTAACATAAAGTATATCAAATA
TACTATTAGATAATTAGATAATTTTAAATCGTGTATACATGTGTATCCTTGATATACTGA
AATTACTACCATTATTGGTATCAAACCAATAGCGATTCATACAAGCTAAATCTTCTAATC
GGTAATTGGGCCAAAGAAAGAGCTTATATTTTATATTTGAATCTACATTAAGATTAAGAC
CTTTGTCTTCATTCAAAAATTGTGTGGAGTTTCTTATATTGTTTTCATTGTAAAATATTG
GATTTCTATTCACAACATCCCAATTAGGAGAGTTGAAACAAATTAAAATTCTCAATTTTC
TACGACGTCTAGGAGATAGAATATTTTCAGGAACAAGGAGATCATAATAATCTTTATTCT
TATTCACAAGCATATTTCCATGTTGTTCAGTAGATTTATTAAAATTATTCTTATTGACAT
ATTTTTTTTTGTTGTATTTTGTATTTATTTGGTGCTTACTCTTTTCGCTATTGATCAATG
AAATACTTATGGTATGATACATAATGAATTTTCCACCCGTTATAAAAGCTAGACGAATTG
ATTCGATAATCAATATTCCTTTTTTTAAAAAGTTTGTAAGAGTTAGATTGTCCTTATTAA
AGATTGCATCTAGATCCATCTCTTTTCTTCGAATTAAGGCTAGAGCTATAGAACTTGGAT
CCATCAATCTAAGTAAGAAACAATATGCCTTGATATTTTTTGTAATTTTATAACTAACGA
AGTTGTTCCATCTTAATTGAACAATTAAATATTTATTTAGGAATAAATCTAGTTCTGATT
CCTTGCTTTTCTTGAATTTTTTTTTTTTTTTACTTTCTGATCTCGCATAATCCTTTTGAA
GAGTCTTTTTTTTNTTTTGTTTGCTTGGANNNNNNNNNNNNNNNNNNNNNNNNNNNNNNN
NNNNNNNNNNNNNNNNNNNNNNNNNNNNAGAATCTTTGACACTTTTATTTTGACTAATTT
TTTTTTTTCCATCTAAATTATGATTAGAAAGAAGTAATTTGATTGGGATGATCCACGGTT
AAGTCTTATNNNNNNNNNNNNNATCAAAAGGAAATCTTAATTCAGGGAAGAACCCAAGTT
TAAGATTTGATTTTTTTTTTTTACAAAAAATTATTTTTNCGATTCATTCCCATCCAATCA
AAAAAGTTTTTTTGATTGGAGTTGTTTTTTTTGTATATGTATAGATTTGTTTCTTTTTCT
TGATGTTTTGTANNNAANNNNNNNNTNTTNNTNTTNNNNNTNTTNGCATTTTTTTCAAGT
TTGGCACCGATATGTACATTTGTAAAGTCGATAATATCGATATCGTTTACATTAATAGTG
TTTTTCGGGTAAAAATGTAGAATTCTACAATCAAAATATTTCCTTTGATGTTTATTAAAA
ACATCATTTTTTTCTATAGAATTATCAATTCCATAANNNAATTNANNTNNAATNTANANA
NTTNTNTNNTNNNAAATCATATACATATTGCTTTTGCTTTTTCCATTTTTCTTTTTTATT
TTTTCTTTTTTATATGAAGAAAATTTCATTGATTCTTTATTGTGAATCGTACAATTTTGA
TTGATTTTTTTTCGCCATTTTTTCGCTACTAATACTAATCGAGACCATTTGCTCTGAGAT
AAATTGTATGCATAATTACCCTTTAACCAGTTTTTCCATTCATTCATTCCAGGCTTCTTT
ATTTTCTTATACTTATACCTGGATTTGGAGTTCAATATTCCTCGGGTTATAGAATAATAC
TTATTCTTGTCCTTAATAAAAGGATGGGTACCGCGATATTGAAGTACAGATCTAAAGTGA
TGGTTGTTAAGTAATTGGGTTTGTGATATTTTGTAAAATACATATGCTTGGGACAAGGAA
GATAAATCGTAATAAGTATTTGAATTATTACTAGGATTAGAAAGGTCCTTTTCTTTTTCT
ATAGTCGAAATCAAGTTCATTGTATGTTGATCTGTTTCATCAATTCCTTCTTGATTTCTT
TCATCGTTGTAAATGGATTCATTGATAATTTTTTTTGTTGAAAGTTGTGCATTGACCTTC
GAAATGCTAACCATACATAGCAGGATATCCATGTATATTTTTTCAATGAAAGATTTCATA
AAATAATGTGATTTGCATATTAATCGAGTATTTATTCTTTTGAATATCCGCCAAATATCT
TTCTTTAATTCTGGTCTTTTATCATCATAGGCTGGAACTATTTTTTTATTTTCTTTTGCG
ATTTCTTCTATTTGATTCCTGATTATGATTGTCTTATCAGCAAGATCTTTCATTTCATTT
TCTATGAATAAAAAATTTGTCCAATTCATAGATTGAATTTGCATGGTCGATTCAGGAATA
ATCTTATTATTATCTTTTGAATCTTTTGCATTTTCATTTGGTTCATATACTTTCACCTTC
TTGAATTCAAATAAATAAATTGGGTTTACTTTTTCAAGTTTATTCATTATTCGTTTTAGA
ACTGGAAAAATTTGGATAACCCATGGTTTTGAAACTTTGACTTTTAGAGGTATAAAATAA
TTCTTTTTCACTTTTCTAATATTTTTTTTGAGTTCTTTATATATGGGTTCAAAAAAAGAA
GGTAGGGTTCGGGCAGGACCAAAAGGAAGTTCTGTTTCCGTTCCCCAAACTGTTAAAAAA
CTAGAATTTTCTTGTTTTACTTTTTTTTTCATTGGATCTCCATGATGAGATCGTAGTTTA
GATCTTCGCCAAGGTTTTAAACGGAAAGGAAATAGAATTTTTACCTGAAGACCATCTGTT
AACCAATCTTGAGGAAATTCTGTTTCTGATAGTGGAATACCATTATACGTACATTTAACA
TGCATTTCACTCTTCCAGTCCTTAAAATCCTCATACCACTCGGGGTATTGGAATAATAAC
ATACGTCCAACATTTTTAGCTATTATCAATGAAGGCAATATAATGTTTTTTCTAAGAAAA
GCGTGGATCAGGAGTATCAAACTTCTTATTGCTTGAGCAAATATAACGCTATCCCAAATT
TCTGCTATTTCCATTCGTTCATTTTCTTCTTCTCTCTTCTTCTCGTTTTCATCGAGAGCC
TTCAGAGTTTTCTTCATCTTTTCTTTCTCAAAATCGTCAATTTTGAATTCCGTTTTTGGT
TTTTTCTTCGCTAAATTCCTAAAAATAGACTTAATATTTTGATCGATCTTGTTTAAAAGA
GAAAAAAAAAATATGTTTTCTACTCGATCCAAAAAAAGCGGAGAATTTACATATGCTTGG
AATGTGTTCCAAATAACTGTTTTACGTCTTTTAGCGCGTAAGGATCCTTTGATTAGACCT
CGACGAAAATCAGGTTGTTGTGAGTAACGTATCAAAGCCAACTCGTTTATTTCATCATCG
TTAGTCTCGGGATTCACGCTGTAGTCAGTATAAATCACCACTCGTCTGGCTTTTCTTGTA
CGAATTTCCTGATCTTGTTTCATTAGTTCCTCATGTTCATCTTCTTCATCTTCATCCTGT
GCTAGTGCTTCTAACTCTTCAGTTAGTTTGTATAACCGTCGAGGAATTTTTTGAATGATT
TTTTCTTTAAGGATTTCTTCTCCTTCTTCAATGATTTCTTCTCCATTGGTTGTAATTATA
TCGAATACTGATTTCAAAGATTTTGCTTTATTTTCTGAATTTATTTGGATTTCTTCTTCC
AATAAAGAAGATTTTTTCAAATGAGAATTGGGTATGTACTCAAAAGATAATTGATCAATT
GACGTTAACGAATTAATAATATAATTCCATGGTGATTTTTCATTAAGTGGATTTTTTTGA
TGTTCAAATTCTTGGTAATTATTAGAAATAGAAAATAGCCCATGAAGCTTATTTATCCAA
ACTATTTCCGTGGAATTTTCTTTCGAAGTAATTAAATGATTCATGGTTGTATGTGAATAG
AATTTGTTTATTTTTCCACGATATGCGCCATTCAAAAGAGGATCATATGCTTTTGGCAAG
TATTCTTGTTTATTCTCATCATTGCATAATCTGGTCCTTTTTTCTAGTATATCTAGAGTA
AGAGATACTTTTTCTTTTTCTAGAATTTTTATTCTACTTATTAATTCATTACTCAAGTTG
TACTTTTTTTGCTCATTGGTAGAAACCCAATAATTATATAGGTCTTCATGGAAAAATTTT
TCTGTCGTGTACAAATAAATTTGACGTTCTATCATTTTTGAAAAAATCAATAAACTAGGT
GGATATGTAAAAGATATTGTTTGTTTTCCATCACTTAAACATGTATAAAAAAAATATTGT
GACATTTCATTTCGTATAGAACGTGCAAGTCGATTATTTTGTATATACCGTGATGGACGA
TTCCACCGCTTATAATTGAAAAGAAAAGTTACAAGAGATTTTTCAAAAGGATACGTTTTT
TCCACTCGGATCTCTTCCGTTTGATCTATTTTGTCCGGATCCTCCTTTTCTTCCCAATAA
AGGGAAGGGTTTTTTTTGGTGGATCCCGCTTGTTCCTGTTTAGTCTCCTTCCTTTCGAAA
GTAGTTTCTACATCGCTTTCTTCCTCACTTTCTCTCCTTTCTTCCATTTCGTTTATTTTT
TTAGTAACAATAGGCGACGGCATTCTGCCTAAATAGTAGACACAGGTGATAAATAAGAGA
ATACTAATGATTCGACCCATAGAATTTCTCAATTCTGCCATAAGGTACTCGTACTTATAC
CTATTCGATTTAGATCGAATAGAAACATTTTGACGTATCCCGAATAATACCAATCTAACC
CATTTCATGAAGAAAATATAACCAATTAACCAACCAATAAAACTACTTGTTACAAATAAC
ATCTTGTTGTTGCATCGAAACAGATAAATGTTGACTAATCTGGCTAACGTTGAACTTGGT
AAAATGAAATGGTTGAATAATTGAAAAATGAGATTATTCAGGAATACACATTGAATGCTG
AGATTACGCATTGAATTTCCGGTAGTAGACCCATAATAAAAAAAGTTTTTGTGATTGTTC
CAGAAGAAATGAAACAAAAGATAGGGTAGAACTAGGACAGTTATTGTATGAGGTCTACCC
AATGCTAGATGCAGAGGCGCATAATAGATCGATATGAACATCAAGAGCTGTCCCATAATA
AAACCAGTTGTTGCTGCTACCTCCTCCTCGGTTCCTCCTTCCATAGCCCGAGCTCGAAGA
AGGAAGAGATAAGAGGGCCCTATGGAGAATGTAGTCAGAAATCCATAATAGAGTCCGACC
AAAACGACCGAATTTATTATCTTCATGCATAAAGGTAATAAATTACCTAGTAGAAAAGAT
TTAAAAATCATTACAAACCCTCCTTTTTCTTTTCTATTGCAATTTTTTGCTTATTATATG
ATAATTATGATAATTTCTTAACTTTCCATATATAGAAACAGATAGACTATAAATGACATC
TCTTATGTCAATGACACCAAAGGGATATTAAATGAATGGAATTGGGATATAGATGGAATA
TAATGAAATAGAGCCACTTTGAGGTTCCCTATGAAATGAGGCATGGAACGGAGCCACTAC
GAAGAAGTTCCGGGAGTTACGAAGGAAGCTTCGGACTCATATTGTTCATGGGTTGAGAAC
GGGAGTTGCACGCTATGAGGTCGAATCTTCCGTTGTTCCTCAATAGCTCAGTGGTAGAGC
GGTCGGCTGTTAACTGACTGGTCGTAGGTTCGAATCCTACTTGGGGAGATTTGATTCATT
CTTAATTAAAGAATGAAGAATGGAATTAAAAGGCTCGCTTTGACCGTTAGGAGTAGGTAA
CCCGTTCGCTGTCTTTGTTTCTATTGCATTCTATCTCATCGTATCACATTCTGTTCTACG
ATATTTGAGAATCGCCGTCAATACCTCGGCGTAGATCCGGGATAATCCCTTGTAAATAGC
CAATTCAGAATTCTCAGATGATGTACTAGCAGTGCATCAAAGATGCAGTCATCGATTCTC
CCGATAGGCCACAATTACCGCGAGCAAACATATTAATGGCGAGGAACGCATTTTTGCTAT
GCTACTAATACTTATACTTGCTCCGCTATTCTGCCCAAGCCTGGCTGAGGAAGAGTTACG
GGGAGTAAAACAAAAATATGCTGATTCCATACTTTATTACTATACGTAACCAAAAAACCT
TTTACGATAAATAAAAAGAAAAAGTAAGGACATTCCATTTCGACAAAAGACCATACCCAA
GTTCAATAGCTTTAGATCCGCTATCCCGATCATGATTTTCCTACCCCCAGAGGGAAAGGC
CCTTCCCAAAAGGGAAGGTTGTGGGCGAGGAGGGATTCGAACCCCCGACACCGTGGTTCG
TAGCCACGTGCTCTAATCCTCTGAGCTACAGGCCCCACCCCGTCTCCACTGGATCTGTTC
CCGGGAGTACCCTCAAAAAGGAACCTTTCCTCAGCCATTTCGGGTTAAGAAGATGTAAAA
GCGCGTTTCTCTATCTATAAGAAATAGAACAGTGCGTTCCGAGGTGTGAAGTGATAGAGA
AGAGATGTCATAATTGGGATTTTAAATAAGACGACCTTTGCTTTTTGGATTTTTATCTCT
TTCATATTTCCAAATATGGAAAAAGTCAAATCAAATAAGGGGTGTTAAGCTTTTTATCAT
TCTGGCGTCGAGCTATTTTTCCGCAGGACCTCCCCTACAGTATCGTCACCGCAGTAGAGT
TTAACCACCAAGTTCGGGATGGATTGGTGTGGTTCCTCTACGCCTAGGACACCAGAATAT
CGAACCAAACCATGAACGAAGAAAGGCATGAGAGAAAAGCATATTGGCTAGTGATTGTGA
GGCCCAAATTCTTGACTGGAAGGGACACCAAAGGCCTCTGCCCTTCCATCCCTTGGATAG
ATGGAGAGGGTGGGCAGAGCTTTTGGTTTTTCATGTTGTCAAACAGTTGAACAATGAAAA
TAGATAGCGAGTGCCTGATCGAATTGATCAGGTCCTGTAGGAACAAGGTTCAAATCTCTC
GGTCTGTTAGGATGCCTCAGCTGCATACATCACTGCACTTCCACTTGACACCTATCGTAA
TGATAAACGGCTCGTCTCGCCGTGACCTTATCTTGGATTCTCAATACTTCTGTCGCTCCA
TCCCCGCATGGACAGAGAACCCGTCGCTGTCTCGGCTGTGCTACCGGGGACTCTGGGGAA
GTCGGAATAAGAGAGCACTCATCTTGAGGTGGGCTTGCTACTTAGATGCTTTCAGCAGTT
ATCCGCTCCGCACTTGGCTACCCAGCGTTTACCGTGGGCACGATAACTGGTACACCAGAG
GTGCGTCCTTCCCGGTCCTCTCGTACTAGGGAAAGGTCCTCTCAATGCTCTAACGCCCGC
ACCGGATATGGACCGAACTGTCTCACGACGTTCTGAACCCAGCTCACGTACCGCTTTAAT
GGGCGAACAGCCCAACCCTTGGAACATACTACAGCCCCAGGTGGCGAAGAGCCGACATCG
AGGTGCCAAACCTTCCCGTCGATGTGAACTCTTGGGGAAGATCAGCCTGTTATCCCTAGA
GTAACTTTTATCCGTTGAGCGACGGCCCTTCCACTCGGCACCGTCGGATCACTAAGGCCG
ACTTTCGTCCCTGCTCGACGGGTGGGTCTTGCAGTCAAGCTCCCTTCTGCCTTTGCACTC
GAGGGCCAATCTCCGTCCGGCCCGAGGAAACCTTTGCACGCCTCCGTTACCTTTTGGGAG
GCCTACGCCCCATAGAAACTGTCTACCTGAGACTGTCCCTTGGCCCGTAGGTCCTGACAC
AAGGTTAGAATTCTAGCTCTTCCAGAGTGGTATCTCACTGATGGCTCGGGCCCCCCCGGA
AGGAGGCCTTCTTCGCCTTCCACCTAAGCTGCGCAGGAAAGGCCCAAAGCCAATCCCAGG
GAACAGTAAAGCTTCATAGGGTCTTTCTGTCCAGGTGCGGGTAGTCCGCATCTTCACAGA
CATGTCTATTTCACCGAGCCTCTCTCCGAGACAGTGCCCAGATCGTTACGCCTTTCGTGC
GGGTCGGAACTTACCCGACAAGGAATTTCGCTACCTTAGGACCGTTATAGTTACGGCCGC
CGTTCACCGGGGCTTCGGTCGCCGGCTCCCCTGTCATCAGGTCACCAACTTCCTTGACCT
TCCGGCACTGGGCAGGCGTCAGCCCCCATACATGGTCTTACGACTTTGCGGAGACCTGTG
TTTTTGGTAAACAGTCGCCCGGGCCTGGTCACTGCGACCCCCTTTGTGAGGAGGCACCCC
TTCTCCCGAAGTTACGGGGCTATTTTGCCGAGTTCCTTAGAGAGAGTTGTCTCGCGCCCC
TAGGTATTCTCTACCTACCCACCTGTGTCGGTTTCGGGTACAGGTACCCTTTTGTTGAAG
GTCGTTCGAGCTTTTCCTGGGAGTATGGCATGGGTTACTTCCGCGCCGTAGCGCCTCGTA
CTCGGACATTGGCTCGAGGCATTTCCTCTACCCCTTCTTACCCTGAAAAAGCAAGGTCAC
CTTGCGTCCTTGAACCGATAACCATCCTTCGGCTAACCTAGCCTCCTCCGTCCCTCGGGA
CCAACAAGGGGTAGTACAGGAATATTCACCTGTTGTCCATCGACTACGCCTTTCGGCCTG
ATCTTAGGCCCTGACTCACCCTCCGTGGACGAACCTTGCGGAGGAACCCTTAGGTTTTCG
GGGCATTGGATTCTCACCAATGTTTGCGTTACTCAAGCCGACATTCTCGCTTCCGCTTCG
TCCACACCTGCTTGCGCGGGTGCTTCGCTCTAAGGCGGAACGCTCCCCTACCGATGCATT
TTTACATCCCACAGCTTCGGCAGATCGCTTAGCCCCGTTCATCTTCGGCGCAAGAGCGCT
CGATCAGTGAGCTATTACGCACTCTTTCAAGGGTGGCTGCTTCTAGGCAAACCTCCTGGC
TGTCTCTGCACCCCTACCTCCTTTATCACTGAGCGGTCATTTAGGGGCCTTAGCTGGTGA
TCCGGGCTGTTTCCCTCTCGACGATGAAGCTTATCCCCCATCGTCTCACTGGCCGACCTT
GATCCCTCTTATTTTTTTTTGGGGGGTCATATCTAGTATTCAGAGTTTGCCTCGATTTGG
TACCGCTCTCGCGGCCCGCACCGAAACAGTGCTTTACCCCTAGATGTCCAGTCAACTGCT
GCGCCTCAACGCATTTCGGGGAGAACCAGCTAGCTCTGGGTTCGAGTGGCATTTCACCCC
TAACCACAACTCATCCGCTGATTCTTCAACATCAGTCGGTTCGGACCTCCACTTAGTTTC
ACCCAAGCTTCATCCTGGTCATGGATAGATCACCCAGGTTCGGGTCCATAAGTAGTGACA
ATCGCCCTATGAAGACTCGCTTTCGCTACGGCTCCGGTGGGTTCCCTTAACCAAGCCACT
GCCTATGAGTCGCCGGCTCATTCTTCAACAGGCACGCGGTCAGAAATCGTATTCTCCTCC
CACTGCTTGGGAGCTCACGGTTTCATGTTCTATTTCACTCCCCGATGGGGGTTCTTTTCA
CCTTTCCCTCACGGTACTACTTCGCTATCGGTCACCCAGGAGTATTTAGCCTTGCAAGGT
GGTCCTTGCTGATTCACACGGGATTCCACGTGCCCCATGCTACTCGGGTCAGAGCGTAAG
CTAGTGATGCTTTCGGCTACTGGACTTTCACCATCTAGGGTGCAGCATTCATTCCATCGC
TTCGCCTAGCAGCACGACGCTTGTATTGCTCTCCCACAACCCCGTTTTCACGGTTTAGGC
TGCTCCCATTTCGCTCGCCGCTACTACGGGAATCGCTTTTGCTTTCTTTTCCTCTGGCTA
CTAAGATGTTTCAGTTCGCCAGGTTGTCTCTTGCCTGCCCATGGATTCAGCAGCAGTTCG
AAAGGTTGACCTATTCGGGAATCTCCGGATCTATGCTTATTTTCAACTCCCCGAAGCATT
TCGTCGCTTGCTACGCCCTTCCTCGTCTCTGGGTGCCTAGGTATCCACCGTAAGCCTTTC
CTCGTTTGAACCTCGCCATTAACGTTAAGGCTATGCCATCCTAAGGTGCTGCTAAATAGA
AGGATCTTATCAACGTCCATGAATGATAAATCATAGATCGAACTGCCGAATTGGAAAAAT
TGGGTGNNNNNNNNNNNNNNNNNNNNNNNNNNNNNNNNNNNNNNNNNNNNNNNNNNNNNN
NNNNNNNGACATCCGCCACAGGGTAAACCACCGCCTCTCAGGCCTCCCCGACTGATTCTA
CCATAGAGGCCAACGATAGACAATAACTCCCCCCCGAACACAGCTTACAACTTTCATCGT
ACTGTGCTCTCCAAAGAGCAACTCTTCTCAAAATCTCAAAAGGTGCTGAGTTGGAATCCC
ATTCTAAGGATTCTTGTGGTTCCGGAGAATCCAGCTACAGGAGAACCAGGAACGGAGAGC
TCTCCCCCTTTTTCCGTCCGACTCTTTGGTCTTAAGAATGCTGGTTTTAAGAACGAGTGA
TTGCCCTTCTCCGACCCTTACTGCCCAACCGGGGAGCGGACAACTAATGCGTTCCACTTA
TTGAACAGGGTCTATGGTCGGTCCGTGACCCCTGGATGCCGAAGGCGTCCTTGGGGTGAT
CTCGTAGTTCTTACGGGGTGGAGACGACGGGGTCGGTCCATGGATTTTCTTTCCTTTTGC
CACATTTCGCTCAAAGGGTTGAAGGGAGATAGTGCATCAAGCTATTCGCAAGGGCCAACT
TGATCCTCTTCCCCAGGGATCCCAGATGAGGGAACCCTAGGGGAGCCGCCGACTCCAACT
ATCGTCCATGTACGATCCATACTAGATCTGACCAACTGCCCATCCTACCTCCTCTACGTT
CTTGACAGCCCATCTTTTTGTCTCAGTAGAGTCTTTCAGTGGCATGTTTCGGTCCTCTTC
CCCATTACTTAGAAAAAGTGAGCCACCGGTTCAGGTACAAGATACTATCATTACCGCCTG
GACAATTAGACATCCAACCCGTAATCGCAACGACCCAATTGCAAGAGCGGAGCTCTACCA
ACTGAGCTATATCCCCCCAGCCAAGTGGAGTATGCATGAAAGAGTCAGACGCTTCTTCTA
TTCTTTTCCCTGGCGCAGCTGGGCCATCCTGGACTTGAACCAGAGACCTCGCCCGTGAAG
TAAATCATCGCACCTACGATCCAACCAATTGAGAGAGAATCAATAGATTCTTTTTCGGGA
GCGATTCATCCTTCCCGAACGCAGCATACAACTCTCCGTTGTACTGCGCTCCTCAAGTGT
GCTTGTTCCCCCTTCTCCCTCACCATGACAAGTCTTTGTGAAATAACTCCGATGGGAAGA
AAAAAGAAGGCGTTAAGAGACCCTCCCGGCCCAACCCTAGACACTCTAAGATCCTTTTTC
AAACCTGCTCCCATTTCGAGTCAAGAGATAGATAAATAGACACATCCCATTGCACTGATC
GGGGTGGCGCTCGTAGTGACTGAGGGGGTCGAAGACCAAGAAGTGAGTTATTTATACCAA
GCATTCTTCTTATGGCTAGATCCAATCTCCTGGTCCCTGCGGAAAGGAAAAAGAATTTCA
CGTTCTTCCTTTCGGGAAGGGAGGATTAGGGAAATCCTATTGATTGCTGCTTTCTCCAGA
CCTCCGGGAAAAGCATGAAAAAAGGCTCGAATGGTACGATCCCTCCGTCACCCCAAAATG
AAAGGGGCGATCTCGTAGTTCTTGGTCTGTGAAGATGCGTTGTTAGGTGCTCCATTTTCC
CATTGAGGCCGAACCTAAACCTGTGCTCGAGAGATAGCTGTCCATACACTGATAAGGGAT
GTATGGATTCTCGAGAAGAGAGGAGCCGTGGTGGTCCCCCCCGGACCGCCCGGATCCCAC
GAGTGAATAGAAAGTTAGATCTACATTGGATCTCACCTGAATCGCCCCATCTATCCCCCT
GAGGAGAAGTTTGGTTTCAAACTCCGATTCGAACAGGAGGAGTACGCCATGCTAATGTGC
CTTGGATGATCCACATCTCCGGGTCAGGCGCTGATGAGCACATTGAACTATCCATGTGGC
TGAGAGCCCTCACAGCCCAGGCACAACGACGCAATTATCAGGGGCGCGCTCTACCGCTGA
GCTAATAGCCCGTCGTGTGGGCCTCCCACTGGGAGGCCTGCTATGCCAAAAGCGAGAAAA
ACCCATCCCTCTCTTTCCTTTTTACGTCCCCATGTCCCTCCCGTGTGGCGACATGGGGAC
GTAAAAAAGGGGATCCTATCAACTAACTTGTTCCGACCTAGGATAATAAGCTCATGAGCT
TGGTCTTACTTCACCGTCGAGAAACGAAAGAAGACTTCCATATCCAAGCTTAGCTCAGAC
GTAACTCGCTTCTTTTGGGGTGTGAAGCAGTGTCAAACCAAAATACTCAACAAGCATAAG
CATTAGCTCTCCCTGAAAAGGAGGTGATCCAGCCGCACCTTCCAGTACGGCTACCTTGTT
ACGACTTCACTCCAGTCACTAGCCCCGCCTTCGGCATCCCCCTCCTTGCGGTTAAGGTAA
CGACTTCGGGCATGGCCAGCTCCCATAGTGTGACGGGCGGTGTGTACAAGGCCCGGGAAC
GAATTCACCGCCGTATGGCTGACCGGCGATTACTAGCGATTCCGGCTTCATGCAGGCGAG
TTGCAGCCTGCAATCCGAACTGAGGACGGGTTTTTGGGGTTAGCTCACCCTCGCGGGATC
GCGACCCTTTGTCCCGGCCATTGTAGCACGTGTGTCGCCCAGGGCATAAGGGGCATGATG
ACTTGACGTCATCCTCACCTTCCTCCGGCTTATCACCGGCAGTCTGTTCAGGGTTCCAAA
CTCAATGGTGGCAACTAAACACGAGGGTTGCGCTCGTTGCGGGACTTAACCCAACACCTT
ACGGCACGAGCTGACGACAGCCATGCACCACCTGTGTCCGCGTTCCCGAAGGCACCCCTC
TCTTTCAAGAGGATTCACGGCATGTCAAGCCCTGGTAAGGTTCTTCGCTTTGCATCGAAT
TAAACCACATGCTCCACCGCTTGTGCGGGCCCCCGTCAATTCCTTTGAGTTTCATTCTTG
CGAACGTACTCCCCAGGCGGGATACTTAACGCGTTAGCTACAGCACTGCACGGGTCGATA
CGCACAGCGCCTAGTATCCATCGTTTACGGCTAGGACTACTGGGGTATCTAATCCCATTT
GCTCCCCTAGCTTTCGTCTCTCAGTGTCAGTGTCGGCCCAGCAGAGTGCTTTCGCCGTTG
GTGTTCTTTCCGATCTCTACGCATTTCACCGCTCCACCGGAAATTCCCTCTGCCCCTACC
GTACTCCAGCTTGGTAGTTTCCACCGCCTGTCCAGGGTTGAGCCCTGGGATTTGACGGCG
GACTTGAAAAGCCACCTACAGACGCTTTACGCCCAATCATTCCGGATAACGCTTGCATCC
TCTGTCTTACCGCGGCTGCTGGCACAGAGTTAGCCGATGCTTATTCCTCAGATACCGTCA
TTGCTTCTTCTCCGAGAAAAGAAGTTCACGACCCGTGGGCCTTCTACCTCCACGCGGCAT
TGCTCCGTCAGGCTTTCGCCCATTGCGGAAAATTCCCCACTGCTGCCTCCCGTAGGAGTC
TGGGCCGTGTCTCAGTCCCAGTGTGGCTGATCATCCTCTCGGACCAGCTACTGATCATTG
CCTTGGTAAGCTATTGCCTCACCAACTAGCTAATCAGACGCGAGCCCCTCCTCGGGCGGA
TTCCTCCTTTTGCTCCTCAGCCTACGGGGTATTAGCAACCGTTTCCAATTGTTGTTCCCC
TCCCGAGGGCAGGTTCTTACGCGTTACTCACCCGTTCGCCACTGGAAACACCACTTCCCG
TCCGACTTGCATGTGTTAAGCATGCCGCCAGCGTTCATCCTGAGCCAGGATCGAACTCTC
CATGAGATTCATAGTTGCATTACTTATAGCTTCCTTGTTCGTAGATAAAGCGGATTCGGA
ATTCTCTTTCATTCTAAGGCATAACTTGTATCCATGCGCTTCATATTAGCCTGGAGTTCG
CTCCCAGCAATATAGTCATCCCTACCCTATCACGTCAATCCCACAAGCCTCTTATGCATT
CTCGTTCGATCACGGCAGGGGAACAAGTCAAAATAGAAAAACTTACATTGGGTTTAGGGA
TAACCAGGCTCGAACTGATGACTTCCACCACGTCAAGGTGACACTCTACCGCTGAGTTAT
ATCCCTTCCCGGTCCCATCGAGAAATAGAACTAACTAATCCTAAGGCAAAGGGTCGAGAA
ACTCAACGCCACTATTCCTGAACACGGGCCTTCTTTTCGCACTATTACTATATAGTAAAA
TAATGGGAAAAATTGGATTCAATTGTCAACTGCTCCTATCGGAAATAGGATTGACTACGG
ATTCGAGCCATAGCACATGGTTTCATCGTACGATTTTCCCGATCTAAATCGAGCAGGTTT
TACATGAAGAAGATTTTGTTCAGCATGTTCTATTCGATACTGGTAGGAGAAGAACCCGAC
TCGGTATTGTTAAAAAAAGAGGGGAAGCAGAACCAAGTCAACAAGTCAAGATGATATGGA
TCACCCCTTCTTCTTGCGCCAAAGATCTTACCATTTCCGAAGAAACTGGAGCTACATTCC
TTTTCAATTTCCATTCAAGAGTTCCTATGTGTTTCCACACCCTTTTTTGAGACCTCGAAA
AAGAAAATGGACAAATTCCTTTTCTTAGGAATACATACAAGAAAAAGGATAAAGGTAACC
CCACCATTAACTACTTCATTTTCATTTTTTAATTTCATAGTTATAGAAATATTAATTTCA
TAGTAATAGAAATACATGTCCTACCGAGACAGAATTTGTAACTTACTATCCTCTTGCCTA
GCAGACAAAGATTTACCTCTGTGGAAAGACTGATTCATTCGGATCGACACGAGGATCCAA
CTCCATTGCATTGCCGGAATCCATGTTGTATATTTGAAGCAGGTTGACCTCTTTGCTTCT
CTCATGGTACAACCCTCTTCCCGCTGAACCCCCTTTCTCCTCGGTCCACAGAGACAAAAT
GTAGGACTGGTGCCAACAGTTCATCACGGAAGAAAGGACTCACCGAACCGGGATCGCTAA
CTAATACTAAATATAATAGAAAAAACTGTCTTTTCCGTATACTTTCCCCGGTTCCATTGC
TACCGCAGGCCTTACGCAATCGATCGGATCATATGGATATTCCTTCAACACAACATAGGT
CATCGAAAGGATCTCGGACGACTCACCAAAGCACGAAAGCCAGGATCTTTCAGAAAATGA
ATTCCTATTTGAAGAGTGCATAACCGCATGGATAAGCTTACACTAACCCGTCAATTTTGG
ATCCAATTCAGGATTTTCCTTGGGCTTGGGAGGGAGGTATCGGGAAGGAATTGGAATGTA
ATAATATCGATTCATACAGAACAGAAGAAAAGGTTCTCTATTGATTCAAACGCTGTACCT
ATGCTATGGGGTAGGGATAGAGGAAGAGGAAAAAACCGAAGATTTCACTATAGTACTTTT
TTTGTTTTTGATCGAAAAATCAATCTGATTTATTTCGTACCCTTCGCTCGATGAGAAAAT
GGGTCAGATTCTACAGGATCAACAAACCTATGGGAACTTAAAGAATGGTGGAAGGGAATA
AAAAGAAAAGAGAGGCAAAGAAAATCGAAATGAAATAAAGAATAAAGCAAAAAAAAAAAT
AAGTAGATATTCAAANNNNNNNNNNNNNNNNNNNNNNNNNNNNNNNNNNNNNNNNNNNNN
AAAAAAAATAAGTAGATATTCAAAAAAAATAAGTAGAAGATAGAAGAGCCCAGATTCCAA
ATGAACAAATTCAAACTCGAAAAGGATCTTTCTGATTCTCGAAAAATAAGGGGCAAGGGG
ATTGATCGAGAAAGATTTCTTGTTCTTATCTTATTATAAGATTATAAGATCGTGATTTGA
TCCGCATATGTTTGGTAAAAAGAAGAATCTTCCCCTTTGATCATAAATGGAAAGTGTTCA
CTTGGAACATGAAAACGTGACTGAATTGGTCTTAGTTACTCTTCGGTACGGGGTGGAATA
AGGGAGGAGATTCTCGAACGAAGAAAAGGATCCAATTATTTCGAAAGAATTGAACGAGGA
GCCGTATGAGGTGAAAACCTCATGTACGGTTCTGTAGAGTGACAGTAAGGGTGACTTATC
TGTTCTGTCAACTTTTCCACTATCACCCCCAAAAAACCAAACTCTGCCTTACGTAAAGTT
GCCAGAGTACGATTAACCTCTGGATTTGAAATCACTGCTTATATACCTGGTATTGGCCAT
AATTTACAAGAACATTCTGTAGTATTAGTAAGAGGAGGAAGGGTTAAGGATTTACCCGGT
GTGAGATATCACATTGTTCGAGGAACCCTAGATGCTGTCGGAGTAAAGGATCGTCAACAA
GGGCGTTCTAGTGCGTTGTAGATTCTTATCCAAGACTTGTATCATTTGATGATGCCATGT
GAATCGCTAGAAACATGTGAAGTGTATGGCTAACCCAATAACGAAAGTTTCGTAAGGGGA
CTGGAGCAGGCTACCATGAGACAAAAGATCTTCTTTCTAAAGAGATTCGATTCGGAACTA
TTATATGTCCAAGGTCCAATATTGAAATCATTTCAGAGGTTTCCCTTACTTTGTCCGTGT
CAACAAACAATTCGAAATACCTCGACTTTTTTAGAACAGGTCCGAGTCAAATAGCAATGA
TTCGAAGCACTTCTTTTTACATTACACTATTTCGGAAACCTAAGGACTCGACCGTATGGA
TATGTAAAATACAGGATTTCCAATCCTAGCAGGAAAAGGAGGGAAACGGATACTCAATTT
AAAGTGAGTAAACAGAATTCCATACTCGATCTCATAGATACATATAGAATTCTGTGGAAA
GCCGTATTCGATGAAAGTCGTATGTACGGCTTGGAGGGAGATCTTTCATATCTTTCGAGA
TCCACCCTACAATATGGGGTCAAAAAGCCAAAATAAGTAATTCGTTTTTAGCCCTTATAA
AAAGAAAACTGATTCTTGAACCTCTTTCACGCCCATGTCACGTCGAGGTACTGCAGAAGA
AAAAACTGCAAAATCCGATCCAATTTATCGTAATCGATTAGTTAACATGTTGGTTAACCG
TATTCTGAAACACGGAAAAAAATCATTGGCTTATCAAATTTTCTATCGAGCCATGAAAAA
GATTCAACAAAAGACAGAAACAAATCCACTATCTGTTTTACGTCAAGCAATATGTAGAGT
AACTCCCGATATAGCAGTAAAAGCAAGACGTGTAGGCGGATCGACTCATCAAGTTCCTAT
TGAAATAGGATCTACACAAGGAAAAGCACTTGCCATTCGTTGGTTATTAGGGGCATCCCG
AAAACGTCCGGGTCGAAATATGGCTTTCAAATTAAGTTCCGAATTAGTAGATGCTGCCAA
AGGGAGTGGCGATGCCATACGCAAAAAGGAGGAGACTCATAGAATGGCAGAGGCAAATAG
AGCTTTTGCACATTTTCGTTAATCCATGAGCAGGATCTATATAGACACATGGATCCATAC
ATCTCGATCGGAAAAGAATCAATAGAAAAAGAATCGGACGATATCTTTCTCGAAACAAAC
CAAAAGGAAAAGAAAGATGAAACATAAATCATGATCAACTAAGCCCTCTCGGGGGCTTGC
TTAAGAATAAGAAAGAGGAATCTTATGGAAATATCATGGAATAAGGTTTGATCCTATTCA
TGGGGATTCCGTAAATATCCCATTCCAAAAATAGAAAGTTCAAAACAATTGGGACTTTTT
CGGAGATTGGATGCAGTTACTAATTCATGATCTGGCATGTACAGAATGAAAACTTCATTC
TCGATTCTACGAGAATTTTTATGAAAGCGTTTCATTTGCTTCTCTTCTATGGAAGTTTCA
TTTTCCCAGAATGTATCCTAATTTTGGGCCTAATTCTTCTTCTGATGATCGATTCAACCT
CTGATCAAAAGGATAGACCTTGGTTCTATTTCATCTCTTCAACAAGTTTAGTAATAAGCA
TAACGGCCCTATTGTTCCGATGGAGAGAAGAACCTATAATTAGCTTTTCGGGAAATTTAC
AAACGAACAATTTCAACGAAATCTTTCAATTTCTTATTTTACTATGTTCAACTCTATGTA
TTCCTCTATCCGTAGAGTACATTGAATGTACAGAAATGGCTATAACAGAGTTTATGTTAT
TCGTATTAACAGCTACTCTAGGAGGAATGTTTTTATGTGGTGCTAACGATTTAATAACTA
TCTTTGTAGCTTCAGAATGTTTCAGTTTATGTTCCTACCTATTGTCTGGATATACCAAGA
GAGATGTACGGTCTAATGAGGCTACTACGAAATATTTACTCATGGGTGGGGCAAGCTCTT
CTATTCTGGTTTATGGTTTCTCTTGGCTATATGGTTCATCTGGGGGGGAGATCGAGCTTC
AAGAAATAGTAAATGGTCTTATCAATACACAAATGTATAACTCCCCAGGAATTTTAATTG
CGCTTATATCCATCACTGTAGGAATTGGGTTCAAGCTTTCCCCAGCCCCTTTTCATCAAT
GGACTCCTGACGTATACGAAGGAGTGCGGTTCGTTCGACAAATTCCTACCTCTATATCTA
TTTCTGAGATGTTTGGATTTTTCAAAACTCCATAGACATGCAGAAGAGAAATGCTATCCC
CACTCGGACCAAGACATAACTTTTACCAAAAGTTTATTGTGATCTTTTTGTTCAAATAAC
AATTAAAGTGAAGCAGGGTCAGGAACAACGAATCTCTTTATGATAAACGGATCCATTTTG
CAAGTTCGTTATTACGGGTAGTTCCTACAAAGGATCGGACTAATGACGTATACAATGCTT
GAATTATCGATGTAGATGCTGCATAGTTGGTTCTCCTCCTTCAGAGACTACGAGTGTAAT
AGGAGCATCCGTTGACAAAAGGATCACCCTAAGATGATCATCTCATGGCTATTGAGAACG
AATCAAATCAGATGGTTCTATTTCTCAATCTTTCTGACTTGCTCCTACGGAACCAAGGTC
GAAAGGATTGAAAAAGTCAGTCATTCACAACCACTGATGAAGGATTCCTCGAAAAGTTAA
GGATTAGTAATCCTTTTTAGAAATCGAATGGATTCGGTCTTATACATACGCGAGGAAGGT
AATCAAAAAAGAAAGAAGATGAGTTCTTCTTTCTTTTAGCACTTAGGAGCCGTGCGAGAT
GAAAGTCTCATGCACGGTTTTGAATGAGAGAAAAAAGTGAGGAATCCTCTTTTCGACTCT
GACTCTCCCACTCCAGTCGTTGCTTTTCTTTCTGTTACTTCGAAAGTAGCTGCTTCAGCT
TCAGCCACGCGAATTTTCGATATTCCTTTTTATTTCTCATCAAACGAATGGCATCTTCTT
CTGGAAATCCTAGCTATTCTTAGCATGATATTGGGGAATCTCATTGCTATTACTCAAACA
AGCATGAAACGTATGCTTGCATATTCGTCCATCGGTCAAATCGGATATGTAATTATTGGA
ATAATTGTTGGAGACTCAAATGATGGATATGCAAGCATGATAACTTATATGCTGTTCTAT
ATCTCCATGAATCTAGGAACTTTTGCTTGCATTGTATTATTTGGTCTACGTACCGGAACT
GATAACATTCGAGATTATGCAGGATTATACACGAAAGATCCTTTTTTGGCTCTCTCTTCA
GCCCTATGTCTCTTATCCCTAGGGGGTCTTCCCCCACTAGCAGGTTTTTTCGGAAAACTC
CATCTATTCTGGTGTGGATGGCAGGCAGGCCTATATTTCTTGGTTTCAATAGGACTCCTT
ACGAGCGTTGTTTCCATCTACTATTATCTAAAAGTAATCAAGTTATTAATGACTGGACGA
AATCAAGAAATAACCCCTTACGTGCGAAATTATAAAAGATCTCCTTTAAGATCAAACAAT
TCCATCGAATTGAGTATGACTGTATGTGTGATAGCATCTACTATACCAGGAATATCAATG
AACCCAATTCTTGCAATTGCTCAGGATACCCTCTTTTAGCTTCTAGGTCTATTTCTTAGT
TCAAGATCCCTCTTACTAACTGGAATAAAAGAATTAGTAGATCTGTTCCGCCCAAAATGG
GAATGGGCTGGGGTTATGAACTTATAATCATGGAATCGACTCGATCATCAGATTATAAGT
TCATTCCATACCGGACCAGACCAGACCGGAATAGGGTTATGTACATTCTTATTATGAGGA
TGGGTCATTCGAGCGTATGTAAATAGATACTATGTACCATATTCACTTCTTTTGGGGGCT
TCTATTGAATCGAGAAATAGGTTTGATTGTACATCTTTTTGATATATATATAAGGTATAC
TCCGGATAATTCAAATCGAAGCAATTTGATGTCTGACCCGGGCCTATATGACATGACCGA
TCGATAGAAATACTCCAACACTCCACCTTTGTCATATATTCCATATATCACATTAGATAG
ATATCATATTCATGGAATACGATTCACTTTCAAGATGCCTTGATGGTGAAATGGTAGACA
CGCGAGACTCAAAATCTCGTGCTAAAGAGCGTGGAGGTTCGAGTCCTCTTCAAGGCATAA
TATTGAGAATGCTCATTCAATGAGCAATTCAATAACAGATTTCGGATCTAATCAATATTG
ATATACCGATCCGTTGATACGAAGTATTCCGGCAATCCCCACGATCCGAGTCCGAGCTGT
TGGAATAGGTTCGGCAGGGGATCACGAAATCTTGGCGATCTTCTCCATCTAATGAATGTG
AATGAGGAGTCCGTTTAGAAATCGTCCGCCCCGCACCCACCCCCCGATTCAAGAGGAATC
ACACAAGGGTAGATTGATAAAAACCTCTGGTAAAATACCCACCAGTACCCATAACCCAGC
AGATAAAGTACATTACATAGTCCGTTTTAGGGATTGGCGACTTACCCATTCAGTGACTTT
GGCACTGGACGTTCCCAAAACGGATCGGGGCGGGTGAATTAGAGAATAGACAGACGTCTG
TTGGCATTCCAGCCTTCCTTCTCCTTTCAGGGCCTATCCGAAAGAGAATCCAGTACCTCT
TGGTCGTGAATATCTGAATAGGACGAACCGGCCTCCGTGGATATCTTTGCTTCGGAACAA
AACAATTAGAATTAGGCTCGGTCAACCGGAATATGTATTATCCATATGGGGGATCCTCCA
ATTGAGAAGATCCCCTGACCTGAGACGAATAGAAAGGTCTATCTATTTTCTTTAGTTATT
CAGTTAAACCAATGATTCGTTATTGGAGCAGATAGCAACAAGCATTTCATCGGACATGCG
TATTTTTGATTTTCCGGTGGATTTCCATGGTTTCGTTAATGGAAATTGTTTGATGTAGTG
AGTAATAGACTCTGGTTGTTCACCGTTCAAGAATTCTTGTTTAGGCAGTTCATATCATCC
ATACATAGTGTTTTGATCTAAGATTTCAATTCTTCCATGTTTCAGCAGTAGCATATTGTT
CCATGGAGCTAAGGTCCAAAATATGGAATAAAAAGTGTTTCCACGACTCTACCACCCGGC
CAATCCTGTTCCACTTAATCCCTTTTTCATGGCCACATATCTTTACGGCTAAGGAATGGG
AAATCTTTCTCCTGTTACATGAATCAAATGTTTCATTTCATCCGAGAAAAGCCATCCCCT
TCTCAACACTGTCTTTGTCATTTGATCCAATAGCGTTCCCTTAGATAGGAAGAGATTTGA
TAAATACTGATAACTCTCGGATAGAATATTAGAACGGAAAGATCCATTATATAATGAACT
CTTGCTTCTAAGCCATCTCTGGCGATGAATCAACAATTCGCAGTACTTTTCTTGCCTATT
CCCGATGAACCAGCGTGTATACATAGATGTAGGAGAATCCGTTTGGGAAGTAATAAGCAC
CTTTGACATCTCTTCATATGCAAAGAATTCTCGACGTGAAAACACAGAGACAAAGGACTG
ATCTTTGAATAGGAAAAAGAATGGATCTGCAGGGTCCCAAATGAATTGGCTTATTCGAAA
AAAGCCTTGTTCTTTGGAAAATCTATCTGGTGTCCGGTACTGCATGGTTCCCCTCTGCAA
GAACTCCTCTTCATGATAAATGCTCCGCTTGCCCCGAAATGATCCGGCCCGATAGGGAAA
TCCCAATTCAGTGGGCCTTTCAATACAATCAAATAGATTGGTCCAAGGGCGCCATATTCT
AGGAGCCCAAACTATGTGATCGAATAAATCCTCCTCCATTTGTTGCGGGTCGATGTCCTC
TTCCTCTTCTTCAAACTCCGATTCGTATTTTTCATAGTTTTGAATCATATCTAACTGATT
CCTTGGTTCGGACCGAAGAAGTAATGTCACTCGATTATTATCAAACTGACTGCAATCTTT
TTCTGTCCGTGAGGATCCCAACAGAGCGCCTTCTAGTTCTAATAGGCCATGAACTAGATC
AGAATCATTCTCAGCGAATCTATAAGAAGCGATCCAATTATTTTCATCAGGTCCGGGTGA
AGACCAAAGATCTTGAGCGACCAATCCGGCAGAACAATTCAAAAGATAAAGAAGTATCGT
TAATTTCTTCATGCTCGTTCCAAGTTCGAAGTACCATTTGTACAAAGAAGAATCCCCTTC
TTTACATGATTTCTTCTTCATATAGATAGATATAGGATCTACGGGGCAATTACTTAGAAG
TACATTTTGTGCAACAGCCCTTCCTATCTGATAGAAAAGGATCCCATGATCCTGAACCGA
TATTACCTGGGATCGCAAATCCCAAGTTTGTCTATGAAGAGCTGATCTAATTGTATTAGT
TTCTATAATTGATTTCTTCTGTGTAATACTAATGGATAGGGCCTCATTGATAAGTGCTGC
AAGATCTCGTGCATTGGAACCCATGGTTATGGACCCGAATCCGTTAGTATGGAACATTTT
CTTTTCCAAGTGAAACCCTTTAGTATATGAAAGAATGAAAAAGTGCTTTCGTTGTTGTTG
AATAAGAAGCCTTCGTATCTTAATGCATGTATTTAATTTATTCGGAGCTATTAGAGCGGG
ATCCACTTTTTGGGGAATATGAGTCGAACCAATAACAAGAATATTTCTAGTGGAATATCT
TTCACAATCTCTGGAGAGATAGTTCTGTAATAGACCGAAGGATCTGTAATTCACATACAG
ATCATGAATGTTTGGAATCCATATTATGCAAGGAGACATTTCTCTTGCTAATGCGAATCG
AAAGGTGATATCGATATAAAATCCGTATATACTCGGCGACATATCCATAGTTAGCACATT
CGTCATATCTAGCAGCTCCGTATCAAGATCAAGGTCATCATCAATATCGTCACTATCATC
AATATCGATATCGTCACGATAATCACTATCGTCACTATCACTATCATCAATAAAAAAACC
TTCAGGCTTGTAATACGAATACGGAAAGTTGTTCGGAAATATCGTAATGAAAGGAACATG
GGAGTTTGTCGCTAGGTATTTGACCAAATAGGATCGTCCAGTTCCTATAGAACCTATCAC
TAAAATACCCCTAGAAGGGGATAGGGCTAAACGGAGCGAGAAGGGTTTTCCATGAGATGG
GAAATGAAAACTATTAGCCCCACACGGGGTTTGTGAATAAGTGATTGTCTGATAATGAGC
AAGGAATATCCGTCTTTCTGCTAAACAGGATCTATTGAACTCATAATTCATTAGATACTT
TTTATGAATGTCAACTAAGTATCGTAAGTAAATTGATCCCGGTTGTTCAATCATTTGATA
ACCAGAGTCATTTTTTGATAAATGATCACTATGAGTCAGACTCAATAGAATTTGATCAAT
CCTTTTTTCTTTTTCTGTCGTTAAGGTGGAGAACTGAACCAAGAATTCTCTTTCTTCATC
ATCAACCAAATCACTGTTCGCGACCCAGGATTCTATTTTCTCATCAATCCAATCACCGTT
CACCCCTTTTCTTTTTCTTATCAATGAATAGATCTCTTTACTTGTACGACTTAGATGTCT
CGTATTTCTCGAAAAAGCGATTCGATTGATGGGATTTTGTATGATACTTCTGAGATCGAT
GAGATTGATATTCAAATATTTCTTCTTAGAACGTATTGATTTGACCCCATAAGCGGAACC
ACCAACCAATAGCATGTTGCCACCAGAAGCAGAAACCCGTATTTCTTCCAGAAAATCTCC
TAATTGTTCCAGAGCAACTAGAAAGAGATTCTTTAACCAGAAAGAATTCAGTTCAGATTC
AGATGTAGGATACCTATCCAAAAGTTTTCGCAACTCAATCATGTATGATGGAATCATCAA
AGATTTGATCTTTTCTAACTCTGTCTGTAACTCACTAGAGGCTCGGGAAACAAAGAGAAG
ATGTATGCGAACGAGATATCCAGCAACAAGAAGAAGGAAAAGGATTGAATAGAGGAACTC
CCGAGCATTTGTTAATCTCAGATGTGTCCATATCAATGGAACGGGTGACTCATTATTTCG
ATGAATCGTTTCTTCGGACAGAAGGAGATTCTGTAAACACTTACTCGAAATCTCACTTAT
CAGACTCGAAATCTTACTTTTCAGAGTCAGAGTCCATTGTGGAAGAATCTTCTGAGGAAT
TGGCCATGATATATCTGATACATGCATAATATCTCTCAAAAAGGATACAAATTTGTGCCT
GCTACTTAGTATCCTTAGTATCGGCAATGGTTCTGAAAAAATCTCTAAAAGGGTGGTGAA
ATTTAGATATTTCCACCCTGTCGAAGTAAGGAACCATGGCATATATGTTTGGAAGAGATT
CCATTTTGAGAGATTGAAAAGAGCACCATCTCGTTGAAAGGTTCTATACATCTGCCCTTT
CTCAACGCATTTCTTTAGAGAAAGACTCCGTTTTTTTTTCCTCTTTCCAGATGGGAAATC
CTTCTCAGAACATGGAGTGTGAATCAAATCCATGTTTGAATTGAAACTGAGATACTCATG
CAAGTTCTTCCCTTCTGAATCAGATAGATTCATATCTGAAAGAGGCTGACAATAAGTTCT
TTCAAAATGAACTATTTGTTCCTCTGTTAGAGGTGTTGTAGAAATGTCTGCGATCGAGTA
AATAGCTCTACGAACGAATGGCTCGGATCGAGTTGGAAAATGGAAAAATTTGTACAAGTT
ATACCTTTCGTCACCACTTTGTGTAAAATCGTTAGGTATAAATATGTCAGATACCTGTGA
CTCGATTGGCAAAATAGTCTCTCTCTCCCCAAAAATATGTTTTTTTTTACCGACGCACGA
AGAAAATATTTTGTTGCGAATGAACAAGATAGTGAGGAATTGTCCATATGTAGGATCATA
ATTATTGATACGGGTCTTTTCCACATAAAAAGGGAATCTTTTGTTACAATAGAACCAGAA
GCGATTTGGATCATTCAAGAATCGAAGTGGATTTGCTTTATAAAAAGAAGATATCAATGA
ACTTCTATGAAATGGTTTCACGGGATTCAGCCAATTGTCTCGATCATGGAATATCATTGA
TAAATAGGAATCCGTGTTATCAAAGGATTTCCTGCGATTATTTCTAGTATGGAATGAGTC
AATCACCCACTTTGGTATCTTTTTGAAGCAAAATGGTAATCTTGTTCCTCCATTGATCAA
GGATTTCGGTCTTTTGGAAGTATCATGATCATCCAATAAGAAGGGTTTCAATTTATTCAA
ATGAACGATTTGAACACCTATTGATTCTAACAACTGATTGCGGAGTTGATCATTCGGACC
TTTCAATTCATAGATGTGGATCTCGGACCTATGAATGGGGGTATTCCCGATACTCACAAA
GAAAAGGGGAAGTGACTTGGACAAAAAGAGAAGTGACTTGGACAAAAAGAGAAGTGACTT
GGACAAAAAGAAACGAAGTGACTTAGACAAATCTTGTTTGTCTATAACCTCGGACCAATC
AATCGAATATTGATTAATACGTAACCGATCGAACACTACTTGAAAATGGTTCTTCTGTTC
AGAAAGGAAATGTTCCAAATGTTCCTGGAAATTCTTGCTCCCATTGGACCATTTGTATCT
ATATACATCAGGATCCCGATTCATGGATCTCCCGGTTCGAGAAATAAGAGGATCAAACCA
TTTCTTCTGACTCTTTTTCAAATTCGATAAATGTTGGTTGATCGTATATTTCATTATAGT
TATATGATTCAGAGTATCATTTCCTATTTGATCCCTTTGAATTCCATATTCGAAGTTGTG
ATCGGATCTATTCATTAAAAAGAATCGATTAGATACATTTCTTATGTACCCATAGATTTG
AATCAGATTTCGGATCAATCTATATTGATTGACTGCCTCCATTATGTTGTTGCTAGCAAA
TACCGCTGTTTTTCGTTTTGGATCTTCCAAATCATTCCCGCAGTAGATCCGGGCCGATTT
TTTTCTGATCCTTCGATAAAAAGATTCATTCTCTTCATAAAAAAGAGGAGGTAGAACCAA
TAAAGATTTCTTTTTCGATTCATCTCTGGAGTTGAATACCTGATTCAAGAATTTTTTTTG
ATCCAACCCGTAGGAATCAATAGAAAAGGCAAATCTCCTATGATACACCAGATCCGGCTC
GGTTATTGATAGAGTGAATAGATCTGCCATTTCTTGAAATCTCTCTTCTGATTCAAAATC
GTGGTGTAACGTGTATCCCCTTTTGTTCCGGTCATGGAATAGATGAAATAAATCAAAAAA
TGGATTTTTGTTCAAGAATGAAATAGGATGAATTGAGACGGTATTTTGTAAATACGTAAT
TATCTTGAATATATCAACCATTTCCTTATTTTCCGCTCGCCTGGAAGGGACAAAAGAAAC
ATCTTGTTTTTTCTTCAAAAATTTCTGATCTCTAGTGGACCTCTCAATAGGATTCGAACC
CAGATGAAGTTCTGACCATCTGTCAGAGAAAAAAGAACGAATTGATCTTGTAGGATTCCC
AAGAAATTCTTCGATTTCTTCCGGAAGCAGATGATTATTCATCTGCTTCTCACGTTCCGT
GAATAGCCGGGACATTGAGGAAGATCCAAAAAGGCATTTCGGGAATTGATCTGATTCTAT
CTCTGTTCGTTCCGTTTGAAGAAAGGAAGGATCCCAAAGAATCGATCTTTCTTTTAGTTG
CTGAATCTCTGTTTGATCGATCAATGTGGGATATTCTGAATCCTCATTTCTAATGGAATC
GAAATGATCTATGGATTGATCAGAAGATCCTTTCAATTGGCTAGAATCCCTTACTTGAAC
GAAAATAGATCTTGATCTTGTGGAATCATATTGAATATTTGACAATACATTCCGTACCTT
GCTAAAAAACCGATCCTTGTTTACCAACCACACATTGTCTAACCAAATCAAATTCTCTCT
CGATACGTTCCTCAAAAAATCCGATTCGTGCTCATTCTTCCCCCAACTAACGAAGAGATC
TTGGCGGAATTGCCACATATGAAATTGAGCACAATTTTGCAAAGAAATACCCCACTTTTT
TCTCGAGAAGAGATGGGAAACATGCTCAATATCATTTGATTGAATAGTTGCCTCAGCTCC
TTGTTGTTTGAAGAAACCCTCCCCTTCAATTGGTCTTTTTTCACGAAAAGCAGACATGAG
ATAAGAAATAAAGTCTTTCCCTAAGATTTCGAATAGCTGTCCCGAATTCAAGTTGATTAT
GTTTCGCTTCTTCCTCGAAGAAAGACAATCAAACAATTCCCAATCATGGTCCTTGCGGAT
CGGATCATCCGTATAGGATAAAAAAAGAAACTCCAGATATTTGCTATCTTTCTCTTTGAA
TGAGATCTCAATTCCTGCTACGGTTTCATTAGATATCTTACAACTAGAATCCCTTTTTTT
TCCGATCCGCTTCCCCCACCTCCACCACCGTGAACTCCGGTTAGATTCAGGCATGATACA
CTTTTGATTTATTGGGAGAACCCAAGTATTTTCTTGCGGATCCATGAAACAACTCTCAGA
AAGCTTTTTCCCTTTTGGAAGATACAGGAGCGAAACAATCAACCTATTGATATTGGAAGA
CCAAAAAGATTCTTCCAATGTCTCATTTCCAGGTCCAATGGAATTCATAGGTATAGGAAG
AAGTCCCATCAAATAGAGATTTTTTCTTTCGACCATCTTTCGATTGTTAATACGAGATAT
AAGGACCGCTACTACAAGCAGTACTACACCTTTGATCATGAAATATCGATTGCTTGTTGA
ACCCTGCGAATCACGTGAAAGTAGGATACTCCAAATTCGGGGGTCAAAAAGTTTCATAAA
GCGTTCTTGATGGAAAAAAATGTGAGTGAAAGATCCCACTGAATTGAATTTGATCCATGA
ATCTAAGAAATAGTGAGAATTCTTGATCTCTCTCAATTCGACGATCCAGGATTTGAATTG
ATGTCTCTTCATTGATANNNNNNNNNNNNNNNNNNNNNNNNNNNNNNNNAATTGGAATTT
GTTTATTTACAATATATGATGTGTTAAGTTAAGCATCCATGGCTGAATGGTTAAAGCGCC
CAACTCATAATTGGTAAATTCGTAGGTTCAATTCCTGCTGGATGCACGCCAATGGGAACG
TTTAATAAGTCTATTGGAATTGGCTCTGTATCAATGGAATCTCATCATCCATCCATAACG
AATTGGTATGGTATATTCATACCATAACATATGAACAGTAAGAACTAGAATTCTTATCGA
TACTGGAACTCATAGGGAAGAAAATGGATTTATGGATGGAATCAAATATGCAGTATTTAC
AGAAAAAAGTATTCGGTTATTGGGGAACAATCAATATACTTCTAATGTCGAATCAGGATC
AACTAGGACAGAAATAAAGCATTGGGTCGAACTCTTCTTTGGTGTCAAGGTAATAGCTAT
GAATAGTCATCGACTCCCGGGAAAGGGTAGAAGAAGGGGACCTATTATGGGACATACAAT
GCATTACAGACGTATGATCATTACGCTTGAATCGGGTTATTCTATTCCACCTCTTATAGA
GAAAAGAACTTAAAGCAAAATACTTAATAACACGGCGATACATTTATACAAAACTTCTAC
CCCGAGCACACGCAATGGAGCTGTAAACAGTCAAGTGAAATCCAATCCACGAAATAATTT
GATCTATGGACAGCATCGTTGTAGTAAAGGTCGTAATGCCAGAGGAATCATTACCGCACG
GCATAGAGGGGGAGGTCATAAGCGTCTATACCGTAAAATCGATTTTAGACGGAATGAAAA
AGACATATCTGGTAGAATCGTAACCATAGAATACGACCCTAATCGAAATGCATACATTTG
TCTCATACACTATGGGGATGGTGAGAAGAGATATATTTTACATCCCAGAGGGGCTATAAT
TGGAGATACCATTGTTTCTGGTACAGAAGTTCCTATATCAATAGGAAATGCCCTACCTTT
GAGTGCGGTTTGAACTATTGATTTACGTAATTGGAAGTAACCAATTAGGTTTACGACGAA
ACCTAGAAATCGATCACTGATCCAATTTGAGCACCTCTACGGGATAGACCTCAACAGAAA
ACTGTTGAGTAACGGCAGCAAGTGATTGAGTTCAGTAGTTCATCATAGAAAATTATTGAC
TCTAGATATATGGTAATATGGAGAAGACAAAATTGTTTGAAGCACGCACAGAACCGGAAG
CGCCCCTTGTTTCAAAGAGAGGAGGACGGGTTATTCACATTTAATTTGATGGTCAGAGGC
GAATTGAAAGCTAAGCAGTGGTAATTAAGATCCCCCCGGGGAAAAAGAGAAATGTCTCCT
ACGTTACCCATAATATGTGGAAGTATCGACGTAATTTCATAGAGTCATTCGGTCTGAATG
CTACATGAAGAACATAAGCCAGATGACGGAACGGGGAGACCTAGGATGTAGAAGATCATA
ACATGAGTGATTCAGCAGATTTGGATTCCTATATATCCACTCATGTGGTACTTCATCATA
CGATTTATATAAGATCCATCTGTCTAGATATCATCATATACATCTAGAAAGCCGTATGCT
TTGGAAGAAGCTTGTACAGTTTGGGAAGGGGTTTTTATTGATAAAAAAGAAGAATCCACT
TCAACCGATATGCCCTTAGGCACGGCCATACATAACATAGAAATTACACTTGGAAAGGGT
GGACAATTAGCTAGAGCAGCAGGTGCTGTAGCGAAACTGATAGCAAAAGAAGGTAAATCG
GCCACATTAAGATTACCATCTGGGGAGGTCCGTTTGATATCCAAAAACTGCTTAGCAACA
GTCGGACAAGTGGGTAATGTTGGGGTGAACCAAAAAAGTTTGGGTAGAGCCGGATCTAAG
TGTTGGCTAGGTAAGCGTCCTGTAGTAAGAGGAGTAGTTATGAACCCTGTAGACCATCCC
CATGGGGGCGGTGAGGGGAGAGCCCCAATTGGTAGAAAAAAACCCACAACCCCTTGGGGT
TATCCTGCGCTTGGAAGAAGAAGTAGGAAAAGGAAAAAATATAGTGATAGTTTTATTCTT
CGTCGCCGTAAATAGGAATATTGAAAATAGAATTTTTTTTTTCATTTGAAAAAATGTAAT
GGGCGAACGACGGGAATTGAACCCGCGCATGGTGGATTCACAATCCACTGCCTTGATCCA
CTTGGCTACATCCGCCCCTTTTCTAGCTAAAGGATTTTCTCTTTTTTCCATTCATCATTA
TTGTATTTATTCTGACCTCTATACTTAACTTAGATCGAGATATTCAAGATATTGGACATA
GAATGCCAATCTTTAAAATAAAAAATGTAAAAAAAAAAAAGGAGTAATACACTGTGACAT
GACACGTTCACTAAAAAAAAACCCTTTTGTAGCTAATCATTTATCGGCAAAAATGGAAAA
ACTCAACACGAGGGAAGAGAAAGAAATAATAGTAACTTGGTCTCGGGCATCTACCATTAT
ACCCACAATGATTGGCCATACAATCGCTATTCATAATGGAAAGGAACATTTACCTATTTA
TATAACGGATCGTATGGTGGGTCACAAATTGGGAGAATTTGCACCTACTCTGTCTTTTAC
GATACATGCGAGAAACGATAATAAATCTCGTCGTTAAGTTCATTTCTTATACTTTATATA
CTTATGTATTTGTATTTAATATACATATATACAATCTAAATATGTT
>Amomum_cardamomum_(ZSB03)  (alternatively, Eletteria cardamomum)
ATACAATATAAATAAATATGTATGCTACACGCAAAAAAATTAAAATACTATTCTATTCTA
TTACATCAAACAAAATAACAATACCCCATATCTCGCTTAAGCGAGATATGGGGTATTGTT
ATTTCAGGGTATTGCTACATTTTTTTAACAATTCAGATACACTAAGACAAAAGTCTTATC
CATTTGTAGATGAAACTTCAACAGCAGCTAGGTCTAGAGGGAAATTGTGAGCATTACGTT
CATGCATTACTTCCATACCAAGGTTTGCACGGTTGATGATATCAGCCCACGTGTTAATAA
CACGACCCTGACTGTCAACTACGGATTGGTTAAAATTAAAACCATTTAGGTTGAAAGCCA
TAGTGCTAATACCTAAAGCAGTGAACCAAATACCAATTACAGGCCAAGCAGCCAAGAAGA
AATGTAAAGAACGAGAATTGTTGAAACTAGCATATTGGAAGATCAATCGCCCAAAATAAC
CATGAGCAGCTACGATATTATAAGTCTCTTCCTCTTGACCGAATCTGTAACCTTCATTAG
CAGATTCGTTTTCAGTGGTTTCCCTGATCAAACTAGAGGTTACCAAGGAACCATGCATAG
CACTGAATAGGGAGCCGCCGAATACACCAGCTACACCTAACATGTGAAATGGGTGCATAA
GAATGTTGTGTTCTGCCTGGAATACAATCATGAAGTTGAAAGTACCAGATATTCCTAAAG
GCATACCATCAGAAAAACTTCCTTGACCAATAGGATAGATCAAGAAAACAGCTGCTGCTG
CCGCAACAGGAGCTGAATATGCAACAGCAATCCAAGGACGCATACCCAGACGGAAACTTA
GTTCCCACTCACGACCCATGTAACAAGCTACACCAAGTAAAAAATGTAGAACAATTAGCT
CGTAAGGACCGCCATTGTATAACCACTCATCAACGGATGCTGCTTCCCAAATTGGGTAAA
AATGCAAACCTATAGCTGCGGAAGTAGGAATAATGGCACCAGAAATAATATTATTTCCAT
AAAGTAGAGAACCAGAAACAGGTTCTCGAATACCATCAATATCTACTGGAGGGGCAGCAA
TGAAGGCGATAATAAATACGGAAGTTGCGGTCAATAAGGTAGGGATCATCAAAACACCGA
ACCATCCAATGTAAAGACGGTTTTCAGTGCTGGTTATCCAGTTGCAGAAGCGACCCCATA
GGCTTGTACTTTCGCGTCTCTCTAAAATTGCAGTCATGGTAAGATCTTGGTTTATTCAAT
TTATTAAGGACTCCCAAGCATATGTATTAACTATTCATAATTATGAGTTAGATAATAGAA
GGCTTGTTATCTAACAGTATAACATGGTTTATATGTCAATGTCAACCAATATCAACCGAA
CAGACAGATATCCATCTTATATATCTATGACTAAATACACAAAATATCTACGACTAAACA
ATTTGTAAATGAAGTGAATAAAAAAAATATTTATTTTTATATTTTTTCTTTTCTATGGGT
TGCCCGGGACTCGAACCCGGAACTAGTCGGATGGAGTAGATATTTTTCCTTGTTATAATA
GGTAACAAATCCCTCCCCAAAACGTGCTTGCATTTTTCATTGCACACGACTTTCCCTATG
TATACATATAAAAAACATCCCGAGAAGAAAGTAAAGTGCAAATAATAATTTGGACTACTC
AGTTGATTCAAGCAGTACAGTACTACATGAGCATTTCAGAATGATAATTCTATGAATATT
TTTTTTCTCTTGATCTATAGTATCAATATAGATCATTTGTACATTTCTATTAGATCTTCT
ATGGATCTTCTATTTATATTGTATTATGTCGTGACTAATAAACTATTTACCAGGTCATTG
ATACGGATAATATCCAAATACCAAATACGTTCTCTATATGATCCATATAAATAAAAAGAA
GTTCTTTTTGGAAAGATCAAAGAAATAACTTGTTCTTCTTCCGTAAAGAATTCTTCTAAT
AATCCCGAACTTAATCTTTGCAAAAAACTGCGTGCTGAACTTTTATGTTTACGAGCCAAA
GTTCTGGCACATGAAAGTCGAAGTATATACTTCATTCGATACAAACTCTGTTTTTTTGAG
GATCCACTATGATAGTGAGAAAGTTTTCTACATATCCGACCAAATCTATTAATAATATCA
CAATCCGCTAAATCGGTCCAAATTGGTTTACTAATGGGATATCCAGATACAGTACAAAAT
TGAGCTTTAGACAATGATCGAATAAGAGGAATAATTGGGATTCTAGTATCCAATTTCTTA
GTAAGAGTATCCATTAGAAATGAATTCTCTAGCATTTGATTCCTTACCATCGAAGAATTC
ATTTGTACACTTGAAAAATAGCCAAGAAAATAAAAAGAATAGTTTGATAATTTCTTTGTA
TCAATCCTATATGGTTGAGACCAAAAATGAAAATAATATTGCCAAAAATGAACAAGATGG
TATTTCCATTTCTTCATCAAAAAATGAGTCCCTCTTGAACCCAAAATTGATTTTCCTTGA
TATCGAATATAATGTATGAAAGGATCCTTGAAAATCCATAGAGTCTTCTGACAAAAAATT
CGGCACACTCCAAGATGCTCTATTTTTACATAAAAATGTATTCGCTCAAGAAGGACTCCA
GAAGATATTAATCGTAAAAAAGAAGATTGTTTACAAGGAAACACTAATAGAAATTCATAT
TCATATATATATAAATTATATAAGAAACAAAATAGTCTTTTATTGTCTTTTGAAAATACG
TAAATAGATTTATTCGGAATAATGAGACTATTCCAATTATAATATTCGTGGAGAAGGAAC
TGCAATAAATGTAAAGAGAGAGCATCCTGGATCCAGGATTGAAGCATTTGAACCAAGATT
TCCATATGGGCGGGATAGGGTATTAGTATATCGGACAGATAATTTAAATGCAATAATTTA
TCCTCTAAAAAAGGAAATATTGAATGACTAGATTGTAAATTGTGAGATTTGGGTATTTCT
TTTTCTTCAAGGGAAGATATTAACTGCAGCGAAAATGGAATTTCTACAATGACTGCAAAA
CCTTCAGATAGAATCTGAGAAAAAAAATGAAAATAAAAATAATTGTTATGCCCAACAAAT
ATATTTTGGTAAATATCATTAACCGAATAAATCCAATAATTTTTTTGATACATTCGAATA
ATTAAACGTTTCACAAGTACTGAACTAAATTTATTGTCATAACCCAAGGAGTTTTGGGGT
TCATAAAAAATCGAACTATTTAACCCATGATCATAAGCAAATACGTAAATATATTCTTGA
AAGAGAAGTGGATATAGAAACTGTTGTTGCCGAGATCTATATTCTTCTAAATATCCTTGT
AATTCTTCCATTTATATTTCCACGTGAAGCAGAGGTAGAAGGAACTTATTGAGTTATAAA
ATAACTGATACATAGTGCAATATGGTCAAAACAGAGTATTATGCATAATAAAGGATATTA
TGCATATATACAATAGTAATAAAAAAGAATACCCTGTAAAGGAAAGAGGGAGTCCAATCA
ACAGGTTTTTTTACTCCCTTTTTTCTATCAAAAAAGGTTTATCTTCGTTATAATTACAAG
AGGATAATGACCCTTTATTTTTGCAACCTGATTGCTCTTTTGATTTTGGAATTAATTATC
TTTATCAGTATACTGTTTCTTTTACACATTCGTCTCTAACCCATAATAATCAATATTTAG
GATTCATAAAAAAAAAGATCTCCTAATGGGAGACCCCATCCTTTCCCGTACCTGGCACTA
ATCCATTTTTAACGTCTAACTAGATCGGGTAATCATTTAATTCAAATTAAGAACATAAGC
TCGTTTCTTTTTGGTTTATCAGAATTGGAATTGGAGCCATGAAGCTCTATCCATTTATTC
ACTAGACCAAACTATAAATTTTAATTTGTTTTAATTATAATAAAATACGAAATTTCGTAT
TTTATTATATTACGTATTACGACATGCTACTTTTTCCATTCATTACCTTTGAGGATCAGT
CGTGGTCTTATAGACTCTACCAATAGTCTGGACGAATTTATTGCTTCATCCAAATGTGTA
AAAGATCATAGTCGCACTTAAAAGCCGAGTACTCTACCGTTGAGTTAGCAACCCAACCCT
TCAAAACAAAAGTTGGATATGTAGATACGATCGAAATAAAAAACCAATTGAATTAGACTG
CACGATCCCATCAAAACATTGAAATCTTTCTTGTTGATTTATTGATCAATTATCAAATAA
AAAAATGTATAGATCATAGTAAAAAGCACCAAATTCCTAATAGAAATGCCAAAATTCCGA
CGGACCAACTATTTATTTATACATTTTTTTTATTTAACCCAAGTTAAGGAAAAAAAAAAA
CATCTTCTATGACAGTAAACCCGACAATACAAAACAAACCCGTCATTTCACTGAAGTGAA
TTGAAAACCAAATCCCATAATACAATATAGGATAGGATCGGGATAAAGAGATTTCTTTAT
CTACGATCAATTATATTTGTTCAATATAACATTGTCAATATCAATATAAATATGAATAGA
ATGGTGATAAAACGAATAAAAAACTGAAGTAAATCAAATAAAAATTTGTGTTGGATTGGC
ACAAACAAAAAAAAAATATAAATAAATCAGAAATTTTTATAAAATAAGGAAGAGATAAAG
ACAGACAAGACAGGTTTATTCAATCAATAAAGGATAAACAAGATTAATTCCTTGTTTGTT
GCTGGATTTCTATAACAGGAAAAGAACAAATTATAGATAATAAATTGTAGGTAAATAATT
ACACTATATATATAGTTATTTATTCCTCCCCCCCTTTTTTCTTTATTTTGGTCTTTTTTC
TTTTAATTCACTTTTCATTTTAACTAATTAACTTTAAACCGAACTCGAAATTTTTTCTTT
AAATAAATCTGCTTTCCTAAAAATGTCATAAACAGTTCCTGTTGGTTGAGCACCTTTTTC
AAGGAAATATAGAATAGCAGGAACGTTTGAATAAGTTTGATTATTTATCGGATCATAAAA
ACCCACTTTTCGAAGATCTCTCCCTTCTCTTCGGGATCGAACATCAATTGCAACGATTCG
ATAGATGGCTCATTGGGATAGATGCACATAAACAATCTCCCCCAGAAACGTATAAGAGGT
TTTATCCTCATACGGCTCGAACTCGAGAAAAAAAATTGCATTCGTACTCATAACTCAAGT
TGGGTAATTCTGACATAGTCCCAGGGGAATCCTTAGACATTTATTGAGCCGTCTCTAACC
TCTTTTGTTTGTCTCATCTCGAGTCAATTATTCTGATCCCTTTCTTGAGACAATTGAAAA
TAGTGTTTCCTTGTTCCGGAATTCTTTATCTTTCCTTTGTAAAATCATTGGATTTAGACA
TTACTTCGGTGATCCTTACTCCTTTTCAAAAGGACAGCAACATACCTTTTGTTTTTTGTT
ATTTTCTTCTATATAAATATAAATGGAATACCCATAGAAATAGAATACGAAGAATTTAGA
TACACTTTTTTATCAAAAAAAAAGTTTTTTTTTTACTTGTTTTAAGTTTAAACCTTTCTA
TTTTTTTTATTGATATTGATAATATATTTACAAAGTTGGTCTAACTTATTGATTGATTAG
CACTAACCCTAGATTCTTCCCCTTGATACTTGATAAATAAATCAATCTTTTATACTCGAG
CTCCATCACGTACTATCAATCTAATTTGTCTTAGATTCCTAACGGAACAGAACAAATTAT
GTCGAGACAAGAGCATCTTCATTTTTATGGAAAATGGTGGATGTAAAAATCCACAGCTGA
TTATGTCCTTCAAGTCGCACGTTGCTTTCTACCACATCGTTTCAAACGAAGTTTTACCAT
AACATTCCTATAATATGAAAATAAAATTCAATTGAATTTCAAACCATGATGAAATATGTG
AAATATATTTCATATTAAATATATTTCATTTAATATGATGTGTAATCATGAATAATCATT
GGCTCAACAAGCAGTATATAATAGTCCATACTTTTCTACCTATAGATAGTTTCTACCTAT
AGATAGAAAAGTATTATATATATATTTTGCGGATCTGGGATAAGGATAAAGTTCAGTAAG
GATCCAATTTATTTACCTCGATATTCTATCATATGAATAAAACAAAACATATTTATAAAA
AAAAAACGTTTGCTAAAGACTCATTTACATCTCCAACAGATTATTCTGGATGGTCAATCA
TGAAGGATACATATTTATATAATATAACAAAAAAACCATAAAACTCAAATTTATTAATTT
TTAATTTAATATGTTTAGTTTATAAAACTGGAGCAAAATCCATTATTAATCAAATAAACT
CGTCCAATGACCCCCCAAAAAAAGGTCGTAAATTTCTAGAAACTATTGATTTATCATACT
TTTTCAAGTACCAACCAAGAGTTCATAAAAAAATATTGAATATTATTAAATATTAAATAA
AAATATTATTAAACATATTACAATTATTTATATTTACAATTATATAAATAATATATATAT
ATTATTATGAGTATAAGACTTTAATTATGAGTATAGGACTTTACCTTGTTTATTTTATTG
ACATGATCATATGGATTTTTTTTGTATTTTGTTTTAGTTCGACAATTTTTCCATCAATTT
CATAAAAAAGTTCAAGTACAAGTATATTTCATATACTAATTTCCTCCAATCCTTACCTTA
CATTACATGGATTTACAAACATATATTTCCAATAATTTTTATTTGAGGAATCTAAGCTAA
GATATAAGATAGAAAGAAATGGAATTCCGACAATTCTCCTATTTCGTTACCATACCACAG
CTTTAGAGGTTTTCTAAGACTGATGATGAAACTGATGAAATTAGTAACAAAAACTCACTA
CTCTTTACTATCATCTCCACATAGAAAAATGTGGATACCCTTTTTTTTTTACTTTAGGCT
TTGTGTGGAAGGGAAGAGGGATGCCTTTGTTTCACGCTGAAATTCAGAATGCATCATGTG
ATAATTCACATTTGATGAATATGTTACATTCAATTTAGTTANNNNNNNNNNNNNNNNNNN
NNNNNNNNNNNNNNNNNCTTAAAAATGAATATAACATAGTACGAGCATATTCTGAATGTG
AATGATAAACCAAAAAATAATTCTCATTTTAAATGAAAAAAAAATACATTCTAAGAATTC
AGAACAACTTTTTGTTCTCTTAAAGATTTTTTGTTTTATGTGGGATACAGTATGATCCTA
TCTTATGTTTCTGATAGATGGGATCTGGGACGGAAGGATTCGAACCTCCGAGTAACGGGA
CCAAAACCCGCTGCCTTACCGCTTGGCCACGCCCCATTTGAATCTTTTGGCACTAGTAAA
GACTAGTAGTCTTATTAGTTATTGGTCAATCCTCCCCCCCCCCAAAAAAAAAAAATACCA
AAAATTACATAATACGTAATATATAAAAAATACATATGAAATACATATATAGCATATTTT
TGTTGCTAGGATTTAAGACATATAAATTATATATAAAATGTCAAAAATTCATTGATCATT
ACATAGAATTCAATTAAGATAATGTATGAAAGTAGAATTCCTTGTTTTNTCATTTTTCCC
TTATCTTATAAAAATAATTCAATCAAAATAAAATTATCTAATACACAAGAACGAAATGTT
TGTTATGCTTAATATCTTTAGCTTAATCTGTATCTGTCTTAATTCTGTCCTTTATTCGAA
CAGTTTTTTCTTTGCCAAATTGCCCGAAGCTTATGCAGTTTTCAATCCAATCGTAGATGT
TATGCCTGTTATACCTCTTTTCTTTTTTCTATTAGCCTTTGTTTGGCAAGCTGCTGTAAG
TTTTCGATGAAATTTTTAATACTTTGCCAAATAGACTCATTTTGGCAAATCGATTCATGA
TTTATTCGATAATCAAATTCGAAAAATGAATAAGATCGACTAAGTATTACATTATTTATT
ATTATAAACCCTCGATTCAAAAATTTCAATTATTGTATTTATTGTATATATTAATTTAAT
ATTAAATAACCGCAAAGATGAATTTGGATCAGCTTATTTACTCGTTCTGACCTTTCAGTG
AGCAAAGAATTTACTAGGTCTAGGTCCCGTACAATATCTAATTGTCGATATGACAAGAAG
TTTTTTGTAAGTTTTAAGTAAGGAAGAAAAACCTTATTACATACAATACAAAGAAATTCG
TAAAAATAAATGACTTTCTTTTCAAAAATTGAATTTTTTGCGGGGGGTCGTGTAATGTAA
AATTAAACAAACAAATTAAACAAAATAGTACATGTGTTGAAAAGAAAAAATAGGTAATCT
ATTCCCTTTTTCGAAAATAATCTTATTTTGGAGGTTGTGTAATGCTTACTCTTAAACTCT
TTGTTTACACAGTAGTGATATTCTTTGTTTCTCTCTTCATCTTCGGATTCTTATCTAATG
ATCCAGGACGTAATCCTGGACGTGAGGAATAATTTTTTTTTTCTAAACTTTTCTTATTAT
TTTATCTATTCTATAAATTTACCTATGATAAAATCAAAGAATTTCAATTCCTTTTCTTTT
TAAAGTTCGAAATTGAAAGTATCTAGCGGGTCGAGTAATCAGAGCGAGCGGAGAAAGAGG
GATTCGAACCCTCGGTACGAATAATTCGTACAACGGATTAGCAATCCGACGCTTTAGTCC
ACTCAGCCATCTCTCCAAATGGAAAAGAAAATCGAAATAATTTTAAGAAATTACGGAGAA
TTCCATATTTTATTTTAATATTTCATATTTTAATATTTCATATATTATGAATTAATAATT
ATTACATATTACATAATATATATATGCATATATATTAATAAATAATATATAATNTATATA
TATATATATATATATATATATATATATATANTAAACATAGTAATAATATTTTGAAATTCA
ATTAAATGCAATTATTAAATTGAATATTAGGAATTTCCTATTTTTCATTAATATAAAATA
AGTAAGTTCAGAGTAAATAAAGAACGAATTTGATCAGGAATTTCATTTAGATAATGATTC
GAAATAAGTATCTACAATACAATAGAAAGAATACCTTACTTCTTTGATTTTGTACGAAAG
ATTTATTCCCCCGGCCTGGGCCTGGTCTTAGTTAAGTACTGGCCAGGCCAGTACCTCTTT
TTGTCTAGCTTCAATGACCCCTTCAATCCGAAAATACTAGCAATCCAACAAAACAAAGAT
CAAAGATATATATAGTCTTATTGAATATGTTATTTACAAAATTAGAAAATATTAAATGTG
CCCTTTATCCTTTTAAGTCCCTGGCTAGCAGGACTAAATATGCGTCAACACCATAATTTG
GATCCTATCTTGATTGCGTCTCACTCCTTTGTTCGACAAATAGTCCATTTATATACAATA
ATGTATATGTAGCGGGTATAGTTTAGTGGTAAAAGTGTGATTCGTTCTATTAAAAACTTA
AATAGTTAAGGGAAAGGGTATCTAATTTTCATACTCCGATCAAAAACTTTATTTCTTAAA
AAGGTTTAATCCTTTACCTCTCAATAGCATATTTGAGGAAGAACATACATTCTCACGATT
TGTATCCAAAGTCCTATTAGAAATAAAAATGGATTATGTATATGGAGTCGTGAAACATAA
TTTTTTTGAACTGGATCAAGTCTTCCAATTGAATAAGTATGACTAAGGATCCATGGATGA
AGATACTAAAGTTTAGTTCCAATCGTAACTAGATCTTCTATTTTGGTGTTGTAAAAGGGA
AATTGAAGCCAAACAAGCTGGAATAAAGTGGTTTTGGTTTACTAGAACCATCCGCATCGC
ATTCAGCTCGGTGGAAACGAAATTCTTTTCCTCAGGATCCTGCCAGTGTAAATAGAGAAC
GAAGTAACTAGACTAGAAGGATTTCATATAATCTCTCTCCTCTAGAGGGATCATCTAGTA
AGCAAATAGTTTTGGATACATTCAAACAGAAAGGCTGACATAGATGTTATGGATGTAATT
CTTTCTCTAGGAATACATCAATCTTCCATAAAGGAGCCGAATGAAATAAAAATTTCATGT
TCAGTTTTGAATTAGAGACGTTAAAAATGATCAACCAACGTCGACTATAACCCCTAGCCT
TCCAAGCTAACGATGCGGGTTCGATTCCCGCTACCCGCTACATATTATGTATTATAAATA
CATGCACCATCAATTTAGATATACATCTTTTTTTTATAAAAGATTTTCCCGGTGATCTCT
TTTATATGAACTAAGAATAAAAAAAAATAGGAATGAAAAGCGTCCATTGTCTAATGGATA
GGACAGAGGTCTTCTAAACCTTTAGTATAGGTTCAAATCCTATTGGACGCAATTTATTTA
CATCTATTTTTAAAACCAAGAAACCCTTTTTGAATCATTCGAATTAGAACTATTTCTCAA
CGATTATTCTTGTACTAAGAATAGAAAAAAATGAGAAATTTATGTTTGTTCTTGAAGTAA
AAACAGTTCTATCTGTTGCTGAATAACTTCCTTCAAAAGTGATTCCGCTTCCTCGGTAAA
TGTCTTGGTAGAAGATATAATTTCTTGAAATTGAGGTTTATTCTTTTTTAAGTAGTTGCG
TAACTGACCGAGAAACTTCTTTACCTGTCCAAGTTCTATCGAATCTAGATATCCATTCGC
TCCAGTATAAATAGTAGCTATCTGTTCTTCCACCGCGAGAGGGTCTGATTGGGATTGTTT
AAGCAACTCGCGTAATCGCTGACCTCTTGCCAATTGATTCTGAGTAGTTTTATCGAGATC
AGAAGCGAATTGTGCAAAGGCTTCTAACTCCACAAATTGTGCTAGTTCCAATTTTAATTT
GCCGGCTACTTGTTTCATGGCTTTAATTTGAGCTGCGGATCCTACTCTGGAAACAGAAAT
ACCGACATTAATAGCAGGTCGGATTCCGGCATTGAATAGATCGGCGGATAAGAATATTTG
TCCATCGGTAATGGAAATTACATTAGTAGGAATATAAGCTGAAACGTCTCCAGATTGAGT
CTCAACTATCGGTAAAGCAGTCATACTTCCTTCACCTAGACTAGAACTTGATTTAGCGGC
TCTTTCCAAAAGTCGTGAATGCAAATAAAAAACATCTCCTGGATAAGCTTCACGACCGGG
AGGTCTTCTTAATAGAAGAGACATTTGGCGATAAGCTTGTGCCTGTTTGGAGAGATCATC
ATAAATTATTAAAGTATGTCGTTCACGATACATAAAATATTCAGCCAGAGCCGCTCCCGT
ATAAGGAGCGAGGTACTGTAATGTAGCAGGTGAATCCGCCGTTTCGGCTACCACAATAGT
GTATTCCAGCGCCCCCCTTTCCTGGAAAGTAGTCACTACCTGAGCCACAGAAGATGCTTT
TTGACCAATAGCTACATAAACACATATTACATTTTGGCCTTTTTGATTGAGAATTGTATC
TGTGGCTACTGCTGTTTTGCCGGTCTGTCTGTCCCCAATAATTAATTCTCGCTGACCGCG
TCCTATAGGGATCATAGAATCAATAGCAATAAGCCCCGTTTGAAGAGGCTCATATACAGA
ACGTCTCGAAATAATACCTGGGGCAGGAGATTCAATTAACCGAGATTCAGAAGATGAAAT
TTCACCTCTCCCATCAATAGGTTTAGCCAGAGCATTTATAACACGACCCAAGTAACCCTC
ACTCACGGGTATCTGAGCAATTCGTCCTGTTGCTTTTACGGAACTTCCCTCTTGTATCAT
CAAACCATCACCCATTAATACAACACCAACATTATTTGATTCCAAATTCAGAGCAATGCC
TATTGTACCCTCTTCAAACTCTACTAATTCACCTGCCATTACTTCATCAAGACCATGAAT
ACGAGCAATTCCGTCGCCTACTTGAAGTACGGTACCGGTATTCACAATCTTTACTTCTCT
AGTATATTGTTCAATACGTTCACGGATAATATTACTAATTTCGTCGGCTCGAAGGGTTAC
CATTAGCGTTTCTTTATTTTATTCTTTTTAGGAAGGAAAAAAATAATGCCTAAATTAGAA
ACTAAGGCTAATCCGTTATTTTTTGCATGGCTCCGAGAATGCGAATATTAGCACGGATCA
TACGGAAATGTAACTCACTATTCAAGCAACTATTCAAAGTTCCTAGAGCTCCTTGTAAGG
CTTGTTGGAAAACTCGTTGTCGGACCTGATTAATCGCTTTTTCTTGTTCAAAATGAAGCG
TTTCATTTTTGTAATTTTCTAATTGTTCCAAACTATCACTAGTGGCATTAATCAAATTTA
CTTTTTCTCGTTCTATTTCAGAGTATCCATTCATTCGATACTCATCTGCTTCTATTTCCA
CTTTACGTAAGCGAGTCCGGGCTCTTTCGAGCTGCTCAACGACCCCTTTACGTAATTCTT
CCGAATTTCGAATAGTACTTAAAATCCTCTGTTTTCGATTATCTAATAAATCATTTAATG
AAAGTAGATTATCTTACCATTAATTTCACAACTTCCATGATCTCTTCCCGAACCAAACAT
GAATCTTTCGATTCATTTGGCTCTCACGCTCAATTATTCATTTATGGTATGAGTATTCCC
ATAGCTTTTTTAATGTAATGAGCCTACCTTCTCTTTTCTGTTTGTAGTTAAACATATCAA
AACTTATAAAAAACCAGAATATTAGGAAGACTCTTCCGACTAGACCAGATCCAAATCTAA
AATTGTCAGCAAAGTTATTTTTTTATTTGTACTTTTTTTTTTTCATTTTTTTTTTTAATG
AAAAAAGGAAATATAATTATAAAAATGAAAATAATAAAAATTATATTATATTTTTGTTTC
TTCAAGTCCAAAAATTCCTCTTTTTTATACATAGGTTGTCGATTCGGCATTAGATAAAAA
AAGCAAACAAAGTTCCTTTTTTTATCTTGTAAATAGCTTAAATTTATTTATTGATATGAG
TGTTATATATCAAATAAATTACCAATTTATTTGAACTATTTAGTTACTAATGTAGTGGTA
GAAAGAATACCATGTTTTGTCCGGACTTTAAACAATTTAGCTTTAACCATGTTAAAGGTC
TCGCATTATTGGTTGATAGAGAATCAAAGTGGATTTACCAATAAATCACGAAATGCTATG
GTTCTTGCATATAATTTCTTAATTTATTCAGAAGAAATTCGTCGAGATCGTGCACTTTTT
TACTATTTTTCCTATCCCTTATAAATACCATAAGTGCAGATGGATGGATCCATCTAATTC
TTGAAATAAACAACTCGCACACACTCCCTTTCCAAAATAAATCAATACACCAAGCACTAC
ACTTAGATTTATTGGATTTGTTGCTAAAATATCGGTATTAAACCCGAAACTTCCGGCGGA
TGGCCAGTGGCCCAAGTAAACGAAAGAATCAATTACATTTTTCATATATTCTCCTCTCTT
TTGGATAGGATTAACAAAGAACAGAGTTCTTTTTGTATCACTCCGATCGCCCTTTTTTTT
TATCGATTTTTTTTTCCACTTTATTTATTTAATTAGAATAAATGAAATCTAGTAATTTCA
TTTGTTTTGTTTAAATTTTTTTTTGACTTTTTTTACATTTTCAAAAATTTTCTAATCTAA
TAAGATACTTTACTTAGACTTTAGACTTAGGTTTTAGATCTGATATCAATTGAAAAATAT
TTAATTTGTTGAAACACTTCCAAACAATGAAAATAAAAAAGTTTTCTATTGTACTAAGCT
AAAGAAAGGAAGAAAGCAAGCGAATGCGGTAATTCCTAATCTTCAAATCAACCCTTCCTA
GGTATTGTCTCAATAAATAAGTAATTTTTTAGTAACGTGTTAATATAATTCTAAGAAGCA
AAGGAAAATTCCAAGTTCAAGTTATAGTTATATAGTTAATAAGAAAAAAGTACCTTATAC
CTTAGATACTTTTTTCTTATTTCGAGGATTAAACAAAAGGATTCGCAAATAAAAGTGCTA
ATGCCACAACCAGTCCGTAAATTGTTAAAGCTTCCATAAAAGCTAGACTAAGCAATAAAG
TACCTCGTATTTTACCCTCCGCTTCTGGTTGTCTCGCAATACCTTCTACAGCTTGACCTG
CAGCAGTACCTTGACCAACTCCAGGTCCAATAGAAGCAAGCCCCACGGCCAATCCAGCAG
CAATAACGGAAGCAGCAGAAATCAGTGGATTCATGGTAAGTTCCTCGCACAAAACAAAAA
AGAGGAAATGGTTAATGATACAATCAACCAATCAATTATTACTTTTTTAATTAAGATCCA
CAAGTTGAAATAATAATATTATTAAATTAAAAAACGGAATCGTCAGAACTATCTCGTTTT
TCGTTTTTAACTATCATAGAGTTTTTGTAAATCCATATGCATACAGTTGTAACTATATGT
ATTTCTTTGTTTCGAACCATTCTTTCATTTAATTCTTCGTTCTTTACTACACTATTGTAA
AGTTTATTTCTTTTTTCATTCAAAAAAAAAATTTCATACGATATAGAAGAGAAGGACTGA
TATTGAAATCTATCTAAATGCAATGTGAGCTGCAATCAATATCAATCAAATTATCAAATT
AATTTAATACCAAATTAATCCAATATAAATTAATAAATATTATATATTAATATATAATAT
AAGATATANNNNNNNNNNNNNTATATATTAANNTNTNATATAAGATATANNNNNNNNNNN
NNNNNNNNNNNNNNNNNNNNNNNNNNNNNNNNNNNNNNNNNNNNNNNNNNNNNNNNNNNN
NNNNNNNNNNNNNNNNNNNNNNNNNNNNNNNNNNTAATTATTAAAATAAAATAATAATCA
TATTATATATTATTGTAATTTGTATTGTATATTATATGTATTATNNAATAATAAAAAAAA
TAATANACAANAATATATATATATATAAATAAATATATATATAAGAAATATATAATGAAT
CTAATTTAAATTTGAATTACACCGGATAATATATATATATATATATATATTTCATTTTNA
TGNTTGTATATTGTTCATATATAACATAACAAATAAATATGAATAATGAGGATCCAGATT
ATGATTATAGGATTGGTTGTAATTAGGAAAAATAGAAATTTTAGCAATACTATATATAAT
AAATAATATATATATAATAAATAAAATATATATAATAAATATTATATAGTTATGTAATAT
AGCGATATTATGGATAGACTTATCTCATATAACTAAAGAATATTTAATGTTATTCTAATT
CTAATATTACATATCCATTCTTTTCTTCCATAAGGTAAACCATTCTAACTTTTTTTAATT
GATTTTGGAATAGAATAATTCCTAGAAAAATAGACGGGGGTTTAGAGCTTAGTAGACATT
ATTACATATATTATAGTCTAACTATAACCTCCCCAGCCCTTCTTTTTTTTTTAGAATTCT
GTTGGAATATTGTCTATCTTTTCTCCTACAATTCTAGATGATGGAATCATACACTATTAT
CTTACCCATCCAATTGGATTATCATGAATCATGTGGGATAAGCTTGCTTAATAATAGAAT
AAAAAAAGACTATTTGAAAAGCTAGTTAATGATGACCTTCCATGGATTCACCTATATAAG
CCGCGGCTAAGGTTGCAAAAATAAGAGCTTGAATACCACTTGTAAATAATCCAAGAAACA
TGACAGGTATAGGAACTACTGAAGGGACTAAAGAAACAAGAACAACAACTACTAATTCAT
CAGCTAATATATTTCCGAAAAGTCGAAAACTAAGAGATAAAGGTTTTGTGAAATCTTCTA
GGATGTTAATTGGTAAAAGGATGGGGGTTGGTTGAATGTATTTCCCAAAATAACCCAATC
CTTTTTTGCTAAGACCCGCATAAAAATATGCGATGGACGTGAGTAAAGCTAAAGCAACAG
TAGTATTTATATCATTCGTGGGTGCAGCTAATTCTCCATGAGGTAACTGTATAATTTTCC
AAGGTAAAAGAGCACCTGACCAGTTAGAAACAAAAATAAATAGGAACATAGTTCCAATAA
AGGGAACCCAAGGGCCATATTCTTCTCCAATCTGGGTTTTGCTTAAGTCTCGAATAAATT
CAAGGATATATTCAAAGAAATTCTGACCGTTGGTCGGAATGGTTTGTGGATTCCGAACAG
CTATAATGACTGAACCTAATAAGATAGCAATTACTACCCAAGAAGTAATAAGTACTTGGG
CATGGATTTGTAAACCTCCTATTTGCCAATATAAATGTTGGCCTACCTCTACACCCGATA
TATCGTATAACCCTTTGAGTGTTTTAATGGAACATGGTATAACATTCATATTGTCCTCTA
GCAGAAATTGAACTTCAAAAAAGAAATTATTTTGATTCAAGCATCTCTATCTCTTTTTCA
ACTCACCAATATGAATCAAAAATCGTATTCATTAATTGTATATTTAAGATATCAAGAATT
TACATAGGATACCAAGAAATCACGTAATATAATAACATATTATCAATATGCCCGCACTTA
CCTTTTTGCTTTTTTTATTTAATTCAAGAATAGTAACCGAATCCAAAAAATCCCCCCAAA
ATTAACTATTGATTCTTAATCATAATCAAGGATTTCTTATATAGCTAGAGCGGCCCTCAC
AAATTGCGGATACTAATTTGTTAAGAACCAATCGGATTGAAGCTATAGCATCATCGTTGG
ATGGAATCGAAATATCTGCGAGATCCGGGTCACAATTTGTATCGATTAAACAAATCGTCG
GAATACCCAAAATTACACATTCTCGAAGAGCCGTATATTCTTCTTGCTGATCAACAATGA
TCACAATATCAGGCAACCTCGTCATATATTTGATACCGCCGAGATATGTTTGCAAGGTAA
ATAATTTTCTCTTCAATATTGCCGCATCTCTTTTGTGAAGACGGTTGAGTTTACCCATCT
TTTGTTCTGCTCTTAAATCCCTGATCTTCTGAAGTCTCGTTTCCGTAGTAGACCAATTCG
TTAACATACCACCAAGCCATTTTTTATTAACATAATGACACCGGGCTCTTATTGCAGCCG
ATGCTACTGAATCCGCTGCTTTATTTTTGGTACCAACAATTAAGAAGGTTCTTCCCCTAC
TTGCCGCATCAAAAACTAAATCACAGGCTTCTGATAAAAAACGAGCAGTTCTAGTGAGAT
TTGTAATATGAATACCTTTACGCTTTGCAGAGATGTAAGGGGCCATTCTAGGATTCCATT
TCTTAGTACCATGACCAAAATGAACTCCGGCCTCCATCATCTCTTCTAAATTAATGTTCC
AATATCTTCTTGTCATTTTTCCCACACTTCCTTTTTGTTTTTTCTTTTTTTTTTAACAAA
GAAACGAGGTACTTTGAAATAAGTAATTGTTCCGATGGAACCTTCTGCCGGGAATTGACC
TTTAATACACAGTACAAACCATTAATGTCTTTTAATTACTTATTTTTTTATCAATATTCG
AACAAGAACAAGTATAGTTAAGTTAAAAGCCAGACCAGATAATTNANATAATTAAAAGAT
AGTTAAAGTCAAAGAATCCGCTCTTAGGAATCATGAAATCGCTTGTTCTAATGTCTCATG
GAAATTGTTTGGTACATAAGAACAAAATAATTCTCCATGGTGTAACAAAAGATCTTTTAT
TTCCAAGTCAAATAGATTCTTTCTTTTGATTTCCAAATAAAAGTTTTTGTCCTTACTTGA
ATGGTGCACTAATTTTTTGAATCCTGTACCAACAGGTATAATTCCACCTAGAACAACATT
CTCTTTTAGGCCTTTCAACCAATCAATACGACCTCGTAGAGCAGCTTTTGCTAAAACTCG
AGCGGTTTCTTGAAAACTTGCTTCGGATATGAAACTTTGAGTATTCAAGGATGTCCTTGT
TATTCCCAATAGGATTGCGCGATAAGAGATCGCTTCGTCCAAAGCGCGCCCCACTCGTTC
CGCTCGCAACAATCCAATTAATTCCCCAGGTGAAAAAACATTAGACATTCCATCTTCTGA
AACCAACACTTTTGATGTTACTTGACGTACAATAATCTCTATATGTCTATTATGGATCTG
TACCCCCTGAGATCGATAAACCCTTTGGATTTTATTAACCAAAGAGATATGACTTTGAGC
TATGGTTAACTCGGCTTGAATCAAGAATCCCCAGGGGATTCCAAAAATTTTGGGTATACC
TTTGTTCCAACCTTCAACTCTCCTTTCAAGGTTCATTGATATTGAATCAATCGAACGTAC
TTCTAAGATTTGTTCCACTTTTGGAAGACCTTGTGTTATGTCACCAGATCTTGATTTTTC
ATATATAAATGTAACTAATGTATCTCCTTCGTAAAATATTTTACCATAATGGCCATGAAT
AGTTGCTCCTGGAGTGGCTAAATAGGGCTTAGCGGATCTTATAATTAAAGCGTCAACATC
AACAATTATAATTTGACCAGATTTTTTTATGTGCGGTTCGTATTTGAATAGACATACATT
TTCACAAAAAAATTGTCCAAGGCTAATTATTGTAGATGTCTCTTCCCAATAATCGTGATG
GAGAAAATGCCAATTCAAATGGAATGAATTCAAAATTATGTTACTGCATGGATCGGGATT
ATAAATCCTCCTATTTTCATCTATTAAACAGTATTTAAGTACTTGAAGTATTTGAAAAGT
CTGTTTAAAATTACCAAGTAGCAAATATTTCTTTAACAAGATCTGATTATAAGTTATTAA
ATGGTAAAATGAATATAAATTTACCATTTTAGGGACAATAGTCCCCAAAGGACACAACAA
ATCCTTAATTGGGATTATGGGATCCGATTCTTTTATCATGTTATATTTCGAACCATTGAA
TGGACCAATTCGAGAACAATTGGATGATGACAAAATTATCAAAGATTGGCATTCCTTATT
TCGATTCAACAATGTACCAATAGTACCTTGATGTTGTGTAAGTAATTGAATACTAACCTT
GCAGTAAAAAGGATTTATATTTGTACGATCTAATCCATTATCGGAAATCAATCCAGAACT
TGCCCTATCATATCTTTTTCCGATATACGAAATGCTGGACTTTACTAACTCAATTCTCAT
AAAATTTCGAATCAGATCATTTCCCTTTACCTCAATAAAGGAAGCACGAATCTCTTTCGG
AGAACCATTTTGTTCTGGATCCCAATTCAATATTAAACAAGTGCGAACTAATTGAATACT
TGTGTGAAAAATTCCTCGAATTGACTTGCCATTTCCATAAAGGATATAATTGACAACTCT
AAGTTGGACATTATCCTTTTCCCGCAAGAGATCTTGAGGAAAAAGTGTTGCTAAATTGAT
GCCATCAGTTATTTCATATGTGACTACGGGTCGAACCGAAACAAAATACTTTTTCTTCGT
GGGTGTGATCCGTTGGACATAGATCCAATTTTTCCATTTTTTTGATTCCTTATCATTTTT
TTTTTCTGTTTTCGGTGGTATAAAAATGCCGCTGTGCCTAGATATCTTATCTGCCTCTCC
AGGAAAATAAATATCTCCGGAAAATATTTTTAGTTCAATATATTTTTTTTTTCTCTCCAG
GCGGACTAATCCGCCTACTCGACTTCTTGTATTTAAAGCGAGTTGTGTATCTACTCCAAT
GATACTATTGTTCTGGACCATTATCAATGAAGATCCAGGTAAAATATGCACTTCTTCTAG
AATAAAAAAAAAACGATCTACTTTCATTTGGTATTTCGGAATAAATTCTTTTGATCCTCT
ATACTCAATTAAATCCTCTTTTTTTATAATTGAATTGACCTCTACGGTCCCATATTTAGT
AATTCCCGAATTATTTCTTCTGTATCGTGGATCATCAAAAAAAGCAAGAATACTATTTCT
ACGTAAAATACCCTGTTTTGGTATTTCGATTGAAATACCAAAACAGGGTATTAGTTCATT
CTCTCGTTTTTGATCATATTGTAATGGGATGATGAATCTATTTCTTCGCTTTTTCGCCAA
GGAATAAGAATTCCCTTGGATAATAGAAGGATATATAAAATTCCAATGACCATTAGATAT
GGTTTGATCGGGTCTTGTTGAATAGTCAAGAATTTTCTTATCTTTTTTATCAGAAGTATC
TAACAATTTATATCTTACTCGACCATTAGTCATTGATAGATCAGAGATATATCTTTCTTT
GACAGAAAAAGCATGAGGATTCATTTGATCTTGATCTTTGTGGAGCGAAAAAGACACTAT
ACTAGATCTGCACGAACCTCCTGCTAATATCCATAAATGACTTGTTTTTAATAATAAATG
AACATTACCATATGTATATTCAGGTGCATGGTGTACATCAGTACTCCAGTGCATTTCTCC
CTCTGATTCAGAATAAATATGTTTTCGTACCTTCTCTTTAAAATAAAAAGTGGACGTTCC
AGCACGAATTTCAGCAATCACTTGTTCTGATTCTACATATTGATTATTTTGAACTAAAAT
TAAACTCTTTAGTGGAATATTTACATTATGTAGAATATCCTGACTCTCAATAGTTACATA
CAAGTCCATAGAACATAGAAAAGCGGGATGCCCATGACGGGTACGTGTGGGATGAACCAA
ATTCTCATTCCATTTTATTTTTCCATTAGAAGGAGCTCGTACATACTCGGCAGTACCACC
TGTGAATACTCCACCGGTATGAAAAGTTCTTAATGTTAGTTGAGTCCCTGGTTCCCCAAT
TGATTGACCTGCAATAATACCTACAGCTTCTCCCAATTCAACCAGGTCACCATGAGTAGG
ACTCCGACCATAACATAATTGGCAGATCCAAGATGTACTCCTGCAAGTAAAGGGGGTTCT
AATTCTAATATATATTGGTTGTGCTCGAAAGGTTATGAATCGATTTATAAGTCCAATCCC
AATATCTTGATTTCGAGTGGCAAGACATCGCAAACCAATATATATATCGTCTGCTAATAC
ACGACCAATTAGTGTTTGGACAAAATTTTTTTCTGTCATACCATTTTGAGGTCTCACGGA
AATACCTCGGATAGTACCACAATCTGTTCTACGTATAATAATGTGTTGAACTACTTCAAC
AAGTCTACGTGTGAGGTATCCAGCATCTGATGTTCGTACAGCAGTATCTACAACTCCTTT
GCGAGCTCCATAGCAGGAAATTATATATTCTGTCAAAGAAAGTCCTTCACGTAAATTGCT
TTGAATGGGTAAATCAATCATTTGTCCTTGGGGATCCGACATTAATCCTCTCATACCCAC
TAATTGATGTATCTGAGATGCATTTCCTCTAGCTCCCGAAAAGGACATTAGATGTACTGG
ATTAGAAGGATCAGTCATACGAAAATTAGGATTCATTTCTTGTCTCAAATATTCACTTGT
AGCATACCATATCTCAATGGATTGACGTAATTTTTCTACCGCGTGTACATTCCCATAATG
ATGGTGTTTCTCTAAAATAAAACTTTGTTGTTCGGCGTCTTGGACTAACCATCCCTTCGA
AGGGATTGTTAAAAGATCATCAATTCCTAATGAAATAGATGTAGCAGTGGCTTGCTGGAA
ACCCAAAGTTTTTACTTGATCTAGGATATGTGATGTATATGCCATTCCGAAATGATCGAT
TAACCTGCTAATAAGTCGTTTCATAGCAGTTCCATTTATCACTTTATTGTGAAAGACCAG
ATCAGCCCGTTCTGCCATAAGTACCTCTTCTCTTATATTTCTTCTGCTAAGTAGGATTCG
ACAATGGACCCAAGTCAATGATTCAAAAACTTCCTTTCCTCAATCTTGATTCACACAGAA
ATTCATAAATTAGAATACCTGTGAAATTTGGGATACCTGAATTACCATAGGCACTAGGCA
CAAACATCGCCTAATCTAAGAAATTAGATTAGATAGCGTATGAGTAGGCTCGACAAAAAC
CCTGTATGGCTTCTTCTAATTCTCTATAAAAAGAAATATGACCAAGAGTAGTTCGAATGT
ATATAGAACGGATTTCTTTTGTTATACTTCCTACTATTAGATAGTGTCCATAAATTTCAT
GATAAGTACCTAAAGATTCATATTGAACTTCGATGGGAACTTCTCTTGAACCAATGACAC
GTTGATCTCGTCTCCATCGGAGCCACAAAGGACTATCTAAACTGATTCTTTTCTGTCGAT
AAGCTCCAAGTGCATCATAGGAACTAGAAAAATGGGGTTCTTTTTCCCTCGTATACCTAT
AGTTATTATTATGATTATCAACTATTTTTTTTTGGTAGTTTCCACTATTATATGGATTAT
ACCTATTTGCAAAAATACCTCGACGATTTCCGATTGTTAATAAATAGAGTCCAATAAGCA
TGTCTTGAGTTGGTACAGAAATAGGATCCCCAATAGCTGGAGACAAGAGATTCATATGAG
AAAACATAAGTAAACGAGCCTCCGCTTGAGCTTCCAAAGATAAAGGTACATGAACAGCCA
TTTGATCCCCATCAAAGTCTGCATTGAAACCCTTACAAACTAATGGGTGTAAACAAATAG
CGCTCCCAACCACTAAAATTGGTTGGAACGCTTGTATGCCTAATCTGTGCAGGGTGGGTG
CTCTATTCAATAATACAGGATGCCCCTGCATAACTTCTTGAAGTATTTCCCATACAATGG
GTTCTTTTTCCCGAATTTTACTTTTAGCAATTCCTATGTTAGAAGCAACATGTTGTCTGA
TTAGACCACGAATTACAAATGTTTGTAAAAGCTCTATTGCTATTTCTCGAGGTAATCCAC
ACTGATGTAATGAAAGCGAAGGACCCACGACAATAACGGAACGTCCCGAATAATCAACAC
GTTTACCAAGCAGAGTTTCACGAAATCTTCCTTCTTTACCTTCAATTATATCTGAAAATG
ACTTGTAAACTTTATTGTGACCATCCCTCATTGGTTGTCCACGGATTCCATTATCAAGAA
GTGTATCCACGGCTTCTTGTACCAATTTTTCCTGACACATTACTAATTCCCCCGGCGTAG
ATCTACTTGTTGCTAATAAATCGGTAAGAGTATTATTCCGATAAATAACTCGTCTGTAGA
GTTCATTAATATCCGAACTCATTAGTTTACCCCCATCTATCTGAATGATTGGTCTCAATT
CGGGAGGAAGAACTGGTAATAAGCACAAAACCATCCATTCTGGTTCTACATTTGTTCGAC
TAAAATGTTTAGCTAATTTCATGCGTCTAACCAAGAAATCTTTTCTTCTTCTAATTTTTC
TATCTTCCCATTCATTTCCAGTGGAACCCTTCTCCCCTAACTCCTTCCATTCTACCAATG
AATTACTTGTAATAATTCGCAAATCTGAATCGGCTAATTGTTCTCTGATAGCACCTGCTC
CTGTAGAGATTTCTCGATTTCGAAATGTCTCGAAGACTGGGGTAGTAAAAAAAAGTGGTA
TGCTGTATTTCCGGGATTGGATTTCATATTCGAATAAACCTCGTAATCGTAAGAAAGTAG
GTTTTTTAGCTATGGGCCTAGCAAAACAAAAATCGAGATAGGTTCCTGTAGGGTTGGATT
CCCCCCTTTAAAATCGGACGTGAAGGTTTCCTTTCATCCGGCTCAAGTAGTTACCTCAAA
AAAAGGAATTGTTTCTTATTTTAAAAGTTTGTTCGAAAAACCCTACAAACAAGGAACTAC
TCCTTACTCAAGTTCCCACTAAGGACCAACGTTCTTTTTGTTACTTTCATTTTAAGAATT
ACTTATGATAAAATTAGATAAAATGAAAATATGTGAAAATATGAAATTTTTGAGTAGTCT
ACTTCTCGTTAAATGATGAATCTCCGAATACTTTGGGACTCGTAAAGGATTTACTTGTCT
ATATATTGTTCTATTCGATCTTTTAGGCCCCCATTTACCTCGATGGTTATGTCAGGATGT
CCCTTAAAGCATATATGCGATAGATAGACTTCTGTAACCATGCTATATTTGCTTGCTTAA
ATGCAATCTCGCTATAAATAAATGAAATAACTGATTCCACAAAAAAGTCTTTTTTTTTCA
CGAGGTACGAGGTATAGGTAGAATTAGAAATTCTTATTTATACGAAATCGACCATGGATT
AATTCCCCTTTCATTTGGAAGTATTGTATACACCTATAATTTAATTCTGAGTTTCATGTT
ACTTCTACTTCTCAAAAAATACATGTCAGAGCCGGGGGCATCCCAATCGGATTGAGCGGG
ATGACAGTTTCTCAGTCCGAATCTGTAAAACGCAAATTTTGATCAAATCACACATCACAG
TATACCAGGCCTTCTAATTCCTTAAGGGGTTTATCTAAAAGATTCGCAATATAACTAGGA
AGACGTTTTAAATACCACACATGAGTCACTGGACATGCAAGTTTTATGTATCCCATTTGA
TATCTTCGTATCCGAGAATCAACAAATTCCACCCCACATTGTTCACAAAATTTCGGGTCT
TCTTTTTCAGCTCCAATCACTCGATAATTTCCACAAGCACAAATTCCACTTTTTATGGGT
CCAGAGATTCTTTCACAAAACAATCCATCTTTTTCCGGTTTATTGGTCTTATAATGAAAC
GTATAGGGCTTTGTCACCTTTCCAACTATCTCTCCATTAGGTAAGATTTTGTTGGCCCAA
GCCTTTATTTGTTGAGGAGAAACTAGGCCAATTCGAAGTTGTTGATGTTTATACCGGTCA
ATCATAGAATAGAAATTCTGATTCATTCAGATCAAGCTTCCTTCCTATTAATCTGGAAGT
TCTTCTCAGATACAAGGAAATGATTCAGTTCTATAGCTAAAGATCGTAGTTCTCGAACGA
GCAATCGAAAAGATTCTGGAGCATCTTCTGGGTTAGATACTCTTCCTCCAATGATCGTAG
CACCAAGTACTTCTTGACGAGCTCTAATATGATCAGATTTATAAGTAAGCATCTCTTGTA
AAATATGAGCAACACCAAATCCTTCTAAAGCCCAAACTTCCATTTCTCCTATTCGTTGTC
CCCCTTGCTTTGCCCTTCCTCTAAGGGGTTGTTGTGTAACAAGTGCGTAATGTCCACTAG
AACGTCCATGGATTTTATCATCAACTTGATGAATTAATTTTAAAATATAGGACTTTCCTA
TTAAGACAGGTTGTTCAAAAGGATTTCCTGTTCTTCCATCAAATATTCTGCTTTTTCCCG
GATATTCCGGTTCAAATACCCATGGATTTTTTGTTTGCTTACTGGCTTCATATAATTCAG
AAAACACTAGCTTTCTCGAAGCCTCTTGCTCATATCTCTCATCAAAAGATGCTATTCTAT
AATGTCTTTTTAACAGATCCCCCGCTAACCCCAGCGAACATTCAAATATCTGTCCCACAT
TCATTCGTGATGGTACTCCTAATGGGTTGAAGACCATATCAACAGGTGTTCCATCTTGCA
AATAAGGCATATCTTGTCTAGGCAAAATTTTGGAAATGATACCTTTATTCCCATGTCTTC
CAGCTACTTTATCACCTACTTTGATTTCACGTTTCTGTGAAATATATACACGAATCATTT
CTAAATTATAACAGGAACCCCCCTTTTTCCGGATCCATCTCACGTCAATAACGCGCCCTC
TTCCGCCTATAGGTAGTTTTAGAGAAGTTTCTTTTGCAGTGGATACCTGAATTCCAAGAA
TGGCTCTTAATAATCTATCCTCTGGAGCATACGAGGATTCGTTTGCCGTCTGAGGCCTTA
ATTTTCCTACTAAAATATCACCTGTTTCTACCCAAGATCCCAGCATCACAACTCCATTTT
TGTCTAAATTGCGGAGTAAATGAGCCTCTAGATGTGGTATTTCCCTAGTGATTCTTTCAG
GTCCTTGGCTTGTCATATGAGTCTTAATTTCATATTTCCGGATGTGAAAAGAAGTATAAA
TATCTTCATATACCAAACGTTCGCTAATTAGTACTGCATCTTCAAAATTGTAACCTTCCC
ATGGCATATAAGCTACTAATACATTTTTTCCTAAAGCGAGTTCCCCAGCAACTGTAGCCG
CACCGTCTGCTAAAATTTGTCCCTTTTTAATGCATTTACCTCGCGAAACCTGAGGTTTTT
GATGCATACAAGTATTTTTGTTGGAACGTTGACAGATAACTAATGGAATACTTATAGTAG
TGTCTCCATTACTTGCAAAAAGAATCTTGTCAGGATCAGTATAAATGATCTTTCCCTCGT
GTTCGGCTATAGCGGAAACCCCCGAATCTAGAGCCGTTTGACGTTCCAGTCCAGTTCCAA
CAATGCACCTTTCGGACTGAGAAAGCGGAACTGCTTGGCGCTGCATATTAGAACTCATTA
AAGCCCGATTCGCATCATTATGCTCGATAAAAGGAATGAGAGAAGCTCCAATAGAAAAAT
ATTGGAAGGGAAAAATACTTCTAAGATGAATCTGTTCCCATGCAATAGTCAGGAACTCTT
GACGGTATCGAGCTGGAACAACCTGTTCTTCCTGAATACTCTGATTCAAGGCCAAAGAAT
TTCCAGCTGCTACCCTATAATATTCATCTCTATTTGGTGATAAATAAACTATCTGTGCCT
CTTTTTTTGATCTTTCAGATATTTCATAAAATGGACTCTTTATGGATCCCCAATGGCCAA
TCCTCACATGAATAGCTAAGGATCCAATAAGTCCAACATTGATTCCTTCGGACGTGTCAA
TTGGACAAATACGTCCATAGTGGCTAGGATGAATATCTCGTATCCGAAAACTAGCAGTTT
TCCCCGTCAATCCTCCAGGACCCAAATAACTCAATTTTCGCCCATGAACAATTTGTGTCA
ATGGATTAGTTCGATCCAAAACTTGAGATAAAGGATGTAGGCCAAAAAACGATTCATAAG
TGGTTGTTAATGAAGTTGAAGTTACCAAATTTTGAGGAGTCGGTATCAATTTATGACGAA
TTGCTCCAGATATAGTTCCTCGAACTGCGTTTTCTAAACGAACAAGAGCCAGTCCAAATT
GATCCTGTAGCAAGTCCGCTATAGAACGAATACGTTTATTTTTCAAGTGATTCATATCAT
CAAGTGTACCCATTCCAAATTTCATTCCGATCAAATGATCCACAGCAGCCAATACATCTC
GTGGTAACAAAAATGTATTGTTCTGAGGTATATCAAGATTCAGTCTACGGTTCATATTTC
GTCGACCAATCCTTCCTAATTCACATCTTTGTTGAAAAAATTTCTTTTGTAATTCCTTAC
ATAAGGACTCAGAAAATATCGGATCCCCACCTACACAAGCAAATTGTTGATAAAATTCCA
AAATAGCACTTTCTTTTGACCCAATCTTTTTTTTCTCCTTATCATTCAGGAAAGACAAGA
AAATCTCAGGGTAACAAACATTATCCAGAATTTCTCTTAGATTCGAACCCATAGCCGACG
ATAGAACTAGAATAGATATTTTTTGTTTCCTACTCACACGGGCCCATATCCTTGATTTTC
TATCAATCTCTAATTCTGATCTCCCCCCCCAATCTGATATTATGGTGCTGGTATAGACAG
AAATTCCGTTATGGTCCAATTCTGAACGGTAGTAAATACCAGGACTTTGCAATATTTGAT
TGATCACAATTCTGTATATTCCATTTATTATAAAAGTTCCCAGAGAATTCATTATTGGAA
TGTTTCCAATAAAAATGGTTTCTTCTTGCATATCTATACCGGTTTTCCAAATTAATCCCG
CGGGTACATATAATTCAGAAGAATATGTGAGTGATTCATACACAGCATTTCTTTCGTTTA
TCAAGGGTTCTACCAATTGATATCTTTCTACAAATAATTTAAATTCAATTTCTTGATCTG
TGTCTTCAATTTTCGGAAACTTATGAAATTCTTCCGTCAAGCCCTCATTAATAAACCTAC
AAAATCCCTCAAATTGGATCTGACTAAATCCAGGTATTGTGGACATTCCCTCATTTCCAT
CATCCCAGAGCATCTTAATTTTAAAGTTTCCACTTTATCGAAAAATCCCATTATTAGCTC
ACTATTTATCGATCCATATGGATCGATTTCGCAATGATGGAATGTATATTCCGTTTACTG
AATCACATGAAATTTTAGACAACCCTACTTCATACGTATGATAACGGAAATGAGACAGAG
GAATGAAGAGCATTTTCGACGCAAGTTTGAATTTGCGACAGGTACAAATGGAAATAAATT
TATAAAATAAAGCATTCCCAGAAAAATTCCGTTACTTACACTTATGGAGTCTTATATAGA
ATATAAAAATTCATCCAACTTCTACCTATTATTATGATAATACGATTAGATTGATTGGGT
ACCAAAAAAATAAATGGATTCAGAATGAAATCGAATCTCTATGAATGAGATAAAGAAAGC
CAGTAGTAATATGGGTTTCCCTTTAGTTAAAGTTCATTTTATTTCATGTTGAAAAAATTT
TTTGACTTTTACTAACTTTTACTATATAANTATAAATATAATTTGATTTTGACTATATAT
ATATAATATGGATTTATGGAATATGATTGAATTGCGTAATAGGAATAATATTTACTAAAT
AAAGTATATGCCGATATAGCTATCCACCTATCCACATATCTCATCTTTTTTTTATAGCAA
TTTTGTTTTGTTTGTGGCAACAGAAGTCAGGTCACACTATATCATAATTTCCACTTTTTC
CATTGTATTATGGAAAACGAAAAAAAAAAAGCACGACGATTCCCTATAAGGATATGGGAT
ATGTACATAAAACGGTATATGTGTAACAATTTTAGTTTTTGGGGTATGGGTTTACATATA
CACATATCATATATATTGATATATTTGAATTGATTTGTTATGCCAGTAAAGAAAGGCAAC
AATTTGAGATAAAAATTGAAGAACTTTTCACTAATTCAAAAAAAAAATAGTTAATGGTTC
CAATTTGCACTAAATTTTTCAGTTTGTGACCGAAAATCCTTTTTTTACCTTCTCAATGGA
AAGAGAAGGGGAGTTTTTAAGGGGTGTGATAACCAATCGAAGAGAATAATCTAAATTGGA
TTGGATCAAAAAAAGAAAAGAATTAGTAATAGAATCTTAGTAAAAGAATATGGATGAATA
CTCTTTTTTTACCTATTTTAGATTTGGATCGGATTTGGCGACATGGCCAAGTGGTAAGGC
AGGGGACTGCAAATCCTTTATCCCCAGTTCAAATCTGGGTGTCGCCTGATCAACAAAAAA
CAAACGGGGGATTTCTTATTCTACTGATTTAATTCGAATAATTTTGTCCCCGGAGCCGGA
GAAGTATAAGCCTATCGATAGTTTTTTTCTCCAAATCTGGTACTTGGGTGTGGCTCAAAC
CGATACAAATAGGAATGAAGTGAGTCTTACTTAGTAATATGATTGACTCTCACTATTTTT
TTTTTCAAAAAAAAAATAGTGAGAGTCAATTCTGGGATTCACAACGACGAAAATCAGAGG
TCGAAAGTATCCAAAGGTTCCTAAAAGACAATCCATTTTTCTCCTAGGATTGAAGAAGAG
ATTGTACGAAAGAGTATCAAGAATTTCTAATTCTTTTTCACTACCACTACTAAAATTGTG
TCTACTGACTCCATCTGGAATTAGATTGGATAGGCTGATGGGAAATCCATTTAGAAGTTG
TGGAAAGTATTGAAGAAACTTTGTATCCAGACTCACGAGGGTCTCTGAGTAATCAGACAT
TCAATCAGGATAGTCGGTCAACTCTTATTTTTATTTTTATAGAGTAAAAGTCAAAGTCGA
AAAAAAAAAGGGGGGGTAACAAACAATAGGTCTTAGTATTCCCACATGTTTCATTTCATT
AGGATAGAAGTATTCCTTTGCTTTGCTATCCAATTTTCCAAGAAAAGGTATGTGTATCAT
ATCTGTACTTAATCTTAATACTTATACTTCCAAATTCTACCAGGTAGAATTTTGTTACAA
GTAGATTCATTGGATTGGTTCATTAAAAGCCTTAAGTCAGAATTCTATTTTGACTCTGCG
CCATTAATTCCACTATGATTATTGATCAATAATTAAATAATTTCTTCATAGAGATAGGAG
ACATAATTCATATGGATATAGTAAGTCTCGCTTGGGCTGCTTTAATGGTAGTCTTTACAT
TTTCCCTCTCACTTGTAGTATGGGGAAGGAGTGGACTTTAGGGGGACTACTAGTTGAGTA
ATTTAATTGTATGAATTGTTTAATTGAACGTTTTGCGAAGCTTTTTCTTTTTTAAGTTTA
AGAATGTCTCTGTTTAAAAATTATACTGAAATATAGTAATGAATAAGAAAATACAATAAT
GAATAATAACCATTCGATCAAACAATGAATGATTACTTTACTATAGTTCTATTTCGAAAC
TCAAATCTACGCATGATAGGAAAATTTTTTCAACCGGATTCTTCCTAAACATTCTATTTT
AATAGACCAGTTCTTACCAGAATTAGGGATATTACAATGAGCAAAAACCAGAAATGGGTT
TTTTATTTTTTTCTTTATTTGTATTTGTTTCCCTCTTTTTTGACTTTTACTGTTCTAAGA
GAACAGAAAGTTGTTCCGCTAATCTAATTAGATTATGGCAATACATACTTTCTATTGGAA
GTGACTAGTTGTTGTCCAAACCAAATAAAAGAGGTTCTACACATAAGAAGATTAGATCCT
TCTTTCGTTGCGCGATTCACGTATCGCGTATTTCACCTTTCTTTTAGACTCCTCTCTATT
TTTTATGCTTAAGACATGAGATGAGTCAAAAAAAAAAGCATAAAAAATAGAGAGGAGTCT
ACTCTATTAACCTATTCCCTTTTACAAATCTGAATAAATTATCATAGAATAGAACTACGC
GGATCATGTTTTCTGTTAATGGATCAAGCAATAGCTTATTGGGGTGGGAAATCTAAAAAA
AGAAAAAGATTCTTTGGTTTCGTTTTCTTTTCTCTTTTTTTGTTTACTTTTTTATTTAAT
TTGAAATTTCTAATAGATTAGTATATGCCCGTATTATTCTTGTTCCATTGATTCTTTTGA
TGGATCTCAGGATCCATCCTATATAAATAAATTCTAAAATAGGTTAAGAATTAGAACAGT
TGGCCTTCGATTATTTTGGATCGATCGAAATACACACAGGTAAATGTAGCCAAAAAAAAG
AATTGGGCTGCTATTTTGATGTATTATTTAGATATACATCTAATCCATGTACATACATAT
TGTATATTGATCTAGATATGGGCTTTTTTTTTATAGGAAAAAGTCTATATCTAGATCAAT
ATATAATACAACTCTCTATGAAAATAATGAATATGATAATATATACTATATAATAGTGGA
TAACTATACCATACTATCCAGGCTTAGATAGTNACTATCTCAGATATTTATGATTCCAGC
CAGATCATTTCTTTCGTTTAAGACTTGAAGTTTGAATCCCTTTCCTTTCTTCAATCATTG
ATAAGAACTAATAATTCAAGTTTCAATCAAATTAGTCATTTTGACTGACTGTTTTTACGT
AGATGATAAGTAAAAAAGCAGTAGGAACTAGAATGAACAGTGCAGTAGCAATAAATGCGA
GAATATTTACTTCCATAATCTCATTGTTTTTTTACTTCGCAATAACTCGGGATCTAATCC
CATAGAGATGAGAAATTGGATTCCTGTAAATTCAATGGGATGAATTGCATTCTGATAATA
CTGAATCGGATCAGTATTATGAATAACAATATATGATCTATCAAATAAATTCATCGTCGA
GAATTGAATAGTATAACATAGGAAGATCCTTTATCTATACTAAATCTGAAAAAGGATTCT
TTATTGGATCAGGAATCCAATTGAATTTACATCCTTTTCCACTTTTTCTTTTCTATAAAT
AACCCAACCTTATCGTCTTCCTTATATATTCATATTCCTCCTTCGTTATATTATACTTAT
ACATACAATTATGAGGTATTATATGACTGGTATGGTATTCTATGGATGACACACAGATCA
AAAGAAAAGAGTAGGAGTGAGATGGAAAAAGGACGAGTTAAGTATCAAAAATCTAATATA
ATTCCAATGAATTTAATAAAAAGGAGTGTTACTCGTTCTCCTCTTTTATTTTATTAGTAT
TTCTTCCTTCAATTGGGACTGGAAGGCATACATAAAAAATGGAGTGTGCAATTTAGTTTA
TTTGAATGAAAATGAGATAGATTGTTTCCAATTAGTCATTGAGGATACCCCCCCCAAAAA
AAAAGTTGGAGCTCAAAGGGGTTTTCATTTACCCTGACAAGTACTCTGTCGAGGCACTTA
TGTTAAGTTCGTTGTGTCTCGTACAATAAACGAATACAATTTGCATATGTACTCCGGTAA
AAAGGGGTACTCTTTTCTATTTTATTCATCAAAAATATTGAAAAACAAGAGTGGACGAGT
ATCTCTTAAAAAAAAATAGTAAAGTAAATATAAGAATACTACCCGAATCTAACTATTATG
TTATGTCTCTCTCTTATCAATCGGCACTAATGAAAGAAATGGAAATTCCCGTATTTGTCT
AATGATAAATACGAAATAAAAACAAAAGAAATCGGGATCCCGCTGGGTATTAGATCTTGC
TCCCTGTTTCTTTTTTTCACGTTAAAGAAATTTATGCATTTATTTAACGGATCGGATCCT
AGTTCGGGACTGACGGGGCTCGAACCCGCAGCTTCCGCCTTGACAGGGCGGTGCTCTGAC
CAATTGAACTACAATCCCAGCGAGGTGTATGGTATACATATTCTTAATGGTTTTATAAAA
CCTTTTTTTTTCTTCGTCGTGTTGTAAGAGAGACATGAATGATATACTAACTGATGTTAG
TACACATAGATATGGACTATAGTAAAAGTAACACAGATTACTAGTAACCCATGTTTTTTT
ATTTCCAAAAATGGATAATCAACCTTTCAATGAGAAAAAACTATTTTTCTTTTCATAATC
TTTGATTAAGTATTATCAATCTAGAGTCTTAGAAAGATCAGAATGAATCAGAAAAACATC
GATACATAAGAAAAAATACTTGATCCGTAAAAGAGAAGGATTCCATTTTTATGTAGGACA
AATTTCTTATATCATTGGTTATATCATATCATATTTATTTTATGGAGCGGCAAATATTTG
GGCCGAGCTGGATTTGAACCAGCGTAGACATATCGCCAACGAATTTACAGTCCGTCCCCA
TTAACCGCTCGGGCATCGACCCAGGAAGAATTCATTTTAGGCTTATGGATAATCCATGAT
CAACTTCCTTTCGTAGTACCCCTAGGGGAAGTCGAATCCCCGCTGCCTCCTTGAAAGAGA
GATGTCCTGAACCACTAGACGATAGGGGCAGATATGCCCGACTGTCATTATACTATGATG
ATAGTATGTATAGTTTTTTGGAATTGTCAATATAATTTAATGATATGACTAGGTCCGAAC
ACTCTTTTCTTCTTTCTTTTCTTCTTCACTCATTAATTTTAACTTCAAACTTGTTGCTTC
CTTCATTGTTCAGATAAAATAGGCCATACATATCACTATCTCACATTAAGTCAGAAAATA
CAAAAACGATATAAATTCTCTTTTTTACTTTTTTATAAAAATTCGGTTCAGGGTACGAAT
ACCTTCATCATATAATTCAATAAAATCTATTGAATCTATGTCAGTGTCAGATTGGTACAT
GTATCAATCGAGTAAATCTCGTTTTGATTGGTCAGTAAAAGGAAACAAGCGGGGTGTCGG
TCTTGAAACAATTCATTGCATTATTAAAATAAAATTGACCCGCTTCACTTTTTGAGGGTA
AATCGAATTGATCCTTTACTTTATACTTTATAAGAAACCCCCATATGTACATAATATATA
CATATATTATTTATATTTGTATTTGTTTGCAGTATGCAGTGCAGTAAACTCATAATGAAA
ATGGCTATAATTCATGAATTGAATACAAAGGGCCCTTTTAACTCAGTGGTAGAGTAACGC
CATGGTAAGGCGTAAGTCATCGGTTCAAATCTGATAAGGGGCTTTTTCCACTAAACTAAA
GTTTTAGTCTTCGTTTTCGGTGTAGAATGGAGATATTCTTTTTATTTGTAAAAAGCAAAA
GGTAACCACCATTATAATGACTTTTGATTATTACGAGTTATAGTTAGAAAGTTTATTAAA
AAGTGAAACATTATTAATTATTAATTCATTATTATTAGTGTATAAATAGTAATGAATAAT
TGTAGTTAGTAGAACTAGTCTACCCTGTCCTGTAATGAGAGAGTAGTTTTTTCATGTTTA
ATTATTCAAATTGTTGTTTGTTGACAGGAATATTATAGAATACTTTAGATGTCCAATTAC
TATTATGAATTACCAAACCAAAGTATTCTTACTTCTCCATTGTTCTTATCAAACCCAGCA
TCAAATTTTAAATAAAGAAAAAGTAAGTGGACCTAACCCATTGAATGACGACTATATCAG
CTATTCTGATATTTAAATTCGATATAGATGAAATTGTACAAGCGGATTTTTTTATTTCCT
TATCCCGCGCAAGGCAAGAATTTGTCGATATTTCCAATTTCATCAATCTTCTTCTTCTTG
CTGGATACTCCATGGGAATAAATCGATATTTTTTTTTTCGCTACATATACATATAAAACA
TATAAAAGTTTATACATAAAATAAAAAAGTATATTCAAAAATATNACTTTCCTTGATTTT
AGAATCCGATATTGTTTTGTTCTTCCGCCAATACAATATAGAACAAATACGAAAAAGGAA
CTTTCATTTCCAGTCTACCATTACATTATATTATTTAAAGATTTAATCTAGTTTAGGGGC
AAGAAAAAAAAAATAGTGAATTTTTTTTTTATTTTTTGTTTGACCCATTAAAAGGATATA
TTCTGGAATATGAGTCATAGGACAATTCAAGGTTCAAATACTTATTTATTTTATTAAAGT
TTTATTTGATTATAGCAATTTTACTATAGTTTTTAGTATATTAGTATAGTAATTATACTA
AAAAATAATAGTATTTTTATAGTATTTTATATAAATAAAGTTATATAAGTATTAAGATAA
GCTATAAGGACTAATCGAATCGAGCTCATGGATTTATTTACCTAGATTGGTTTGTGGCCC
AATAGAAAAGAATAATTTGTATCTTCGATACCCATCATTGTAGGGGGCATGGAACTAGAA
AAAGTCCACATATAATCGAACTAGCCTATGCCTTGGAAATGCTATGAGGTGTTCGGAAAT
GGTTGAAGTAGTTAAATAGGAGGATCGCTATGACTATAGCCCTTAGTAAATTTACCAAAG
AAGAAAATGATCTATTTGATATTATGGATGATTGGTTACGCAGAGACCGTTTCGTTTTTG
TGGGTTGGTCCGGCCTATTGCTCTTTCCTTGTGCTTATTTTGCTTTAGGAGGTTGGTTTA
CAGGTACAACTTTTGTAACTTCATGGTATACTCATGGATTGGCAAGTTCCTATTTGGAAG
GTTGCAATTTCTTAACCGCTGCAGTTTCCACTCCTGCGAATAGTTTAGCACATTCTTTGT
TGCTACTATGGGGTCCTGAAGCACAAGGAGATTTTACTCGTTGGTGTCAATTAGGTGGTC
TTTGGACTTTTGTTGCTCTTCATGGTGCTTTCGGACTAATAGGTTTCATGTTACGTCAAT
TCGAACTTGCTCGATCTGTTCAATTGCGGCCTTATAATGCAATCGCATTTTCTGCTCCAA
TTGCTGTTTTTGTTTCCGTATTCTTGATTTATCCACTGGGTCAATCTGGTTGGTTCTTTG
CACCAAGTTTTGGCGTAGCAGCCATATTTCGATTCATCCTCTTTTTCCAAGGGTTTCATA
ATTGGACGTTAAACCCATTTCATATGATGGGAGTTGCCGGAGTATTAGGCGCTGCTCTGC
TATGCGCTATTCATGGTGCTACCGTAGAAAATACTTTATTCGAAGATGGTGACGGTGCAA
ATACATTTCGTGCTTTTAACCCAACTCAAGCCGAAGAGACTTATTCAATGGTTACTGCTA
ATCGTTTTTGGTCCCAAATCTTTGGGGTTGCTTTTTCTAATAAACGTTGGTTACATTTCT
TTATGCTATTTGTACCCGTAACTGGTTTATGGATGAGTGCTATTGGGGTAGTTGGTCTGG
CTCTGAATCTACGTGCCTATGATTTCGTTTCCCAAGAAATCCGTGCAGCGGAAGATCCCG
AATTTGAAACTTTCTACACCAAAAATATTCTCTTAAACGAAGGTATTCGTGCTTGGATGG
CGGCTCAGGATCAGCCTCATGAAAACCTTATATTCCCTGAGGAGGTTCTACCACGTGGAA
ACGCTCTTTAATGGAACTTTAACTTTAGCTGGTCGTGACCAAGAAACCACAGGTTTCGCT
TGGTGGGCCGGGAATGCTAGACTTATTAATTTGTCCGGTAAACTACTTGGAGCTCACGTA
GCCCATGCCGGATTAATCGTATTTTGGGCCGGAGCAATGAACCTATTTGAAGTTTCTCAT
TTCGTACCAGAGAAACCCATGTATGAACAAGGATTAATTTTACTTCCACACCTAGCTACT
CTAGGTTGGGGGGTAGGTCCGGGGGGGGAGGTTATAGACACCTTTCCATACTTTGTATCT
GGAGTACTTCACTTAATTTCCTCTGCAGTCTTAGGCTTTGGTGGTATTTATCATGCGCTT
CTTGGGCCCGAGACTCTTGAAGAATCTTTTCCATTCTTCGGTTATGTATGGAAAGATCGA
AATAAAATGACTACCATTTTGGGTATTCACTTAATTTTGTTAGGTCTAGGTGCTTTTCTT
CTAGTACTCAAGGCTCTTTATTTTGGGGGTATATATGATACCTGGGCCCCTGGGGGGGGA
GATGTAAGGAAAATTACGAACTTGACCCTTAGTCCAAGTGTCATATTTGGTTATTTACTG
AAATCTCCTTTTGGGGGAGAAGGGTGGATTGTTAGTGTGGACGATTTAGAAGATATAATC
GGGGGACATGTATGGTTAGGTGCCATTTGTATACTTGGTGGAATTTGGCATATCTTAACC
AAACCCTTTGCATGGGCTCGCCGTGCATTTGTATGGTCTGGAGAGGCTTACTTGTCTTAT
AGTTTAGGTGCTTTATCTATCTTTGGTTTCACCGCTTGTTGTTTCGTCTGGTTTAATAAT
ACCGCTTATCCTAGTGAGTTTTACGGGCCTACTGGGCCCGAGGCTTCTCAAGCTCAAGCA
TTTACCTTTCTAGTTAGAGACCAACGTCTTGGAGCTAACGTGGGATCCGCCCAAGGACCT
ACGGGTTTAGGTAAATATCTAATGCGTTCCCCTACCGGAGAGATTATTTTTGGAGGAGAA
ACTATGCGTTTTTGGGATCTTCGTGCTCCCTGGTTAGAACCTCTAAGGGGTCCGAATGGT
TTGGACCTGAGTAGGTTGAAAAAAGACATACAACCTTGGCAAGAACGACGTTCGGCGGAA
TATATGACTCATGCTCCTTTAGGTTCTTTAAACTCCGTGGGTGGCGTAGCTACGGAGATC
AATGCAGTCAATTATGTCTCTCCTAGAAGTTGGTTGGCAACTTCCCATTTTGTTCTAGGA
TTCTTCTTTTTTGTGGGGCATTTGTGGCATGCAGGAAGGGCCCGTGCAGCTGCAGCAGGC
TTTGAAAAAGGAATTGATCGTGATTTTGAACCTGTTCTTTCCATGACCCCTCTTCGTTGA
TATTTTCTTATTTGTATTTTTCTATCTATTCTATTTTTTTTTATTCTGGCTCGGCTAGGT
GGAATAGCCGAGCCATTCCCTTTCCCTTTTATGAAAAAAAGGGCAGGTCCAAATGAATAA
AGAACAAAATTTTTCAGCAAGCAAAAGGAGAGAGAGGGATTCGAACCCCCGATAGTTTTT
TGTTCAGACTATACCGGTTTTCAAGACCGGAGCTATCAACCACTCAGCCATCTCTCCCAG
AGTTCATTTCAATTTTATTCTTACAAATGTAATATGACTATATGATACACTAACTATCTG
TAGAAACATCCCAGATACGAATCTATATTTCGATATATCTATTTGTATATTGTAAAAGTA
TATTATTGTATATATATATATGCATGATATGCATCATCAGTATTTCTACTTGTGAAGTAA
ATACTAAACTCCCCTCGACTCCATGTCCGAATAAAATAAAGTGGTAATAAGTTCTAAAGA
ATCAATTGATTCATGGTAAAATCCCTACATCTACATGATATATTATTTATACATATATAT
TTTGACTAAGCGAGGGATTAAATGGTATAGTTCATTTGTTGGTAGCTTGGAGGATTACAA
ACATGACTATTGCTTTCCAATTAGCTGTTTTTGCATTAATTGCGACTTCATCAGTTTTAC
TGATTAGTGTACCCGTTGTATTTGCTTCTTCTGACAGTTGGTCAAGTAATAAAAATATTG
TATTTTCCGGTACATCATTATGGATTGGATTAGTCTTTCTGGTAGCTATTCTTAATTCTC
TCATATCTTAAACTAAAACTTATTTGTTATTTCCATTTCTCCGACCCGATCCAAAAAAAA
TGGAAATCCTTCGATTTCAAAGTTCTAAGAAATTAGGATTGTGAGGCCCATTAAGATTCA
ATCTGAGTTCCAAAAAAAAATAATTTTTTTTCTTGTATCTGAATATTTGGACTGTACGTA
TGATCCAAACGCATATATGATATATGTTACATGTCATATATGTGTGGACATATGCATGCA
TATCAAAAAGAAAAAAATGCGGATATGGTCGAATGGTAAAATTTCTCTTTGCCAAGGAGA
AGATGCGGGTTCGATTCCCGCTATCCGCCCATGGTGAAGTAATGTATTATGATAAGATAA
GAGATAAGATCGCAAATTCGAACTAGTAATGCTAACTACTATGGAACTACTATTATAGTA
GTAGTACTTCTATACTTTACCTTTTTTGGCTTCTGTCCCCCCCCCCCAAAAAAAAATAGT
TATTAATTAGTTATACTTCCATTTTTTTTTATGTTGCGGAGACAGGATTTGAACCCGTGA
CCTCAAGGTTATGAGCCTTGCGAGCTACCAAACTGCTCTACTCCGCGTTGAAGAACCGGG
AACTTAACTTATGGACGAAGAAAGATGGAATAAACCTCTTTACCATTCTGTACAAATAGC
ATACTCATTTGTACAGAATGGTAAAGAGGTTTATTCCACAATTATAAATCATAGAAATTT
ATACAAACAGGAAAAGATCTTTTTCTCCTTACCAACTTGATCTTATTGCGCCAGGTAATA
AACATGTATGAAACATTTCCCGAAGTATGTGTCCGGATATCCCAAAGTCTCGATGGTTAG
CTCTAGGTCTTCCAGTCAAAAAACAACGCCGATGGAGACGTGTAGGTGCGCTATTACGTG
GTGGGGATTGCAATTTTACATGAATTTCCCATTTTTCACTCAATGATGAAACTTTGCTTA
TTTTTTTCTTTGAGGATCCACGAATCAAATGATATTTATGTTCCAATTTCTGCCTTTTCT
TCTCCCTATGAATCAAACTTTTTCTTGCCATAATATAATGTTCAGTTCCTATTATTATTT
ATGATAGAGTTCGGATCCTAGATGTAAAAACATAAGAAGGTGGATCCTCCCTATCCATCG
AAACAAATGAGATTGTTGCTGATACAGTACATAAAAAAACAATAAATAACTAAATTAACC
AAATTTTCCTGATGTAGAGGCAATCAAGAAAGCTGCATAAGTAAATATATAACCTACGGA
AAAGTGGGCTAATCCGACCAATCTTGCTTGCACAATGGAAAGAGCCACTGGCTTATCTCT
CCATCGAATCAAATTAGCCAAAGGTGTGCGTTCATGAGCCCATGCTAAAGTTTCAATCAA
TTCCTGCCAATATCCACGCCAAGAAATTAAGAACATAAATCCAGTAGCCCAAACAAGATG
TCCAAATAAGAACATCCAAGCCCATACGGATAAACTATTCATACCAAAAGGATTATATCC
ATTGATAAGTTGTGAAGAGTTTAACCATAGATAATCTCTTAACCACCCCATCAAATAGGT
AGAAGATTCATTAAATTGTGAAACGTTACCCTGCCATAATGTGATGTGTTTCCAATGCCA
ATAAAAAGTAACCCATCCTATGGTATTTAACATCCAGAAAACTGCCAAATAAAATGCGTC
CCAAGCAGAAATATCACAAGTACCGCCACGTCCTGGCCCGTCACAAGGAAAACTATAACC
AAAATCCTTTTTATCTGGCATTAACTTGGAACCACGTGCATCTAAAGCACCTTTTACTAA
AATCAATGTAGTTGTATGCAAACCTAGAGCAATAGCATGATGAACCAAGAAGTCCCCAGG
ACCTATTGTTAAAAAGAGTGAATTACTATTCTCATTAACTGCATTCAACCAGCCCGGTAG
CCATATGCTTCGGCCCGCGTCGAATGCTGGGCCATTCGTTGAAGATAAGAGTACATCGAA
CCCATATGAAGTCTTACCATGAGCGGATTGTATCCATTGGGCAAATATGGGTTCGATCAA
GATTTGTTTTTCCGGAGTACCAAAAGCGAGCATGACATCATTATGAACATAAAGGCCCAA
GGTATGGAACCCAAGAAAGAGGCTGGCCCAACTTAAATGAGATATGATAGCTTCTTTATG
GTCTAACATTCTTGCCAATACATTATCCTCATTCTGTTCCGGATTGTAATCTCTAATGAA
GAATATAGCTCCATGAGCAAAAGCTCCTGTCATGATAAACCCTGCAATGTATTGGTGATG
AGTATATAACGCAGCTTGAGTAGTAAAGTCTTGTGCTATGAATGCATAAGCAGGTAAAGA
ATACATGTGTTGAGCTACTAAGGAAGTAATAACCCCTAAGGAGGCTAAAGCAAGACCTAA
TTGAAAATGAAGCGAATTATTGATTGTGTCATAAAGACCTTTATGTCCGCGTCCTAATCG
ACCCCCTGGAGGAATATGTGCTTCTAAAAGATCTTTGATACTGTGCCCAATCCCGAAGTT
GGTTCTATACATATGACCTGCAATCAGGAAAAGAATTGCGATAGCTAAATGATGATGAGC
AATATCGGTCAGCCATAAACTTTGTGTTTGTGGATGGAATCCGCCGAGAAGGGTTAGAAT
GGCAGTTCCTGCTCCTTGGGAAGTACTAAATAAATGACTACTCGAATCAGGGTTTTGAGC
ATAAAGATTCCACTGACCCGTAAAAAGTGGTCCCAACCCTTGAGGATGGGGTAATACGTC
TAAAAAATTATTCCATCTAACGTACTGTCCTCTGGATCCGGGAATAGCTACATGAACTAA
ATGTCCTGTCCAAGCCAAAGAACTTACTCCAAAAAGTCCTGACAAATGATGATTTAGACG
AGATTCTGCATTTTTGAACCACGAAACACTTGGTTTCCATTTCGGTTGTAGGTGTAACCA
ACCCGCTATTAAGGATATAGCAGAAAGAAATAATAGAAAAAGAGCTCCAGTATAAAGATC
TTCATTAGTGCGTAATCCGATTGTATACCACCACTGATAAACACCGGAATAAGCGATATT
CACTGGACCAGTAGCACCTCCTCGAGTAAAAGCTTCCACAGCCGGTTGACCAAAATGAGG
ATCCCAAATTGCATGAGCAATGGGTCTTACATGTAAAGGGTCTTGTATCCATGACTCAAA
ATTTCCTTGCCAAGCCACATGAAAGAGATTTCCGGACGTCCACAGAAAAATTATTGCTAA
CTGACCAAAGTGAGAAGCAAAAATATTCTGATAAAGACGTTCTTCAGTAATATCATCATG
ACTCTCGAAGTCATGTGCGGTAGCAATACCAAACCAAATACGACGAGTAGTGGGGTCCTG
AGCTAAGCCTTGGCTAAACCTCGGAAATCTTAATGCCATAATGCCTTTCAAATCCTCCTA
GCCATTATCCTACTGCAATAATTCTTGCTAAGAAGAATGCCCATGTTGTGGCAATTCCAC
CCAGAAGGTAATGGGTTACTCCTACAGCACGTCCTTGTACAATGCTCAAGGCTCTAGGCT
GAGTAGCAGGAGCAACTTTTAATTTGTTATGAGCCCAAACGATGGATTCAATGAGTTCTT
GCCAATAACCACGACCGCTGAATAGAAACATTAAACTGAAAGCCCATACAAAATGAGCAC
CCAAGAAAAAAAGACCATATGCAGATAATGAAGAACCGTAAGACTGAATTACCTGAGATG
CCTGTGCCCATAAGAAATCTCGGAGCCACCCATTAATAGTAATGGAACTCTGCGCAAAGT
TTCCTCCTGTAATATGAGTTACTACTCCTTGATCACTTATAGTACCCCAAACATCCGACT
GCATTTTCCAACTGAAATGGAAAATAACTACCGAAATGGAATTGTACATCCAGAATAGAC
CTAAGAAGACATGATCCCAGGCAGATACTTGACATGTCCCCCCTCTTCCAGGTCCATCAC
AAGGGAAACGAAAACCAAGATTTGCTTTATCGGGGATCAAACGGGAACTGCGAGCAAATA
GAACACCCTTCAGTAGTATCAATACAGTTACGTGGATCGTAAATGCATGAATATGATGGA
CTAAAAAGTCTGCGGTTCCTAATGGAATAGGTAACAAAGCAACTTTGCCGCCTACTGCTA
CCAACTCACCACCTCCCCAAGTTAAGCTGGTACTTGCTGTTGCACCAGGAGCTGTTATGT
CAGGTGCTAAAGCATGGGTATTTTGTACCCATTGAGCAAGGATGGGTTGTAATTGTATAG
CGGTATCTGAAAACATATCTTGTGGACGCCCTAAAGCACTCATGGTATCATTATGAATAT
ACAAGCCAAAACTGTGAAAACCTAAAAATATACATACCCAATTAAGATGTGATATGATTG
CATCGCGGTGTCTAAGGACACGATCTAATAGATCGTTGTATCGAGTAGTTGGATCGTAGT
CTCTTACCATAAAAATTGCTGCATGTGCAGCAGCACCAACTATAAGAAACCCACCGATCC
ACATGTGATGGGTGAACAACGAAAGTTGTGTACCATAGTCAATAGCTAGGTATGGATAGG
GAGGCATGGAATACATATGGTGAGCTACAACAATGGTTAAAGAACCTAACATAGCGAGGT
TAAGAGATAATTGAGCATGCCACGATGTTGTTAGGATTTCATAGAGTCCCTTATGGCCCT
GCCCTGTAAATGGACCTTTATGAGCCTCTAAAATGTCTTTAAGGCCATGACCAATGCCCC
AGTTAGTTCTATACATATGACCTGCGATCAGGAAAAGAATAGCAATAGCTAAATGATGGT
GTGCAATATCGGTTAGCCATAGACCACCTGTTATTGGGTCTAATCCTCCACGAAAAGTCA
GAAATTCTGCGTATTTTGACCAATTCAAGGTGAAAAAGGGGGTTGCTCCCTCGGCAAAAC
TAGGATAAAGTTGAGCCAAAAGGTTCCGATTTAAGATAAATTCATGAGGAAGTGGTATTT
CTTTAGGATCAACTCCAGCGTCGAGAAATTGGTTAATCGGTAAAGATACATGGATTTGGT
GTCCCGCCCAAGAAAGAGACCCAAGTCCTAATAACCCCGCTAGGTGGTGATTTAACATAG
ATTCCACATCTTGGAACCAAGCCAATTTTGGGGCGGCTTTATGATAATGGAACCAACCGG
CAAAAAGCATTAACGATGCAAAGACCAATGCCCCAATAGCGGTACAATAAAGTTGTAATT
CATTAGTTATTCCAGATGCTCGCCAAATCTGAAAAAAACCGGAGGTTATTTGTATTCCTC
GGAAACCCCCACCCACATCACCATTCAATATTTCTTGACCTACTATTGGCCAAACTACCT
GGGCACTGGGTGCAATGTGAGTAGGATCACTTAGCCATGCTTCATAATTTGAAAAACGGG
CACCATGGAAGTACATCCCACTCAACCAAAGAAAGATAATGGAGAGTTGACCGAAATGAG
CACTAAATACTTTTCGAGAGATCTCCTCCAAATCACTGGTATGACTATCGAAATCGTGAG
CATCAGCATGTAGGTTCCAGATCCAAGTGGTAGTATCGGGGCCTTTAGCTATTGTTCTTG
AGAAATGGCCGGGTCTGGCCCATTCCTCGAAAGAGGTTTTTATAGGATCCTTATCTACAA
CAATTTTAACTTCTGGTTCCGGCAAACGAATAATCATTAAGTCCTCCTCTTTCCGGACAA
CACATACAAAGAGACCCGCCAATCATCAAGTTTTTAGTGAACCTCCAAAAGATAGCTATT
TTTTTTATGATTAATCCTTTTTTTTTCCTATCTCCCATCCATCTATTTAGTTATTCACTA
GAGCAATTATGATATTGAAGTCAATCCGAGGCAAGTGTTCGGATCTATTATGACATAACG
ATTAGGTGCCCAAGGGCCTGTTTTTCCTTGGAAAGTACTTTCCCAGCGAAACGAAAAAAC
AATTTTTTTTTTGCAACCTAAACCTAACCTAGTATACTTATATCTGAATGTATAAATACC
CATATGAATCTACTTCTATGGAATATTCTATTCCTTTACTAGAAATCACAAGATCATTCA
TTAGGATTAATAAGATCCATTGCTATATCTTATCCATATTTAGTCATTCCAACGTATTTT
GTATCTTTCTTTTACTAGCTTTATTAGTTTTATTCTATACCGTTTTATCCCTATGAGATA
CCATACAATGATTTTATTTTAGAAAGAAAGGATATAATGAAACTCTTGATTGGATCTTTT
CATGGGAACACGATCTATTTTTATTTTATTTAATTGATGGATCCAACAACTAATTTTAAT
GAATTAAAAAAGGGAGTGATCTTATTCAAAACGTCTCGTGATCTTCAACCAATTTTGTGC
TTCAATATAATTACCTGGACTAAGCGCTATAGCTTGTTTCCAATACTCAGCAGCTTGATC
GGACCAAGCCTCTGCAATTTCGGAATCACCTTGTAGAATGGCCTGTTCTCCCCGGTCGGA
ATAGGTAGCTCCTTCCCTTAGAACCGTACTTGAGAGTTTCCTACCTCATACGGCTCGACA
ATCGATTCTTTTTGCTTGCGCCCCGTCTTAATCTACCTTATGTTAATTGAATTAGATTTG
TCATAAAAGTATCCCATTTTGTTGGGTTAGCCAGAAGAAGTTAATTACATAAGTTTAAAA
CTCGAATTTTTTGATCAATAAAAAGCTTTATCTTTTCTCCCACCTTCAGAGGAATGAAGT
ATGGATCGACCCTATATCCTATATATAATAGTGTTAAAATATAGTGTTAGAATTCTCTGA
AAGGTAACTATCTCGATTGCATATATGCAATTTATATAATATAGATATAGAATTTTTGAA
AAAGACTTTCTTCCCCAATATCCTAATATAATATAAGAAAAAAGAACTTACGATCTTTGG
GATCTGATGCTACACCGCTGCTCAATACCTTAGTGGATCAACTCTATTACATAATTTGAT
TCCTAACTTTTATCCTGGATCACGGGATAAGTAAGCAAAGCAGTTCTTAACTCTATCGAC
CAAATAGCTTGCTAATTGATCTTTACGGTGCTTTCTCTGTCAATTCAATCCTTTATCCAT
GGAGTATATAGGCTTTATCCATTTCTTCTTAATTTTGGTTCTCGTGAAGTATCTTTACTT
GCTACAGCTGATAAAAACCGTTGCTTTAGACGACGCATATGTAGAAAGCCTATTTCATTC
TAGTATTTATTAGTTAATTGGATCTTTTTTCCTTCTTTCTATAGTAGAGATAGTCGCACG
TAATGACAGATCACGGCCATATTATTAAAAGCTTGTGGTAAGAATGGGTTTCGTTCCAGT
GCCCGGAAATAATATTCCAAAGCCCTTGTATGCTCTCCGTTGCTTGTGTGTATAAGTCCT
ATGTTATAGAGTATATAACTTCGATCATAGGGATCAATTTCTGGTCGCGTAGCTTCATAA
TAATTTTGTAAAGCTTCCGCATAATTTCCTTCGGATTGAGCCAACATCCGTTACGGTCGT
TCATTCTATTCAAAGAATCTCCGTTCCAGAACCGTACGTGAGATTTTCATTTCATATGGC
TCCTCCCTTCTTTCTGCGCATAGTACTAAGGGAAATAATCCATGAAATGAAAATTTGACT
ATTCTACTGAAAGGAGCTAGTATTTTTACAAGAAATCTCTAACCAGCCTTCCTGCAAGAG
GTTTTTTATTAACACCAACTGTATTAGTACTAGATGGAAATGGTAACTCCAACAATTTCT
TTGTCCCCAACGCCCCTATTTCCAGGAATTAGTCACTTCAACGATCTTTGATGGTTATAC
GGATACCCAAAGTATGAACGAGATGGATGTTTGTTGTCCCAACCATTCTTGTTAGCCCCG
ATACCGATAAGGAAAAGGGTAAGGTAATTTATAACAAAGTTTTCATGTTGTTGATTCCTA
GGTGTAGTGCTTCTTCCCCTATGCTGCCTATTGGTACTGGTGGAGTAGGATTGACTCGCA
ATACGGAACCCATAGGTGTAACCTTTCGCTAAATACTAAAATCAACAATTGAAGCATCCG
AGGCTGCATCAATCGAGGATACACGACAGAAGGAATTGTTCTATATACAAACTTCACCTT
CACTAAGCGTGGGTTTATTTTAATAATTTGGTTTTTTCTATCTCGAACCATGTCTCTTTT
CTTTCTCGTAATACTGGACCTAAAAAAAAAGAATCAAATCGCACCATCTCTGTAATAGGT
AAATGCCTTTTTTTCTCCGGAAGTTGTCGGAATTATTCGTAATAAGATATTGGCTACAAT
TGAAGAGGTCTTATCAATAAAATTTGCATTTATCTGAGATCTTGGCATAATTAACAATCC
ATTCTATAATTCTTTTCATTACCTTTAGGGTAAGGGGAAAATGATCCCGCAAACTAAAGG
AATTGTATAGTACGAAATAACATAAAATAAAAACAGACTAATTTTTAAAAAAGATGTGGA
CCTTTTGTTTGGATTGGACAAGGAGAAATATTAAATATTGAAATCAGATTCGATTTCATT
CTAATTTCGTAGTATAACAATGAACGGAACTATAACAATTTCATCTAAGTTGAATAACCA
AGGATTTTACTGAGGATTCTGATAATTCGAGAAGTTTTTATTTGGTTATGATCCAAAGAA
GAAACAAAAAACAAAACGGATACTTACCTTAGTCTAATCCATTCCATTTTTTTTTATAGA
AAAATGATTTCGTTTTGTTTGCATAACATGCATACGCCATGTCATACAATTTAAATAAAA
AAATACACGGGACGAGTCAATAATTTGTATTAGATCTATGGGATAGCTAATGAGCTAAAT
TTTTGTTGAGAAATAGAAAATTTTATTTGATTTGAAAGGAATTTTTCCTATGGAACTATT
CATCCGTCGCACTTGTACTGCAATAATATGAATGACTCGCTATTCACTATTCACTCGGTT
TCTGGTCAATAATAAGATTATGTAGGAGAGATGGCCGAGTGGTTCAAGGCGTAGCATTGG
AACTGCTATGTAGACTTTTGTTTACCGAGGGTTCGAATCCCTCTCTTTCCGGTTATCTTA
ATTCACCAACGTTACTGAATCAAATCAAATAACAATTGATACCATCATATCAACAAGAGG
ACCCTTATTTGATATAAATTCTCGATTCCTAATCACATTACTGTGATACATAAAATACAA
ATATCGGAAAAAGAAAGAGCAAAAAATCTTACCGCTTGTCCGTTTGTGATAGGTGAATAA
TAAAAATTCGGACCAAGGTCCTTAGATCTATTTATTTTTATTTCGGCGAAAACAGACAAA
ATTCTATGAAATTTTCTTTGTTATTTTTGTGAGGTTTAAGTCTGACGGGAATAATATTCT
ACGACTAACAACTCATTTATTTTCAAACCAATCCATTTACTATCTACTATTTGATTTACT
ACTCCTTTATATTGGAATGAGTCAAAAGTCAAATGTTTTGGCAATTCCTCGTGGGGGGAT
AAAGAAATAGAATTTTTAATCAGAGCTTTCGATCTTTGTTTATCCTTCGTAGTAATAATA
TCTCTCGGTTTACAACGATAACTTGGTATATCCACTATACCACCATTAACTAAAATATGT
CTATGGTTAACTAATTGCCTGGCTCCAGGAATCGTCGAAGCTATACCCAATCGGAAAAGG
ATATTATCTAAACGCATCTCAAGTAATTGTAGTAAAACCTGACCGGTTGACCCTTTGGCT
TTTCCAGCGATATGCACATATCTAAGTAATTGTCGTTCTGTCAGACCATAATGAAACCGC
AATTTCTGTTTTTCTTCTAGACGAATACGATATTGCGATCTTTTACCAGAACGCAATTGA
TTTTTAGGATCACTTCCGGATCTAGGTCTTTTACTAGTTAGTCCTGGTAAAGTCCCCAGA
CGACGTATTTTTTTGAAACGAGGTCCTCGGTAACGAGACATAAAGACTCCTTTTTTTTTT
TTATTTTATTGAAATTTAATTGTTTAAGAATAAACAAAAATGAAAACAGAACTCTAAATT
AAGACTGAACTAAAGGATAAACAAAGCAAAGCTAAATTTATTGAAATACTACAAAGTAGA
ATAAAAGAAATTGTATCACTATCCGTATTTTTGGTATATATATGTATGTATATTATATAT
AATTTCTATATATAATTATGAATTCTCANTTTTTTGTATATATAGGAAGTTGTGGCTCCT
TTTTATAATTTGTTCTTTTTTTATTTGTTCTGTAGAAAGAGATCTAATTCTTCCAATATG
TTATTTTTTATAGTTGCAAGTTACCACGACATAATAGATGGATCAGTGATTCAATATTTT
GAGAAAATGGGGAGAGAGACTCTCAATCACGTAAAAAATCGATAGAAAAAAGCCGGCTAT
CGGAGTCGAACCGATGACCATCGCATTACAAATGCGATGCTCTAACCTCTGAGCTAAGCG
GGCTCACATATCACATACACATATCACATAACATAAGAGAAAAATAGTATATAGAAATCG
AGGAAACTACCAGATTTCATCTATTAGCCAATCTTAGCTTAGCTATTTATTTTAATTTTA
TATTTATACTAACTATATTTCATAGTTAATATGAACTACAACCATATAGTTGTATATAGT
TCCTATTTTATTAACTATATATAGAACTAACTATATCTAAATCTAACGATATAGATAGAA
TAGTTAGAATATAATATATAGAACTATTTCTAACTATAATGTATAACATAATTTATTTAC
ATATATATGTATGTATTTTTTTATTTTCCATATAATTTCTATATTAGATAGATTTTAGAT
ATATNNNNNNNNNNNNNNNNNNATAATAAAAAAAAAAATGGAATTTTACTTATTTAATTT
AATTAATTATAATATGATGAATATCAATTTAATCAAATTATAATTTACAATTCGATAAAA
TTGAACTATTTCTGAAAACTAAAAACTTTTTAAAGCAGTTCTATAAAATTATAGAAATTT
ACTAGTTATTAACTAGTAACTTATAATTTAATTGTTAATTATATATATAGTTATAGTGAA
TAATAGGTGCTAAGATAAGAAAAGGATAAAGAAAAGATACAATCTAAATGAAAATGAGAC
ATTCCTCTGGTTTGATTCGGAAAGGGAAGAGATAGGACGAAAAAAAAGAATGAATATCGA
CCGTTCCACTATTTTAAGTCGTACTGTAAAAATGAAAGGTAGGGGGAAAGGTATATATGT
TGGATATACCTATCCATATTGAATTGTGGATACATCAATGATAGAATCAATTTTTTATTG
AAACAAGGTTCATCCAATATATATATATAAACTATGAACTGATGGGGGATAGACAAAAAA
ACTAGATAGGAGCATACAATACACTTTTTCAATATAGAAAAAATTATCTAACGAATTAAA
CAGGTCCAAACAAACAAAAAAAGTAAAAGAAAATTCCAACTGGATCTTGGTATCAAAGGG
GATATGGCGAAATTGGTAGACGCTACGGACTTGATTGGATTGAGCCTTAGTAAGGAAACC
TGCTAAGTGTTAACTTCCAAATTCAGAGAAACCCTGGAATTTAAAATGGGCAATCCTGAG
CCAAATCCTTAGTTTTATCAAACTAGAATAAAAAAAAAAAAGGATAGGTGCAGAGACTCA
ATGGAAGCTGTTCTAACGAATGAAGTTGACTACGTTTCGTTGGTAGTTGGAATCCGTCTA
TCAAAATTACAGAAAAGATGTTCCTATATACCTAATACATACGTATACATACTGACATAT
CAAATCAAACGATTAATCATGACTCGAATCCATTATCATTATATTATATGGATAATTATA
ATATGAAAAATTCAGAATTAGAGTTATTGTGCCAATGGAAGTTGAAAGAAGAATTGAATA
TTCAATTCAATTATTAAATCATTCATTCCAGAGTTTGATAGATCTTTTGAAAAACGGATT
AATCGGACGAGAATAAAGAGAGAGTCCCATTCTACATGTCAATACCGACAACAATGAAAT
TTATAGTAAGAGGAAAATCCGTCGACTTTCGAAATCGTGAGGGTTCAAGTCCCTCTATCC
CCAATAAAAAGGTGATTTTATTTCCTAAATATTTATCCTCCTTTTTTTCATCAGCGATTC
AGTTCAAACAAAATTCACTATCTTTCTCATTCACTCCACTCTTTCACAACACAAATGTAT
CCGAACTCAAATCTTGGATCTTATCCCAATTTCGATAGATACAATACATAAACATATATG
GGCAAATAATCTCTATTATTGAATCATTCACAGTCCATATCATTATCCTTACGCTTACTA
GTCAAATTTTTGACTACTTTTTAATCCCTTTAATTGACATAGACACAAATACTACACCAG
TATGATGCATGGGAAATAGTCGGGATAGCTCAGTTGGTAGAGCAGAGGACTGAAAATCCT
CGTGTCACCAGTTCAAATCTGGTTCCTGACATGTAAATAATGTATCGAATAGATATTCAT
ACAAATTTATCGTAATCAAGATCGATCGGGATATATTTTCGTTAATAGTATAAAGCATAC
AGTTACTAATCTAGATGTATAGATATATATCTCTTCTTGGAGGGATTAGTAAAAAATATA
TGTATAGTTATGGTAAAGAATAAAATGAGATTATAGCGCCGTCTCCTTTTTCTTTCTTGT
TTCATCATACTGTATTTTCTTTCATTTCTTAATTTCATATTTTTTTTTACATTTATTTTA
TTCCATTTCTTCACTCTTGCTTACGTTACTTTGACTTTCCGGGGTCTATCTAAGTAAGTC
ATGTGCGCGGTACAAAGTTCATGGTGCAGAACTCTTTTGATTCATTCTATTGTTTCTGTT
CATATGAAATGGATATAACCTTTTCCAATTTTTTGAATATAAATGAAGTTTTTTTTAGGT
TATTCATAATATGAATTAAAGTCCGGTTACTTTCTTTCATCTGGAACGGGGCGTAAAAAT
CTTCATTCGCTTGAATGAAATCTGGAATCGTGTCATAGTCGTATAACTAAACATTAGTTT
CTTATTCTTATCATTTAATGAGCATCTTGTATTTCATAGAAATTGGGGGTAATATAGTCC
TTACGCAGGGGCCAACCTATCCAACTTTCCGGCATCAAAATACGTTTAAGGCGTGGATGA
TTATAATAAAGGATTCCCAACATATCATAAGATTCACGTTCTTGAAAATCAGCACTTCTC
CAAATCCAAAAAACAGACGGAATTCTAGGATTATTCCTAGGGGCAAATACCTTTATGCAT
ACTTCTTCAGGTTTATCTATATCATACTCTATTCTCGTAAGATGATACACACTGGCTAAA
AATCCCCCCGGTGCTACATCATAGGCACACTGGGAGCGTAAAAAATTGTAACCATATACA
TATGAAATGACAGCAATGGAATCCCAATCCTCGGTTTTTATTTGTAATATTTCTATTCCT
TGGCAATCGAAGCCCAAAGATCTATGAACTAGCTCATGTTTTACTAACCAATCAGATAAA
CGATCCTGTTGCATCTTCTTGATTTCTCCCACATTTGTTTTGCATTGAGTATTTCAAGTT
ACAATGAAATTTTTAAAGAGTGACCCTTTTTTTTTTTCTTATTCTGCACAAAAAAACCTT
ACCTTTCCTGATTCACTAATTCGGGGGGAGATACTGAACTTTTGGATTGAAAAAATGTTT
CAGAAAGTATCTCTGAAGTAGATGCGGATTGATAGAGCAATTCTTGATCATAATTTCCAG
TATGAATACTACGCCGAACATAAAACTTATGATTGGTAGTAAAACATCGATTTTCCTGTT
GAGACACAGTTCTATCTTCAAGGATTTCTCTAGATATCTTCTTACGAAGTTTCGTTATAG
CATCTATAACAGCCTCTGGTTTAGGTGGGCAACCCGGCAAATAGACATCGACAGGAATTA
GCTTATCGACTCCACGAACAGTACTATAAGAATCAGTACTGAACATACCTCCTGTAATAG
TACAGGCTCCCATAGCAATGACATATTTTGGTTCAGGCATTTGCTCATATAATCTTACTA
AAGAAGGAGCCATTTTCATTGTTACTGTGCCGGCTGTTAAAATTAGGTCTGCTTGCCTAG
GACTCGATCTTGGTACCAATCCATAACGATCAAAGTCGAATCGCGAGCCTATTAATGAAG
CAAATTCAATGAAACAACAACTGGTACCATATAGAAGCGGCCATAAACTGGAAAGTCTTA
ACCAATTCGAAAGATCATTCAATGTAGTTGAAATAACTGAATTGGTAGTTATTTTGTCAA
GTAAGGGAAACTCAATCAAATTCATAACTGTCTCAATGTAATCTTTTCCTTCCTTTTTTT
TTTTATTGTATGAATATTTAGTTAAGACCATTCCAATGCTCCTTTTCGCCATGCATAAAC
TGAACCAACAATTGGGATAAGCACGAAAATGAAAGCTTCAATAAATACGGATACACCCAA
TACATCGAAACTCATTGCCCATGGATAAAGAAATACCGTTTCAACATCAAAAACAACAAA
AACTAGAGCAAACATGTAATAGCGGATTCGGAATTGTAACCAAGCATCCCCCATGGGTTC
TATACCCGATTCATAACTAGAGAGTTTCTCCGGTCCTTCCCTAACCGGGGCTAAAACTCC
GGAAATTACAAATGCCAAGATAGGAATAATGCTTGATATTATCAGAAATGCCCAGAAAAT
ATCATATTCGTGAAGCAGAAACATAAATGTACTCCTATTAATGTGGAATATGCTGAATTA
TTCGATTCGAATCGGAAGTGTCAATTTATCCAAAACTTCTTATCTTAGTTTAGGCGAAAG
AAGAATATATTTTGATCAAACGGCATAGTTTAGAGTTTCTGTGGGACATATCTTGTTTAA
AGATTCACCTAAGAAAATCCCACTTACACTTACATTTTGTATTTCGATTCTATTTAGATA
TGGTGTAGACATAGGGTGCTCCTTCTTACAAAAACAAGATTCTTTCACTTTGTCTTGGGT
TCTCTATCCTCTATAAAAAGGTAATTCTATAAAAAAAGTGAAAGTTAATAAAATACTAAA
ATATCCTATATTATCCTATAATAGATATAATAATATCCTAATATCTATAATATCCTACCT
AATATATANATTTATATATTATGATTATTATCCATATTATAATCCTAATACTTAATATAT
CCCAATAATAATTAATTAAATAATAGTAATAGTCCATAATTAGTATATTCAAATTCTTTA
TTTCATTTCCTTTTTTCTTAATTGATTTGATTCGGTCCGTTGAATTGGGAGGTGACATAT
AGCAAGTTATATCTTTTTCTCTACAAAAATAAAAANNNNNNNNNNNNNNNNNNNNNNNNN
NNNNNCCTTATCAGAAATAAATAAGAAGGATAAAGTTATTTCATTAGAGTTAGAATAAAA
GATTCTTTCTATTTTGGAAAAATCTCTAGTAATAAACTAGATTACGATTTGGAATAAACC
AAAATACTCGTTTGTTTTGTTATGGCAATAACACTTAATATTAATAATATAATGATAACA
CCAAACAATGGGGTAGATTCCGACACAAAAAAAAGTTTTACAGTACACCTATACTAGATA
CTAGACAATGAAACATAGCAAAGAGTGGAGTAATCTAATCGACGGAATCATAAAAGATTT
ACATAACATTACATTTTATAATGAAAGAATTACATATTATCGAATAATTCGATAGACCAA
ATCAAACCCCCAACCCAAAACCCCCCAACTCATAGAATATAGAAGAAGAAACGTTAATCC
TTTAGTACCAATTCATTATCTCTCCATTATTTGTGAATCAATCAATAAGGTTTCTCTTGT
TCTGCCAAAAAAAGATTAGTGATTAGTCAGGGCAGGGGTTTTCTACAAATATGAGACCTA
AGACCAAGAAAAGAATATGTCTTAGACCCATGCTACTTAGGATTAGAGGATTAGATTTCG
TTGGGTCAGGTTGAAGTTTTTAGTCGGAATCATGTCATGATTTCCACTTCCTAAATTGAT
TGGGATTCGGTATACAAAAACAAAAATGTGTCGCTAACTCTTTGATCATGTACAGGAAAA
GAAGTAATATTTAATTCATCCACGATTATTAATGAGAAAGGGTGAGTAATTCATACAAAA
TTGTAGAAGTACAGATTAGATCTATTGAAATTTTTTTCTGTACTTATTCTTATGTATTTA
CATGAGGATTTGGTAATGCTTTCATTTCTATGATACCAACCAAGTGGCCAGAACTATGAG
GAAATGAAAGCATTACCAAAATAATATAAAATATATTAGGATAAAATATATTAGGATTAT
AGGGCTATACGGACTCGAACCGTAGACCTTCTCGGTAAAACAGATCAAACTTATTATTAT
CGAAATGATTTGAACTGTTTCAAAGACCCAACATGCATTTTATTGCATTGGGCTCTTTCA
TCAACTGATGTAAAGATCAGTTATTCTACCATATTTTATCTTTAGAGGAAGATAATGAGA
TGGCTCCATGTGCTATGATTCATTATTTGTATTCTGATCTAGGAGCAATACCAAAGTGTT
TCAAGGAAGTATTACGTTGACTTAGGTCTGCCTTCGGCCTAGATTAACCTAAGTTAAATA
GAATCTCTATCGCCTCGCTGGAACAGTCGAATATGAGACTTCATACACCTTCAAGTTCAT
AGAGCGAAAAGAGGTTTTTTTGAGTCCCTTATACTCATTATGCCTAGCATTGAATGGGAT
GGGTATTTACCTTATCAACTATCAAATCACTGGCGGGTGGGTTCTATTTGATTTGGCAAC
TTAATTAGCGCCTGAATCGGACCGAACCAAATATTTGTCAGGTCAGGCTATTGTTCTCTT
GTTCCCTCGAACCTATGGAATGGAGTAAGACATCAATTTTTCAATATGATCAATTATGTT
CATTGCATAATTGGCTCCTTTGAAAAGCATTGGCGCACGTGTAAACGAGGTGCTCTACCA
ACTGAGCTATAGCCCTTGTTATAGACATCTTAACATATAGACAATTTCTTGTCAAGATAG
ATATTTCATAATCCCACACGATAGCTCTCTGATTTATTTATTTTATTTAAGCTTAACAGA
AAGAAATTAGTATTGCTTGGAAATCCTATTCTATCTATAATTCCCGAAGTGATGGGTTCC
CATTTGTAGTGATAAATGACCTACTTAACTCAGTGGTTAGAGTATTGCTTTCATACGGCG
GTAGTCATTGGTTCAAATCCAATAGTAGGTAGAACTTATTAGATACTGGAATCGATGAAA
TGATATCTAATAAGTTTTTCTACCCATCTTCTTTTTTTTATCAGATTAAACTTGATTGTG
TTCAATTAGCAAAATCAACATGTGGTGTAAGTGTATATATTAAAGTAAAGAACTTTTAAA
AAACTTATTCGTTTTAGTTTGGTCTAATGACTTAACTAGTAGGAAATAACATTGAGAGCC
TCCACTCGTGTCCTAGCTCGTCTGAGAGCTAGATTCGCTTCAATTGCTTGTCTCTTACCC
TCAGCTCCACTCAAATTAGCTTCAGCTATTTCAAGAGCTTGTTGAGCTTCTTGCGGATCA
ATGTCAGTACTTATTTCCGCATCATTTCCTAAAATGGTGATTTCATTATTACCTATTCTA
GCAAAACCACCCATCAGAGCCACCGTTAACCATTGGTCGTTGTTAAGGCGTATTCTCAAA
AGACCTATATCTACAGCCGTGGCAATGGGGGCGTGGTTTGTTAATACGCCAATTTGACCA
CTATTAGTAGATAAAATGATTTCTTTCACTTCTGAATCCCAAATAATTCGATTAGGAGTC
AGTACACAAAGATTTAAGGTCATTTCTTTAATTTGCCCTCCTCTTCTAAGTTTATAGCTT
TCGCGGTAGCTTCATCGATGTTACCCACCAAATAAAAGGCTTGCTCGGGAAGACTGTCTA
ATTCTCCGGAAAGGATCAGTTGAAACCCCCTAATTGTTTCTGCAAGACCAACATATTTTC
CTGGAGAACCAGTAAATACTTCTGCCACGAAGAAGGGTTGGGATAAGAAACGTTCAATTT
TTCGTGCTCTGGCTACAGTTAAACGATCTTCTTCGGATAATTCGTCCAACCCAAGAATAG
CTATAATGTCCTGAAGTTCTTTGTAACGTTGTGAAGTTTGCTTAACTCTTTGCGCAGTTT
CGTAATGTTCCTCACCAACGATTCGAGGTTGTAACATAGTTGACGTTGAATCTAAAGGAT
CCACTGCAGGATAAATACCTTTGGCAGCTAACCCTCTTGATAGTACGGTAGTAGCATCTA
AATGTGCAAATGTCGTGGCAGGAGCAGGGTCGGTCAAATCGTCCGCAGGTACATAAACGG
CTTGTATCGAAGTTATGGATCCCTTTTTGGTAGAAGTAATTCTTTCTTGCAAAGAACCCA
TTTCTGTACTAAGGGTAGGTTGATAACCCACTGCAGAAGGCATTCTCCCCAATAAGGCGG
ATACTTCTGATCCTGCTTGGACGAAACGAAAGATATTGTCGATGAATAGAAGTACGTTTT
GCTCATTAACATCCCGGAAATATTCTGCCATGGTTAGTGCAGTCAAACCAACTCTCATAC
GAGCTCCCGGTGGTTCATTCATTTGACCATAGACTAGAGCTACTTTGGATTCTGCAATAT
TTTTTTCATTAATTACTCCGGATTCTTTCATTTCTATGTAAAGATCATTTCCTTCACGAG
TACGTTCGCCTACTCCGCCAAATACGGATACGCCTCCATGAGCTTTGGCAATGTTGTTGA
TCAATTCCATGATGAGTACTGTTTTACCTACTCCAGCTCCCCCAAATAGTCCTATTTTTC
CTCCACGGCGATAAGGAGCTAAAAGATCCACTACTTTAATTCCTGTTTCAAAGATTGAAA
ATTTTGTATCCAACTCTATAAAGGCAGGTGCGGGTCTATGAATAGGAGATGTTGTGCTAG
TATCTACAGGACCTAAATTATCAACAGGTTCCCCAAGAACGTTGAAAATTCGTCCGAGTG
TAGCTCCGCCGACTGGAATGCTTAGAGGAGCTCCCGTATCAATTACTTCCATTCCTCTCG
TCAATCCATCCGTAGCACTCATAGCTACAGCTCTAACTCGATTATTTCCTAATAATTGCT
GTACTTCACAAGTCACATTAATTTGCTGACCGACAGTATCTCGACCCTTTACTACTAAAG
CGTTATAAATATTAGGCATCTTGCCCGGCGGAAAAACAACATCTAGTACTGGGCCAATAA
TTTGAGCGATACGCCCTAGGTTTTGTGTGGAAACCGCAGGACTAGAAGGGGTAGGATTGA
TTCTCATAATTATAATTAAAGTGAAATATGTCGAAAATTTTTTTGGAATAGTGCCATGCC
AAGGGGAAAATAAATGTCCGATAGCAGATTGATCGGTTAATTCAATACAATAAGAAATAA
ATGGGAGTTAGCACTCGATTTAGTTGGTATCACCCAACCGAATACGATTCAATTGTATAC
TCATTCAATGAGTAAAGAGTAAATTTTCAAGTTCAGCCAATCCCTCTTTTTTTTTTTCAA
AAGAAATATCAAGTACATGAAATCATGAGTAAGTCTCTTTAATTTCTCTATCATTATAGA
AAAGACCATCCATATTGGATTCCAATATATATAGAATTTGAACCCGAACTACATTTATGA
TTCAGTATTTCAATCTCGTTGGTTATTGTTCTTTCTATTTTTTTTTTTAGATATTTGATT
TCTGCCTATCTATTCTTTAATACCCTTTTCGGATGAATTATGCCTATTTTCACATCTAGG
ATTTACATATACAACATATATCACTGTCAAGAGGGAATTTTTATTAGTATTTAGATATTT
AGATTAGATTCAAAAGAAGAAGGAGATAAATTGAATTGTAAATTTGCAAAATAAACATTA
GGTTGCGTCATATATATCAAAGAGTATACAATAATGATGTATTTGATGAATCAAATACAT
GGTCTAATAACGAACCATTTCATTTTAACATAACATTGAAATTTGTTGATAATATTAGTT
GAATATTTTTTTTTGAAAGATTTTTGTCAAAGGTTTCATTTACGCATAATTCATATCGAG
TAGACCTTGTCGTTGTGAGAATTCTTAATTCATGAGTTGTAGGGAGGGACTTATGTCACC
ACAAACAGAGACTAAAGCAAGTGTTGGATTTAAAGCTGGTGTTAAAGATTACAAATTGAC
TTATTATACTCCTGACTACGAAGTCAAAGATACTGATATCTTAGCAGCATTCCGAGTAAC
TCCTCAACCTGGAGTTCCACCCGAAGAAGCAGGGGCTGCGGTAGCAGCCGAATCCTCTAC
TGGTACATGGACAACTGTGTGGACTGATGGACTTACCAGTCTTGATCGTTACAAAGGGCG
ATGCTACCACATCGAGGCTGTTATTGGGGAGGATAATCAATATATTGCTTATGTAGCTTA
TCCTTTAGACCTTTTTGAAGAAGGTTCTGTTACTAACATGTTTACTTCCATTGTGGGTAA
TGTGTTTGGTTTCAAAGCCTTACGAGCTCTACGTTTGGAGGATCTGCGAATTCCCACTTC
CTATTCCAAAACTTTCCAAGGCCCGCCTCACGGCATTCAGGTTGAAAGAGATAAGTTGAA
CAAGTATGGTCGTCCCCTATTGGGATGTACTATTAAACCAAAATTGGGATTATCTGCAAA
AAACTACGGTAGAGCAGTTTATGAGTGTCTACGTGGTGGGCTTGATTTTACCAAAGATGA
TGAAAACGTGAACTCACAACCATTTATGCGTTGGAGAGACCGTTTCGTATTTTGTGCTGA
AGCAATTTATAAAGCGCAGGCCGAAACAGGTGAAATTAAAGGGCATTACTTTAATGCTAC
TGCAGGTACATGTGAAGAAATGATGAAAAGGGCCATATTTGCCAGAGAATTAGGAGTTCC
TATCGTAATGCATGACTACTTAACAGGTGGATTCACTGCAAATACTAGCTTGGCTCATTA
TTGCCGTGACAATGGCCTACTTCTCCACATCCATCGCGCAATGCATGCAGTTATTGATAG
ACAGAAAAATCATGGTATGCATTTCCGTGTACTAGCTAAAGCATTACGTATGTCTGGTGG
AGACCATATTCACGCTGGTACAGTAGTAGGTAAACTGGAAGGGGAGCGCGAAATGACTTT
AGGTTTTGTTGATTTATTACGTGATGATTTTATTGAAAAAGATCGAAGTCGTGGTATTTT
CTTCACTCAAGATTGGGTTTCTATGCCAGGTGTTATACCCGTGGCTTCGGGGGGTATTCA
TGTTTGGCATATGCCTGCGCTGACCGAAATCTTTGGGGATGATTCCGTACTACAGTTTGG
AGGAGGAACTTTAGGACACCCTTGGGGAAATGCACCTGGTGCAGTAGCTAATAGGGTGGC
TTTAGAAGCGTGTGTACAAGCTCGTAACGAGGGACGTGATCTTGCTCGTGAAGGTAATGA
AATTATCCGTGAAGCTAGCAAATGGAGCCCTGAACTAGCCGCTGCTTGTGAAATATGGAA
AGAGATCAAATTCGAATTCGAACCAGTGGATAAGCTAGATAAAGAGAAAAGCTAAGTGTG
CATAATTCAGTAATTCCTGTTTGTTCTCCTAATTGATTGTAATTAAAGTCGGCCCAGTCT
TTTACTAGTAAAAGACTGGGCCGATTACCGAATTAAAAAAAAGAACGAGCATCCTATATA
TACTATGTATTTGCATATATGTTTCTGTTTCTTTTACTTTATACTTTATATGATATGTAT
TGTTTAGATCTTATCTATATAATATAAGATAAGATCTAAATAAAAGATCGAAGACTAAAC
AACTCAATACTTCTATTGTTTGTTGTTGGATCTATAATGAATTTAATCCAATTTTAGGGA
TCTTTGGGAGTGGTGGACTTTTTTATATCTCCTCATTTCGGTCCATAGATCAACCCAAGG
GAAAGGCTCCTTCTACCCATCATCCTATATATTGTCTTTTTCGTTGCATGTTGAAATAGA
AACTAAATTATTTTATTTATTATATTATATGATAAATGAGACTGAGAAATGAGAACAAAT
TGTTTATTTATATAAATAGAAACTTTTCACAATTCTTATGGTTTGGATTTCATGGTATTT
TATACATCATATGGGAAAAAGCTGTGTCTTTCTATTAAAGACAAAAGTTGAGAAAAGGAT
TCTATCAATATATTGAAGTAATACTTCGAATTTTCACAAAAGAGATTTTTTTCTTTCAAT
TTCAATACTTACTCCTCATTAGTTAACAATTCTAATGATTGGATTCGTATGCTTAATTCT
GATAGTTAAGGTCAAATGATTATTCATCACATTTTTTGTATTTTTAGAAAATAGGAGGTA
TTTCTATGTTCAAATGGCGGTGCCTTTTTTTATTTTCCAATGAGAAGGTAGAACATAGGT
GTGGGCCAAGTAAATCAATGGATAGTGTTGATAGTATTGGACATACAGATAGAAGTGAAC
AACCTATTCTAAACGATATGGAGAAAAAGGTTCCTAGTTGGAATCATATTGGTAATTATA
GTTTCAATAATGTTGATTATTTATTTGATATCAGGAATATTTGGAGTTTGATCTCTGATG
ACACTTTTTTTGTTAGGGATAGTAATGGTGATCATTACTCTATATCTTTTGATATTGAAA
ATCATATTTTTGAGGTTGACAATGATAGTTCCTTTCTGAGTGAACTAGAAATTATTGTTT
CTAGTTATTTGAATAGGGGATCTAAGAAAAAGAATCATACATGTAATGATACTGAATCCA
GTTGGAAAAAGAACATTACTAGTAGCATTGATAGTTATCTTCGTTTTGAAGTCAGTATTA
ATAATTCTATTTCTAGTAGTACCAACAATTACAGTGAAAGTTACATTTTTAATTTCATTT
GTACTGAAAATAAAAATAGTAGTGAGAGTGATCCTTCTAGTATAAGAACTAGTAAAAATT
TCGATGATTTGGATATTCGAGTAGAATCCAATCATAATGATAATCCTTTCCATAAATTCA
GACATTTATGGGTTCAATGTGAAAATTGTTATGAATCACATTATAAACAATTTTTTGGTG
AAAAAATGTATATTTGTGAATTTTGTGGATATCATTTGAAAATGAGTAGTTCAGATAGAA
TTGAACTTTCGATTGATCCCGGAACTTGGGATCCCATGGATGAAGATATGGTATCTGTAG
ACCCCATTGAATTTGATTCACCCGTTGAATTTGATGAAGAACCGGATTCTAATAGAGATC
ATATCGATTTTTCAGGAGAAGAACTGGATTCTGATTCTTATATGGATCGTATCGATTCTT
ATCAAAGAAAGACAGGTTTAACTGAAGCTGTTCAAACAGGTATAGGTCAACTAAATGGTA
TTCCCGTAGCTATTGGCGTTATGGATTTTCAGTTTATGGGGGGTAGTATGGGATCCGTAG
TAGGTGAGAAAATTACTCGTTTGATCGAATATGCTACTAATCGATCTCTACCTGTCATTA
TTGTGTGTGCTTCTGGAGGAGCACGCATGCAAGAAGGAAGTTTGAGCTTGATGCAAATGG
CTAAAATTTCTTCTGTTTTATATAATTATCAATTAGATAAAAAGTTATTCTATGTAGCAA
TTCTTACAGATCCTACAACCGGTGGAGTAACAGCCAGTTTTGCTATGTTAGGAGATATCA
TTATTGCTGAACCTAATGCAACCATTGCATTTGCGGGTAAAAGAGTAATTGAACAAACAT
TGAATACGACAGTACCCGAGGGTTCACAAACATCTGAGTATTTATTCGAAAAAGGTTTAT
TCGACCCAATAGTACCACGTAATCTTTTAAAAGGTGTTCTGAGTGAGTTATTTCAACTCC
ACGGTTTCTTTCCCTTGAATCACAGTTCCAAAAATTAAAGTATAGCACTAGATTCGTTTA
TTTTATTTGTAGCGAACAAAAAAAAATATTTAATTCATGTAATCGTAATTAAAAGAAACA
ATATATATATTGTTTTCCTTGTTGACATAAGTTCTCCTTGTAGATAGACAGAGGTTTCGG
ATAATTATATTTTTTTGTTTTTTTNTTTCATTATNATTTATTATATAATTTTAATATTTT
TAATATTAAAATATATTAATTATTATTTGAACTTAACTTATTATATTTATTATTATATTA
CTTATTATTTAAATATATATATATTTAAATATTATAGTTTCTATCTAATCATATAGCTAA
TAGAATTATAGTTGATATTATTTATCACTTAGTAGATAATATTATTTACAATATGATAAT
AACTTGATATTACTTATGATAGATATATCATAAATAAGCATAAGAGGATATCTTTTTATT
AGATAGAAATATTAATAGATAGAAATAGTAAATCGAGGCATCTATTCTATGACAGATTTC
AACTTACCCTCCATTTTTGTACCTTTAGTGGGCCTAGTATTTCCGGCAATTGCAATGGTT
TCTTTATTTCTTCATGTCCAAAAAAATAAGATTGTCTAGACCCAATGGTAATGAATCTTA
TCAAGTGATTTCAACACCGTATTATAATACAGATATTTATTTCGTGTAATATGGTATGAT
ATGTGGCTTTTGCCAAACACACAAGTGAAAGAACTTTTATGCGGATATATAATATCTGTA
TAAATGCATGTATATGTGGATATAGCTGGTTCAAAATGAATTAGCGAAAAATAGAAAGTC
AATGTATCTAACTAATTACTCCTGATGTTTCACATAACAATAGTGCTAGTTGATGAAAGT
TAATTCGGGGTCAAGAAAGGTAAAGTCAAATTTATTTGGGTTATTCGCTCAATTCCAATC
GAATGCAACTGAATGCAGTATAGTATGAATTGGCGATCAGAACATATATGGATAGAACTT
ATAACGGAATCTCGAAAAACGAGTAATTTTTGCTGGGCCTGTATCCTTTTTTTAGGTTCA
CTAGGATTCTTAGTGGTTGGAACTTCCAGTTATCTTGGTAGGAATTTGATCTCTGTATTT
CCATCTCAGCAAATCGTTTTTTTTCCGCAAGGGGTTGTGATGTCTTTCTATGGGATCGCG
GGTCTGTTCATTAGCTCCTATTTGTGGTGCACTATTTCGTGGAATGTAGGTAGCGGTTAT
GACCGATTCGATAGAAAAGAGGGAAGAGTGTGTATTTTTCGTTGGGGATTTCCTGGAATA
AATCGTCGCATCTTCCTTCGGTTCCTTATGAGAGATATCCAATCAATCAGAATAGAGGTT
AAAGAGGGTCTTTATACTCGTCGTGTCCTTTATATGGAAATCAGGGGCCAAGGAGCCATT
CCCTTGACTCGTACTGATGATAATTTGACTCCACGAGAAATTGAACAAAAAGCTGCTGAA
TTAGCCTATTTTTTGCGCATACCAATTGAAGTACTTTAAAATGAACTCCGAACTAAAGTA
AAGAATAAATATCCTCTCAAGGTGGGGAAAAGAACTTGCTAATTCCCCTTTTTAATAAAA
GACAAGTTTCCTGATTCTTTTAGACGAGAAGTCTAATCTAACTAACTAATCTAATAATTA
ATTTATATCTATAAATTAATCAAACCTATCCGAACATGTATTTCGTAATACATAATTCAT
CTTTTTAGGCCTATGATTTTAAATTGATACCCTTTTTCTGATTAGACAGTAAAAGATTTC
GTTTCGAAAGAATTAATGTAAGTTTTTTGGTCTCGAAACTTGATTCGTTACTTAAAGTGG
GTTTTGGGGTATTCATCGAAAGAAACAAATGAAAATGAAATTGGTTTGAATTTGCCCAAT
TGAGATATCTGAAATATATTACAAATAAAAAGGAAAGGAATAGATCCAGAGATCACTACT
TTGTTATACAACTCGTGCTTCAGAGAAATATCAGATAGAGTCGACGAATGAGTTCATTAA
AAATGAAAATGAAATTCACAGATCAAAATGAAAAAAAAAAGAAAGCATTGGCCTCCCTTC
CGTATCTCGCATCTATGGTATTTTTGCCCTGGTGGGTCTCTTTCTCTTTTAATAAATGTC
TGGAACCTTGGGTTACTTATTGGTGGAATAGCAAACAATCCGAAACTTTTTTAAATCATA
TTCAAGAGAAAAACGTTCTAAAAAGATTCATAGAATTAGAAGAACTATTCCTATTGGATG
AAATGATAAAGGAGTACCCGGAAACACATATACAAAAACTTCATATAGGAATACACAAGG
AAACAATACAATTGGTCAAAGCATGCAATGAATATGATCTCCATATCATTTTACATTTCT
CGACAAATATAATATGTTTCACTATTCTAAGTGGTTATTTTATTCTGAGTAATGAAGAAC
TCGTTATTCTGAATTCTTGGGTTCAGGAATTCCTCTATAACTTAAGTGACACAATAAAAG
CTTTTTCGATTCTTTTAGTTACTGATTTATGGGTCGGATTTCACTCGACCCGTGGTTGGG
AACTAATGATAGGTTTGGTTTACAACGATTTTGGATTGGATCATAACAATCAGATTATAT
CTGGTCTTGTTTCCATTTTTCCAGTTATTCTAGATGCAATTGTTAAATATTGGATTTTTC
ATTATTTAAATCGTGTATCTCCTTCGCTTGTAGTAATTTATCATTCAATGAATGAATAAA
GAACTCATTTGATCTCATCATATCAATAAAATTAGAATCCTTCTTCCTTTATAAATAAAT
AGAAATTAAGNATTTAATTACAAATTTTACTTAATTCCTTATACTTTCATCTGTTCAAGG
TATTCATCGTATATTCCAGTACAATTATTCTAGTACAATGCCAGACTCGTATATAGGTAA
CTATACTAGTTACCTATCTAATTTATTGTAAAAACTCCGAAATTTATGATTGGACATGCA
AAATAAAAATGCTTTTTCTTGGGTAAAGGAAGGGATGACTCGATCCATTTCTGTATCGAT
CATGATATATGTAATAACTCGGTCATCCATTTCAAATGCATATCCCGTTTTTGCGCAGCA
GGGTTATGAAAACCCGCGAGAAGCAACGGGACGAATTGTATGTGCCAATTGTCATTTAGC
TAATAAACCCGTGGATATTGAAGTTCCGCAAGCTGTGCTCCCTGATACTGTATTTGAAGC
AGTTGTCCGAATTCCTTATGATAAGCAACTGAAACAAGTTCTTGCTAATGGTAAAAAGGG
GGGTTTGAATGTGGGGGCTGTTCTCATTTTACCCGACGGATTCGAATTAGCCCCCCCTGA
TCGTATTTCTCCCGAATTGAAAGAAAAGATTGGAAATTTGTCTTTTCAGAGTTATCGTCC
TAATAAAAGAAATATTATTGTGATAGGTCCTGTTCCTGGTCAGAAATATAGTGAAATTAT
CTTTCCCATTCTTTCCCCCGACCCAGCTACGAAGAAAGATGTTCACTTCTTAAAATATCC
CATATATGTAGGTGGGAACAGAGGAAGGGGTCAGATTTATCCTGATGGTAGCAAAAGTAA
CAATACAGTCTATAATGCTACATCAGCAGGTGTAGTAAGTAGAATAGTACGTAAAGAAAA
GGGTGGATATGAAATAACCGTTGTTGACCCATCGGATGGACATCAAGTAGTTGATATTGT
ACCTTCAGGACCAGAACTTCTTGTTTCAGAGGGTGAATCCATCAAGCTTGATCAACCATT
AACAAGCAATCCCAATGTGGGAGGCTTTGGTCAGGGAGATGCAGAAGTAGTGCTTCAAGA
CCCATTACGGGTCCAAGGTCTTTTATTCTTCTTTGCATTTGTTATTTTGGCACAAGTTTT
TTTGGTTCTTAAAAAGAAACAGTTTGAAAAGGTTCAATTGTACGAAATGAATTTCTAGGT
GCGGGGATTTCTTGTTGATCCATATATATATGGATCAACAAAAAATCTCCAAACCCTTTT
TGTTGCTTTGTTTATACTTTTTTTTTTTCGTTTTGCGGGATGCCTGGAATTCATTACTTG
TATCCTATTCTTAGTACTAGACATACAAACGAAGAGAATACAAGGGAAGGATGGCAAACC
GGAACTTTTTTGTTTAGATTGATAGGAAGTTGTGGACAAACAAAAAGAGAGAAAAGATTA
TAGGGGAATAATTGATTGAGCAAATAGAACTTCTTCTATTAACTTAAACTTATAACTTAG
ATAAATTATTCAAACAAATTTCAATTTCAAATTATATTATAGAGTAAGTTCCATTAGTAG
TTTACTTTTACTATAGAATACTATAGAAAGAGAAAGAAAGAATTTGGAGGATATCTCATG
CATAGAAATCCATAGAATATTGTAGTATCCAGAGATTACTCTTTTCTTCTTGCTTCGTAA
GAGTTAATTAGAGCAAGGATAGAGACTATGAATCAATCAATGGCTTCAATTCTTCAAAAA
CATTATTAAGAAACAAAAGAATAGAGTAATGTTTAAAACATCAGAGCAAAGGATCCATTT
TGTTATTTTTTTTCTACAAAACAAATATAATATTTTTATTATGTTGACTGTATAACTTTC
CAATTTAAATTTGTATGTTTCCGAATTTGTATGTTATGTAATAGATCAAAGTCTTCTTAT
ATTCTTATATCTTATAAGAGTAAGAACTCAACGGGACCTTACCCTCCGTCTGTCTGATTA
GAGTGGTAAGGTCCCGTTGAGTTCTTACTCTTCCATGTCTACAATCTGGTTCATCCGATT
ACTAGAGAGATGAACCCAACCCAGAATATGAACCGTAAAAGAAAACACCTATTAAACCGA
TCACAAGAATACCAGTTACAGTACCTACCAACCAAAGAGGAATCCTTCCAGTAGTATCGG
CCATTTCCTCTACTTTCCTCCACATTTTTTCAAATGGTCATGCTATAGACAAAAACAGCC
ATGGATAATTATGAGGATGGTATCTTTCCGAATGGGATAAGAGAATTGTTACTATTCTCT
TTCTCTCAATTGAAGAAATAATTGGAAAATAAAACAGCAAGTACAAAAATGAGTAATAAA
CCCCAGTATAGACTGGTACGATTCAATTCAACATTTTGTTCATTCGGATTTGATTCTGTC
ATAGCTCTATAGTTCGAATTAGGTTTATCGTTGGATGAACTGCATTGCTGATATTGATCC
CAAAAAAGAAACAGTAGGTACAGCTAGTCCGTGAACAGCCAACCATCGTACTGTAAAAAT
GGGATAGGTTCGATCTATGGTCATTGGGGGCCTCCTAAAAGGATTTACTAAATTCATCGA
GTTGTTCCAAAGAATCAAAACGGCCAGTTATCAATGGAATCCCTTGTTGGCTTTCTGTGA
AATACTCGTTTGGCCGAGGACTTCCAAACACGTCATAAGCTAAACCCGTACTGACGAATA
ACCAACCCGCAATGAATAGGGAAGGTATAGTAATGCTATGAATGACCCAGTATCGAATAC
TGGTGATAATATCAGCAAAAGAACGTTCTCCCGTGCTTCCAGACATTCTGAGCTCCACAA
ATTTTTGTACATTTAAAAAAAAAAAGGGGGGGTCGATTCCTTGAAAGATGGGATCAGTAA
ATGGAAAACTACTGATATTGCATCTTTGTGAGATCGTCAATCTTGTACCAAAGGTTTATT
TTAAGTATACCGAATCAGTATAGCTATCCTCCCTCTGGCACAGCAACGCTGTCTCGATCG
GTACCAAAATGCTACACAATTCTTTTCTTCTTTTTTTTCCTTATTTATGCATAACTCCAT
GTTATTCAATAGATGAATAGAAAGTTACTCAAATTCCTTATAAAATTTCCATTATTGGAT
TCATAATAGAAAATAAACAAACATCTTGAAAAAAGTGTGAATCAATGGTTTCTTGTTTCT
AATAATTCACGAAAGATATTATTATATTTACTTTACACAATTCAATTAATTTATACTATA
TGTATAATGGATGTTAAATCCATTAACAATTCTTTTTGTTGATTATCAAATTTTTTGTTT
GAATCTTTTCATTTCAAGTAATTGGTTGGTTGTAGTCGTATAGTCGTAATAATAATATAC
ATATAATGTAATAATATATAATGTAATTGTAATAGTAATAATATTACTATGATATATATA
GTAATAATACTATAGTAATATAAAATANNNNNNNNNNNGTAATATAAAATAGTATATAAT
ACTTAATGAAAGAAAGAAANNNNNNNNNNNNNNNNNNNNNNNNNNNNNNNNNNNNNNNNN
NNNNNNNNNNNNNNNNNNNNNNNNNNNNNNNNNNNNNNNNNNNNNNNNNNNNNNNNNNNN
NNNNNNNNNNNNNNNNNNNNNNNNNNNNNNNNNNNNNNNNNNNNNNNNNNNNNNNNNNNN
NNNNNNNNNNNNNNNNNNNNNNNNNNNNNNNNNNNNNNNNNNAAGTAAAAGTTATATTTT
TCGATGGATCTTGGGGCACCTTTTTATTCTTTTCATTCGAAATATTATGTTATGGGCAAT
TAAGCAACCTATTACAGGACTGAGTCCAATGAAAGAAAGAAAAAGATAATTAGTATCAGG
CATTCGTTCCAAAACGGATTATATCCTCTTGAAAAAAGAAGGGAAATGATCAAAATTGAA
TTTTCAATTGGAACTAAACTGATTCTGTCAATTGATTTTTTCTTACCGTCATATTTTCTA
AAAATTTAAATTTAGGTAAGTGCTTTATCAGCATATGTAGCAAAGGAACATATCTAATTT
AGCTCTTTCATGCTTACTATAACTAGTTATTTCGGTTTTCTACTGGCTGCTTTAACTATA
ACCCCAGCTCTATTCATTGGTTTAAACAAGATACGACTTATTTGAAATAAATTCAATGAA
AAAAAATTGATAAAAACGAATATTTCTCTGAGATTCTTGGTATTCTATGGTTCTTTTACA
CATCAATTGTCAATTCAATTCTTGGTTATTGAGATTCATGGATAATTTAGATTATTATTT
TTAAATGTATCTTACCTCTTTTTTTATCCCCTTAAACAAACCGAAATGATTGAAGTTTTT
CTATTTGGAATCGTCTTAGGTCTAATTCCTATTACTTTAGCAGGATTATTCGTAACCGCA
TATTTACAATACAGACGCGGTGATCAGTTAGATCTTTGATTGAGTAATATTTATTTCTTT
TTTATTGACCTCCTTCCCGCAGGAGGTCCAATGAAAGTTGCAATTCCACTTTTTTTTGTT
CAAATATTTTATTGTGATTCGACATTAAATAAACTGACTCACGCTCTGTAGGATTTGAAC
CCACGACATCGGGTTTTGGAGACCCGCGTTCTACCGAACTGAACTAAGAGCGCTTTCTTA
TGCTTATGACAGGGGATACAACTGTACTGTAAAGAAAAAGAATTTTTCTACCCCAATGTA
TCTTGCATACATACATATAGTATAAAAAAGGAAAATTATGTACAATTTGAATTGCTCTCA
ATTAATCTTCGTTACTGTCCATAGAAGAAGTGATAGGTAGGGATGACAGGATTTGAACCC
GTGACATTTTGTACCCAAAACAAACGCGCTACCAAGCTGCGCTACATCCCTTTTTTTTTT
TCAAATTGTTGTGCAGTCTCATTCTACAAAATACCTGTGTTGTTTTCCATATCTTCGTTT
TTTCCTCCATCTATATACAATTTTCTTATCATTTCTTCTCTTTCTTTTGGTTTCATATAA
GAAAATCTTATACATATCATAAATATAAGAATTATATACATCTGAAACCTAACGTATAAA
AAAGTTTTATCAGTAATGTTCAGGAACAAGGGATTAGATGAAAATCTCATCTATTGATTC
ATTGTACATATCTATTTTATTTTAGCATTTAGTTCGGAATTCTGTGTAAAATAAATACAA
ATGATCTTGAACTACAACATCTGACCATATACACATATGTATTACAATCCATAGGAAAGG
AGGATTTTCAATGCGAGATATAAAAACATATCTCTCCGTAGCACCTGTGCTAAGTACTCT
ATGGTTTGGGTCTTTAGCAGGCCTATTGATAGAGATTAATCGTTTATTCCCGGATGCCTT
GTCATTCCCATTTTTTTGATTCTAGTTATTGATATGTGAAGACTAGTTATTGATATGTGA
AGAAATGAATAAAATTAGAGATACAATTCTACATGACTCAAATTTCAATTTCCTCCCTCC
TTTTTCAGTTCTTTCATTTCAGTTCTTTAGCTTTAGAATAGGGAGAAAAAAAAGTGTATG
GAACCTCAACAAAAATGTGATAGATCGAGGATCGAATTTAATTTGGAAGACCTAAAATTA
AAATGTGGATCCAGTCTAGGGAGGGTTCCGCTAAATCATAGCATAGAAAGAAGATACTTA
AATTAAATAAAAATAATAATTTAGTGGATTTAGGATAGGAACAATTGATAGTTAGAAAGA
AATTGTATTTCTTAATTATTACTTCATAAAATNNNNNTATNATTTTATTACTCTATNNNN
NNNNNNNNNNNNNNNNNNNNNNNNNNNNNNNNNNNNNNNTATTAATTATTAANTTTAATA
AATAAGAATTTCATGATAATTGCAACGAAATTTTTAGAAAATTCTATTTCTAGTTAGTCA
CTTTTATTTCATTTATTTTTGTTTTCTTCTTCTTCAGCTCAGATCGAAAATATAAGAGTT
AAGCCGATACAAAATTTAAAGGGGGTTTATGGCTAAGGGTAAGGATGTAAGAGTTATAGT
TATTTTAGAATGTACCAGTTGTGCCCGAAATGATGTCAATAAGGAATCGCCGGGTATTTC
TAGATATATTACTCAAAAGAATCGACACAATACGCCTGGTCGATTAGAATTGAGAAAATT
TTGTCGCTATTGTCACAAGCATACGATTCATGGGGAAATCAAGAAATAGATTGAACGGAA
TACATATGTGTTCTTTTCAAGTCAAATCAAAGAAGAAAAAGAGCTTAACATATATTTCAT
TTTCATTTTTAATATAGAATATGAATAATAGAATATGAATAATGTGTATACATTATGCAT
ACAAATCAAAGCCTATTTTGGTAGGATCTGAAGTAAATAAAATAAAGAAATAGAATTTTA
GAGATAAGGAATAAACCATGGATAAATCCAAGCAATCTTTTCGTAAATCCAAGCAATCTT
TTCGCAAATCCAAACGATCTTTTCGTAGGCGTTTGCCCCAAATTAGATCGGGGGATCGAA
TCGATTATAGAAACATGAGTTTAATTAGTCGATTTATTAGTGAACAAGGAAAAATATTAT
CTAGACGAGTGAATAGATTGACTTTGAAACAACAACGATTAATTACTATTGCTATAAAAC
AAGCCCGTATTTTATCTTTGTTACCCTTTCTTAATAATGAGAGACTATTTAAGAATAAGA
AATCGGAGTCGATCCCCCGAACTAGAACTACTCGTCCTAGAAAAAAAAAAATAGACATAC
TCCTCAATTGACTACAAACTCCAATTGTAACTCAAACTCAGATGTGTTTTTTGTTCGAAA
AGGCCTAGAATCTAGAAGAAGAAGAGTGGGCTCCAGTGTTAAAAGAAAAAAAAATGGGAA
TTTTTTTTTTTGAAACATGTTCGTTTATTCCTATTACTTATCTTTTTTTTTTTAAGTTAT
TTTTATTCTATCTTCCCGGAGAAGTCACTCCGGGGAATTCTGTTTCGTTTCAATCATTCC
TTTACTGTACATGACTTTATAATCTACTTTAATTTGAATTTGATTTGATGATCTTGTTGG
AAATCATGTAAAGACAATTCTTATTTGATATAGCTATTTGTGCAGGTATTTTACGATTAA
GAAGCAATTGCTTCTTGTACAGATTATGTATTAGTCTACTATAACTATACAATACCCATT
TTTCACGAGTTATTGCATTTATCCGAGTGATCCACAAACGACGAAAATCCCTCTTTTGCC
TGCCTCTATCTCGATGAGAGGAAGCCAAAGCTCTAATTTTTTGTTGAGTAATCGTTCGAA
TAAGGCTCGAATGAGCCCCTCTAAAGGTTGATGCAAAAAAACGAATTTTTGTTCGACGTC
TACGAGCTATATATCCCCGTCTAACTCTGGTCATTGAATCAAATTAAACCTTAATGAATA
ACTAATTGATTTCTATTCTTTCAGCCATCCTTTTACCCCCCCCTGGTCGATGAATAACAA
AACGGATTATTCCGATATATAAAATATGAATTCGAATGGCTTTTGCTACTATAACCTTCC
TTACCACCATTTTTTATTCCTTTCAGGCATTTCACCTGAAAATAAAAAATTCTAATGATA
CTAAAGTGGGTTCCTTCGTTTCTATGGTTATTTCTTAAACGGCGAGGTCCTCTCTATACA
CCGGAGCCTCTTCTTTCATTTAATCAAATGGTATTGTGAACTTGTATAGTTCACACTTTT
TGGCTCTACCCATCAATTATCAATTATAGAGTAATAGCTCTTTTCACAATAAGAGCTATC
TATACAGTAACGGCATTTAATTAGGAAAGTTGGCTAGGTAGCTGACCCTCTTAGTCCGTT
CTTTTAACAATGGGAGCATAATCTTTTTGCTTCTTATGATACTATTTCCGCCGCTTAATG
GATAACTATTTGCTACCAATGGGGAATTGCTTTTCATCTCAAATTTAGGTGATTGGATTT
ACACCAATGGAAACCATAAATTCCATACACAATATACAATATAGATATATGAAAAATCCT
TTCCATTTACCCTATTCATTGGTGCTGTTCAGTAATACTGGAAAAATTTTCTCATTTGTA
TTTGTTCGAACTCATGATCTGAACGAGTCGCACATACACCCTAGTACATGTTCCTCGACG
CTGAGGACATTCTCTAAGAGCGGGAGATTTCGTAACATTTCTTATTGGCTGTCTTGCATT
TCTAATAAGTTGTTTAATAGTTGGCATGTTGTATATATATATATACGTTGTATATATAAT
TAGAAATTAGAATGGAATGGGTTGGTTTAGATCGATCTTAACCTGAAAATGAATCTGATA
ATTTATGATTATCAATTTTTTCTATTCAATATAGAATCACAGAAAATTCAATTACGGTTT
GAAATAGATTCACAATAAAAAATCCTCGAAATCCTCAGGATCCGCCCCTACAAGATCAAC
AATGCCATGAGCTTGGGCTTCTGTTGCTGACATAAAAATATCTCTTTCCATGTCTTGGGC
TACAACCCAAAGAGGCATACCTGTTCTTTGTACATAAACCTTTGTTAGGGTTTCGCGAAG
TTTCACTATCTGTCTCGTTTCCCTGAAAAAGTCCCCTGATCTTCCGTCATAAAAAGAACT
AGCAGGTTGATGAATCATAATCCTAACCTAATGTTATTGATATAATGGGTTCTTCTATCT
CGCATGATTGGGCTAAATTAAAGGATAAAAAAAGAAAAAGAAGAAAATGGAATTGAACAA
CCGTACAGGCATTTCTATGTTGCATACGGCTCTGCAATGGAATTTACTTTATTCTATTCT
ATCGAAGAAATAGAATTTATCTGATTCAGATCGTTGAATTATCCATTTACCACTCTTCCT
TTCGTAGAAGTAAAAAATACTATGATGGTTCTGTTGCTTTATATAGATATCTTATCTATG
ATTTAGCAATCCCAAAGTTCCCTTCTGATACGATCAAATAAGGAAAATTTATTTTTTTTT
TCGTACTCTTTCATAAGATAATATCAAAAAGAGACTTATGGTGTGGAAGAAAAAAAGTTT
GTGACGCTGAAATGTACTCCCGACACATCAAATTAACAAATCGGAAATACCCTTTGTTTC
ATACTACTATCTCGATACAAAATCTCATGTTATGAAAAAACATAAAATAATGATGGTTTG
TTTAGATCGAACTTGAAGTGCCATGCTATTATTACTTATTATTCATATTCAATACGGCGA
AGGCATAGTGTTTCTTTTTTTTCAAATAAAAACTCATTGGCGCCAAGCGTGAGGGAATGC
TAGACGTTTGGTAATTTCTCCTCCGACCAAGATGAAAGATGCCATTGAAGCAGCTATTCC
CATGCATATTGTATGCACGTTGGGTGTCACAAATTGCATAGTATCAAAAATAGCTATTCC
TGATATTACCCATCCGCCGGGAGAGTTTATAAATAAATAAAGATCCCTAGTCTGATCTTC
TATACTGAGATATACCATGAGACCAACAATAGTATTCGAGATCTCTTCCTTGACCTCTTG
TCCTAAAAAAAGTAATCTTTCTCGATAAAGTCGGTTGATTAGGACAAAATCCTATCCTTT
AGTCCTTTAGGAGCCGTACACGCACCTTTGGATGCATACGGTTCAAAATAAAAATGAAAT
GGAGAAAAAAGAATCAATGTGTCGATTCTTGTTCTATTTCTTTTTTCTTTAATAGGTTTT
TCTAAAAAAAAAACCTTCCACTTTTCAAAAAACATGAGATGTGTTCTCGATTCCTTACCT
ATAAAAAAAAGAATTTATTGAACTTATTGAAATTGAACTAATCTCTCTCATTGATGTATT
ATTTCATCGATATTCAAATCACGATGCAATTTTCTTGTTCCTGAATGGGCCTCCTTTTCA
ATTCTTTTAGGTTCATGTTCTACTCCGGGAAAAGATCTGTCCGAATTTTATTTGCACATA
TAGGGCAAATAATCTCAGTACCATTTCTTTTTTTTTTTTCAATTCGTTTCATTCATGTCT
TTTCCAAACTCAATTATTTGATGTATTCATCATGCTATTCTGTTGGTTATTGGTTGGACG
TTTGAAATCACTCTTATAGTAACTCATCTTACTTATAGTAACTTATATAGTAAGGATAAG
AATCTTTTATAATACAAGTAATAATCATACATATATTACCAATTTGGTATTTTCTGAACG
GAGCCTGGATACTTTATTTTTTTTTCCAAGTGAACCATAAATCCTCCTAATTGATAATAT
GGATCCCAAAATGAAAATATAAATAAATGAATCTAATTGCACTTCACGCTCCGAATGATT
GATGCTTCCCTCAATACAATATTTCTTGGGCGAAACAGAGGATATCTCGATCGGGGGAGA
AAACGGGTAAATTCCATATGACTCAATATGTCTGACAAGTCGCACTATAACTCAACCCAA
GTTGCATCTTCCTCTCCGGGATTCCGAAAAGGTACTTTTGGAACACCAACGGGCATTAAT
TTAAAGACAAAATGGAGTACTATACTTCGCGTTAATATGGAAACGTAACAATGGCTTTAT
CATCTTTATCCCTTTTTTCTCTTTATTGTATTTTAAGATTTTTATACTATAGATTGAAAG
GTTTATAGAGTAAGACAGAATGAATAAAGAAAGAGAAAATTTAACTAACGTATCAATCGT
TGGAATGATAAACAAGTATCTATGTATTTGTTTCCCGAAAGTAGGAGTAATCCTCCCATT
GCGTATTGGTACTTATCGGGTATAGAATAGATCCGCTTCTCTTTGTTCTTACGAACAGAA
TTGTTCCCTTATTTTCAATGGAACGGAATAAATATTAACCTTTTCTCATGCAGAATCTAC
TGAAAAGTTAGATACATAGTATAGTTTTTTCCAATTCCAATGCGATAAAATAAAGTGACA
TAGTGTCTAGTTTCTTTTTTTGATAAAGGGGTATTTCCATGGGTTTGCCTTGGTATCGTG
TTCATACTGTCGTATTGAATGATCCTGGTCGATTACTTTCGGTTCATATAATGCATACAG
CCCTAGTTGCTGGTTGGGCCGGTTCGATGGCTTTATACGAATTAGCGGTTTTTGATCCCT
CTGACCCCGCTCTTGATCCAATGTGGAGACAAGGTATGTTCGTTATACCCTTCATGACTC
GTTTAGGAATAACCAATTCGTGGGGCGGTTGGAGTATTTCAGGGGGAACTATAACGAATC
CAGGTATTTGGAGTTATGAAGGTGTGGCAGGGGCACATATTGTGTTTTCTGGTTTGTGCT
TCTTGGCAGCTATCTGGCATTGGGTGTATTGGGACCTAGAAATATTCTGTGACGAACGTA
CGGGCAAACCTTCTTTGGATTTGCCTAAGATTTTTGGAATTCATTTATTTCTCTCAGGGT
TGGCTTGCTTTGGTTTTGGCGCATTTCATGTAACAGGTTTGTATGGTCCTGGAATATGGG
TGTCCGATCCTTATGGACTAACCGGAAAAGTACAACCTGTAAGTCCAGCATGGGGCGCGG
AAGGCTTTGATCCTTTTGTTCCCGGAGGAATTGCCTCTCATCATATTGCAGCGGGTACCT
TGGGCATATTAGCGGGCTTATTCCATCTTAGTGTCCGTCCGCCTCAACGTCTATACAAAG
GATTGCGTATGGGCAATATTGAAACTGTACTTTCCAGTAGTATCGCTGCTGTTTTTTTTG
CAGCTTTCGTTGTTGCTGGAACTATGTGGTATGGTTCAGCAACAACTCCAATCGAATTAT
TTGGTCCCACTCGTTATCAGTGGGATCAAGGATACTTTCAGCAAGAAATATACCGAAGAG
TTAGCGCCGGACTAGACGAAAATCTAAGTTTATCGGAAGCTTGGTCTAAAATTCCCGAAA
AATTAGCTTTTTATGATTACATTGGTAATAATCCGGCAAAAGGGGGATTATTCAGAGCAG
GGTCAATGGATAACGGGGATGGAATAGCTGTTGGATGGTTAGGGCACCCTGTCTTTAGAG
ATAAAGAAGGGCGCGAGCTTTTTGTACGTCGTATGCCTACTTTTTTTGAAACATTTCCGG
TGGTTTTGGTGGATGGAGACGGAATTGTGAGAGCCGATGTTCCTTTTAGGAGAGCAGAAT
CAAAGTATAGTGTTGAACAAGTAGGTGTAACTGTTGAGTTCTATGGTGGCGAACTCAATG
GAGTCAGTTATAGTGATCCTGTAACTGTTAAAAAATATGCTAGACGTGCCCAATTAGGTG
AAATTTTTGAATTAGATCGGGCTACTCTGAAATCTGATGGCGTTTTTCGTAGCAGTCCAA
GAGGTTGGTTCACTTTTGGTCATGCTACGTTTGCTTTGCTATTTTTTTTCGGACACATTT
GGCATGGCGCTAGAACCTTGTTCAGAGATGTTTTTGCTGGTATTGATCCAGATTTGGATG
CTCAAGTGGAATTTGGAGCATTCCAAAAAATAGGAGATCCAACTACAAGGAGACAAGTAG
TCTGATACAAGATTGCTCTGGTATCTTTCGCCTCTTTTTTTTTATTTGACATAGGGTTAG
AGTACTTAAGAAATCTTGACTTGAATCATTATCTTTTCTTTTCCTTTTCTTTATCTTTAT
ATTTTATACTATATGGTAAATGATGCCAAATGAATAGGTGTGGAAGCTATAATTGTAAAC
CACGATCGAATCTATGGAAGCATTGGTTTATACATTCCTTTTAGTCTCTACTTTAGGGAT
AATTTTTTTCGCTATCTTTTTTCGAGAACCACCTAAGGTTCCAACTAAAAAAGTAAAATA
ATTTTTCATTATTTCAATTGAAGTAATGAGTCTCCCTATATGGGAGACTCATTACTTCAA
CTAGTCCCCGTGTTCTTCGAATGGATCTCTTAGTTGTTGAGAGGGTTGCCCAAAAGCGGT
ATATAAGGCGTACCCAGTAAAGCTTACAAGTAAACCAGATATAAAGATGGCGATTAGGGT
TGCTATTTCCATTTTTAGACAATTTCAAGATCACAATACAATGGATCTATACTAAGATCG
TTTATTTACAACTACAACGAAATAGCATACAAAGTCAACAGATCTCAATCAATGATTAAA
TAAATAGGATTTATGGCTACACAAACCGTTGAGGATAGTTCTAGATCTGGGCCAAGACGA
ACTACCGTAGGGAATTTATTGAAACCACTGAATTCGGAATATGGTAAAGTAGCTCCGGGC
TGGGGGACTACACCACTAATGGGGGTCGCTATGGCCCTATTTGCAGTATTTCTATCTATT
ATTTTGGAAATTTATAATTCTTCCGTTTTATTGGATGGAATTGCAATGAGTTAACTTTAA
TAAGAACTATGAAGTACTAGTTAAAAAGAAAATGACTTTACTTAAACTTTAAACTGAAAA
CTTTGATTTCTAGACCATTCTGGTAGTTCGACCGTGGAATTTATTTGTTTCGGTATCTCC
GGAATATGAGTGTGTGACTTGTTATAATTGATCCTATTAATAATACAGAGAATAGTTCTG
TCATCTCTATCAAGATGAGTCTATTTCGTCGGATAATTATTCTAGTATCTGGAACACGAA
ATCCATGTAATATAGAATAGATCAAGAAAAGAAATACGAAAACTATGATTCATAACTAAT
ATTCGGACCTCGAAACCGGAATCCAAAAATTTCAAATAAATATTTCCTAAATAAAAATAA
AACGATTTTTCTTCTTTCAGACTTACTTTTTTTTTACCGAAGGACAACTCCTTTTCTATA
TTTTGTTGAGTCATAACATTCATTGAATAAGTGATTATGAAAGTGTTCTTACTCAGAGAA
CCCTTGAGTTTAGCTTGGCTTGAGGCTTGGCTTTATTAAATCATCGTGGTTCTAGTATGA
ATCTGGAGTTTCAATTGATTCATGGGATCTCAACAAGTGAATTCCTATACCTATTATATA
TATAGTTAAAATAGTTAAAAAAGATAAATAAATAGTTAAATAAGAGTCAATACACATTAC
AAAAAAAAACAAGAAAAAAAAATAATAAATAAAAAATAAATAGGAAAGAGAAGATTCAAG
AGGCCTGTAATAATCAACATAAAAAAAGACGGGTGAGCCAACTTGATATTTTTAGGCATT
ATCATACAAAGAATAGATTTCTCATTTTTTTTACTTCGTATCTTTGGGTCGGAGTAAATC
AAGCGGCTAAGCTAAGAAGTTTTGAACTTTCTATTACATATCTGTTGAAATCAACATTTG
TGTGTTTCTGCTTGAGCCGTACGAGATGAAATTCTCATATACGGCTCTCCGAGGGGAGTT
TCTTGGTTTTGGGTTACCTATCTCAATAAAGTATATGATTGGTTTGAGGAACGTCTCGAG
ATTCAGGCGATTGCAGATGATATAACTAGTAAATATGTTCCTCCTCATGTCAACATATTT
TATTGTTTAGGGGGAATCACACTTACTTGTTTTTTAGTACAAGTAGCTACAGGTTTTGCT
ATGACTTTTTACTACCGTCCAACTGTTACAGAGGCTTTTTCATCTGTTCAATACATAATG
ACTGAGGCCAACTTTGGTTGGTTAATCCGATCAGTTCATCGATGGTCGGCTAGTATGATG
GTTCTAATGATGATTCTTCACGTATTTCGTGTGTACCTTACAGGTGGATTTAAAAAACCC
CGCGAATTAACTTGGGTTACAGGTGTAGTTTTGGCTGTATTGACCGCATCTTTTGGTGTA
ACTGGTTATTCCTTACCTCGGGACCAAATTGGTTATTGGGCAGTCAAAATTGTGACAGGC
GTACCTGAAGCTATTCCAGGAATAGGATCGCCTTTGGTAGAGTTATTACGTGGAAGTGCT
AGTGTGGGCCAATCTACTTTAACTCGTTTTTATAGTTTACACACTTTTGTATTGCCTCTT
CTTACTGCCGTATTTATGTTAATGCATTTTCCAATGATACGTAAGCAAGGAATTTCTGGT
CCTTTATAGAATCATAGATATTTGTAATTGATCATATCATACTGGCGAGGAACGATAGAC
AATAATATTTCATCATTGCTAGAAATATGGATTATTGAAAAAGTAAGACATGTTATTTGG
ATATTTTTCTTCAACTTCAAAATATTGTATTCCTTATTTGATATAAATGGTTGAAGTAGA
TTTTCCTAGTATAGGGTGGATTATGGGAGTGTGTGACTTGAACTATTGATTAGGCCATGC
AGATATATTATTTTATCTGCCACGTTGGAATGAATTCACAGCCAAATGTGTCTCCGCATC
CAACCATCATGTAAACCCCTTATGTAGTAGAGGATAGGCCGGTTCGCTTGAGGAGAGCCT
TTTCTATGATCATACCTGAATGATGTTATGCATGAGCAGGCTCCGTAAGATCCCATGGAA
TAAAATAAGTGATGTGGCATGATTCAATGTTATGTTTATTTCACTTCCTTATTTATAGTA
TAGAAATGCATTCATTTCCTCTGCATCGATCCCGATCCATAATACTATCGGAGTGAAATA
GGGGATCTAAGGAAGAACAGAGGCTAGACTTTATTAGTAACAAGTAAATACTTTGTATGT
AAAAAAATCGAGATGTTGTGGAGGTAAACACAAATAAAAAGACATAAGACAATCCAAAAA
GCACTTAATCATGATCAAATTTATAATATAAGCCTACTTGGATATTGAGCATTTACCTGT
AAGAACTGAATTAATTGCAATGAATAGGTCCAACTCTATAAAATGGAATCTAATCTGGTA
AATCCTTTCTTACATAGAGTCATTACATTATATATATAATGTGGGGATATGTATGAGATA
TGGATTTTATATGGATCTATTTTTACCAATACTTTCATTTTTGCTCGAGCCGGATGATGA
AAAATTATCATGTCCGGTTCCTTCGGGGGATGTATCCATAAGAATTCACCTATCCTAATA
ACAAAGAAACCTGACTTGAACGATCCTGTATTAAGAGCTAAATTGGCTAAAGGGATGGGA
CATAATTACTATGGAGAACCCGCATGGCCCAACGATCTTTTATATATTTTCCCAGTAGTA
ATTCTAGGTACTATTGCATGTAATGTAGGCTTAGCGGTTCTAGAACCGTCAATGATTGGT
GAACCGGCGGATCCGTTTGCAACTCCTTTGGAAATATTACCTGAATGGTACTTCTTTCCT
GTATTTCAAATCCTCCGCACAGTAACCAATAAGTTATTAGGTGTTCTTTTAATGGTTTCA
GTACCAATGGGATTGTTGACAGTACCTTTTTTGGAGAATGTTAATAAATTCCAAAATCCA
TTTCGTCGTCCAGTAGCTACAACAGTTTTTTTGATCGGTACCGCAGTAGCTCTTTGGTTA
GGTATTGGAGCAACATTACCTATTGATAAATCCCTAAGTTTAGGTCTTTTCTAAATTGAT
TCAACCATAAAATACCATAATGTAGCTATCTAAGGAACAGTGACTTCAAAGTCACTATTC
CTTAGATACATTAATTTTTTTATGATCATTCCACGAAAATACGAATTGTGTCAAAAAAGA
AAAACCCTTTTTTCTTTTTCTTTCGATTTTTATTTTTTATTAGAAAAAAGATTAAATAAT
TACAATGGATTTAAAAAAATGAAAACTTATTTTTAGGTAAATCAATTTCGAAATGCTTCC
GTAAAGTGTCTGATATCTCTTTTACATCTTCTATCCGAAAATATTCAATTCTCATAAGAT
CTTCTTGACTCTTGCTCAAAAGTTCTAATAGTGTATGTATATTCGACCTTTTGAGACAAT
TATAGGTCCGATAAGGTAATTCTGATTGGTCAATAAAAATACATTTCAATGGAATTTCTT
TTTTGTTTTTCTTTAGATTAGTTAATCTATCTTGAAAAGTAAAAATCGGTAGAGTAAACC
TATTTTTATTTTCTTTTAATTTTAAATTAATGTCCTCTTCCTCCCCATGTAGAAAAGGAA
TAAATAAATCAATCAAATTACGAGAAGCTTCATAAAGTGCTTCCTTAGGAGTTAAACTTC
CATTTGTCCATATTTCTAGAAAGAGTATCTCTTCTTTTTCCTTCCCATTCCCAAAAGAAT
GAATACTATGATTCGCATTTCGAACAGGCATAGATACAGCATCTATAGGATAACTTCCAT
CTTGAGAGTTAATTGTTAGTTTTGTACGATATCCGCGATCTCTCCTTATTTGTAATCCAA
TACACAAATCAATTGGTTCCGTCAGATTAGCTATATGTTGTGTTGTGTCAACTATTTCCA
CGGAAGGTGGTGAGATGATATCTTGAGCGGTTACGTATTTAGGGCCTTTGACGCAAATGG
ATGCGTCTCGAACTCCATGTATATTACTTCTCAATACAATTTCTTTCAAATTTAGTAAAA
TTTCATGTACCGATTCTTCAATACCTATTATCGTAGAATATTCATGTGGCACCTTCTCAG
ATTTTGCACATGTGATACATGTTCCTTCTATTTCTCCAAGTAAAGCCCTTCGCATGGCAA
TACCTATGGTATCGGCTTGACCTTTCATAAGTGGGCACAGAATGAAACGACCATAATAAA
GACGATTACTATCTATTCTTGATTCAACACACCTCCACTGCAGTGTTCGAGTGGATCCTA
CTACTTCCTCTCGAACCATACTATACTAATACTATTATTTGATCAGATCATTGAATCATT
TATTTCTCTTGAAATCTTTTTTTATTATTTCTATACACGTCTTTTTTTAGGAGGTCGACA
TCCATTATGTGGCATAGGTGTTACATCACGTACGAAACTTAGTCGTATACCACTTCTACA
AATGGCTCGTAATGCTGCGTCTCTTCCAAGTCCAGGACCCTTTATCATAACTCCTGCTCG
TTGCATACCCTGATCAACTACAGTACGAATAGCATTTACTGCTGCTGCTTGAGCAGCGTA
GGGTGTCCCTCTTCTTGGGCCTTTGAATCCAGAAGTACCAGCAGAGGCCCAAGAAACCAC
TCGACCTCGTACATCTGTAATAGTTACAATAGTATTGTTCAAACTTGCTTGAACATGAAT
AATTCCTTTTGGTATTCTACGTCCATTCTTACGTGAACCAATACGCCCATTCCTACGTGA
ACCAATTCTTGGTATAGCTTTTGTCATATTTTATCATCTCATAACTATGAGTCAGAAATA
TACAGAAAGAAAAGATACGGAAATATCCATTTCATGTTAAAAAAAATCCCTCTTTTGCCC
TTCCTTTATTAAAAAAAAAAAGTTTTTTTTTGTTATCCTTGTCTCTGCTTATGTCTCGGA
TTGGAACAAATCACTATAATTCGTCCGCGCCGACGGATCAGTCGACATTTTTCACAAATT
TTACGAACAGAAGCCCGTATTTTCATATTTATTATTCCTTACCTTAATGTTGAATCTATT
TCTTGGAAGAAAAGAAGTCTCTTGCATTTTTTTAATTGTATCGTCATGAAAATGAAAGGA
ATGCTTAAAAAATTATTTAATCGTTCGAATCTTTGTTTCGAAGTCTATAAATTATACGTC
CCCTGGTTGAATCATAACGACTTACTTCAATTTTGACTCTATCCCCCGGTAGTATCCGTA
TAAAACTACGGCGGATCCTTCCCGAAATATAACCTAGAATTACATCTTCATTATCTAAGC
GGACCCGGAACATACCGTTGGGAAGTGATTCAGTAATTAAACCTTCATGAATCCATTTTT
GTTCTTTCATTCCAGGTAAGCTCCTTGAAGTATCAACTAATGGAGGAAAAGTTATATAAT
TCACTTTTCTTCTCTATAAAATAGGAAGTTAGAGATAAAATTAGGATACTGGAGGAGGAG
GATCACCATATATATAACAAAAGTTCGCCTCCAATTTTTTCTCGTCGAGCTTCTCGATCC
GTCATTATACCTCGAGAAGTGGAAAGAATTACAATTCCTATTCCACCTAAAATCTTAGGA
ATTTGTTGGTAGTTGGAATAAATTCGTAAACCAGGTCGGCTGATACGCTTTAAAATAGTT
CTATGTATTCTTTTCCTAGTCTTTTTATGTCGCAGAGTTAAAACCAAGAAATTTTTGTTA
CCTTCTTGATGTTTCCGAATGTTTTCAATAAAACCTTCTCGTAAAAGTATTTTCACAATA
TTTTCGGTAATATTAGTAGATGCTATTCGAATCGTTCCTTTTTTATCCATGTCAGCATTT
CTTATAGAAGTTATTATATTGGAAATAGTGTCCCTACCCATGGCGAACTATAATTATTGG
TGCCTTCTAATTTTGATATAATTAACATGTTCTCCTTTTTGTTTGTTTTATTTTCTTTCA
TTTTATTGTGTATTTTTTTTTAATATTATAAAAAAAAGTATATGCGTGAGACACGATCTA
CTACTCCACTAAATTTGATCATGTTCTGATATATCATATTTTAGATGTTCTGATATATCA
TAGTCTCATCTAGTATTATTTATAATACCTCGGGAGCCAATGAAACTATTTTAGTAAAAT
TCAACTGTCTCAATTCCCGAGCGATCGCACCAAAAACCCGAGTTCCCTTTGGATTTCCTT
CTTGATCAATGACAACCGCAGCATTATCATCATATCGTATTATGATACCGTTGTCACGTT
TGAGTTCTTTACAAGTACGTACAATTACAGCTCTAATTACTTCGGATCTTTCTAGTGGCA
TATTTGGCACTGCTTCTTTGATTACAGCAACAATAACGTCACCAATATGAGCATATCTAT
AATTACCAGCTCCTATGATTCGAATACACATCAATTCTCGAGCTCCGCTGTTATCCGCTA
CATTCAAAAAGGTTTGAGGTTGAATCATATTATTTTATTGGAATCTGTTATTTTAATGGA
AAGAATGAAGGAAAGAAAAAAAGAAATATTTTCTGTCCAGAAATAAATAAACTTGCAGTT
GTTTTTTCATCCTCAATAGACCATTTAGTTCTAGATCCCCATCCTGACAAATTGAGTTCG
TATAGGCATTTTGGACGCAGCTAGTGAAATAGCTGCTCTGGCTACAGTTTCTGATACTCC
ACCCATTTCATAAAGTATTCGACCTGGTCTAACAACGGATACCCAATATTCGGGGGATCC
CTTCCCCGAACCCATACGTGTTTCTGCGGGTCTTACTGTAACAGGTTTGTCGGGAAATAT
GCGTACCCATATTTTTCCACCACGACGCACATATCGTGTCATTGCTCTTCGCCCTGCTTC
TATTTGTCTAGCTGTGATCCAAGTGGGTTCGAGTGCTTTAAGAGCGTATCTGCCGAAACA
AATATGATTGCCGCGACAAGATATTCCCTTCATTCTTCCTCTATGTTGTTTACGAAATCT
GGTTCTTTTGGGGTTATAGTTGATGGTCATTTCTTAATTCGATCTCTACTGCAGAACTGG
ACACGAAAGTTTCCTTTCATCCAGCTCCTCGCGAATGAAAAGATTCACTAATATGACATA
TTACAGATACACATGGAAAAAATAATCCAATAAGACATTTCTCAATATAGAATTTGTTAT
ATAGGAAGATGTATGTACGGGATATACAGATAGAATGTTTCTATTATGTATATTTATGGA
TTATAAATAATGTTTATAATGTTTTTTTATAATGATCCTTATTTTGACCCTTCTCAAATG
ATGCCAAAATATTGTAATGTAATCTAAAGTTTCGCGGGCGAATATTGACTCTTTACTTTT
TGTTATTTCTAGGTCAATCCATGACTTCTCGAAATAAATTCGTTTTTTCTCGGTTTGTTC
CGCCATCCCACCCAATGAATTATTCGGATTTGTTTTCAGTAGAATCCTATGCAGTCACAG
GTTTCATCGTTCCTATAGCTTCTCCATTAATGGTTAAGCCTGAACTCTGCAATGGAGCTC
CTTCCAAAAATTGATCTTCTTGAGTCAATCTACTTAGTTTTTATTAACCCGAGGCTCTTT
ATTATTCATATCACTTTATTTTATTATTATTTTATATTTATTATTTATTCATATTCAGTT
TTGATGCTTTATTACATTGCCTTTTATGAGGTAATTCATAGACCATACATATTGGAATCA
TATATCATTTATATTTTTGTTCTTTCTTTCTCTCATCCTTCCATTTATCTACATCTCTTT
ATTTTTGCTTCACAACCCATAAATAAGATTATTTATAGAAAAGGTTTTAGTTGCAGTTGC
TGCAACTATATGATTGATCCACCCATCTCATATAGTGACTGTTTCTTGGGATATCGATAC
TACGAAGCAATAAGTTAGTTATTAGTTTTTTTATTATACTTATTTAAGTTAAGTTTAAGT
AACTTATTAAGTTTAAGTTAAGTTTAAGTGGGGGTCAGTCTTTTTTTTAATCCCAACTCT
TAACTCTAAAGAAAAATGAACGAGTCACACACTAAGCATAGCAATTCTAACAAATGGTCA
ATCAAATTTTTATTCAACCTTATAGAATTAGAATTGCTCATTTTTGTTTGATTTCATGGA
AAAAGAATGAACAAGTTTGTGATTTTTTGTTCTATCACTGAATAGAATGGAAAGACAAAT
AAAAGTAAAATCTATTATTGCTCCTCCCAAAATATCCAAATTTTGATGCCTAATACTCCA
TAAATAGTTCGAATTATATAGGAACAATAATCAATTTTTGCGCGAATTGTTTGTAAGGGA
ACTCTCCCTTCTCTGATCCACTCGACACGTGCAATTTCTTTTCCGTTGATTCGCCCTGCA
ATTTGCACTTGAATTCCTTTTGTATCTGTTTGTTCAGCTAATTCAATAGCTTTTTTCATT
GCCTTTCGAAATGAAACTCTATTTTTTAATTGTAAAGCTATATATTCTGCAAGAATATTG
GGTTGCCCATAAGGTTTTTCCACTTTTGTAATAGCAATATTGAGTCTACGATTCACAGAA
TGCAATTTTTTTTGTATATTCACCTGTAATTCTTCGATGCTTCCTGCTTGGCCCTCTATT
AAGAAATTAGGAAATCCAATATAGATTATGACCTGGATCAAATCGATCCTTTTTTTAATT
TCTATATGTGCAATTCCTTCGAAACCCGAGGATATTCTCCTATTTTTTTGTACATAGTTC
TTAATACAATTCCTTATTTTTTCATCTTCTTGTAAACTTACAGAATAATTTTTTGGTTTC
TCGAACCAAAAGGAATGATGATGTTGAGTTGTACCAAGTCTGAAACCAAGTGGATTTATT
TTTTGTCCCATATTTTTCTATTATATTTTTTTCCACCCATATATTATATTTGACTATAAA
TAATATAACGAATCTAAATCTTAGATTTATCTAATAAAAATTTAGATTTTTCTTTTAATA
CAATTGTTATGTTACAAGTGGGCCTTTTTATACCATAACTACGTCCTCGAGCTCGAGGTC
TTAATTTTTTGATAAAACTATTCTTATTCACTTTAGCTTCACTAATAAATAAATCAGTTT
CCTTCAAATTCATATTATGACTAGCGTTTGCTGCTGCCGAATAAACCAGTTTTAAAATTT
GATAACACGCTCGATAAGGCATGAGTTCCAATATCATAAGTGTTTCTTCATATGAACGCC
CGCGAATTTGATCAATTACTCTTCGCCCTTTGAAAACAGACATATTACATACATTTTTAA
CTAAAATTCTTATTTTTTTACTCGAAATTGATTTATTTATCATAAGGTTTTGTATGATAT
CTCTCATCTCATCTATGTCTATGAATGATAATGTAATAGAATAGTATTTTAATTTTTTTG
CGTGTAGCATACATATTTATTTATATTGTATAACATATTTAGATTGTATATATGTATATT
AAATACAAATACATAAGTATATAAAGTATAAGAAATGAACTTAACGACGAGATTTATTAT
CGTTTCTCGCATGTATCGTAAAAGACAGAGTAGGTGCAAATTCTCCCAATTTGTGACCCA
CCATACGATCCGTTATATAAATAGGTAAATGTTCCTTTCCATTATGAATAGCGATTGTAT
GGCCAATCATTGTGGGTATAATGGTAGATGCCCGAGACCAAGTTACTATTATTTCTTTCT
CTTCCCTCGTGTTGAGTTTTTCCATTTTTGCCGATAAATGATTAGCTACAAAAGGGTTTT
TTTTTAGTGAACGTGTCATGTCACAGTGTATTACTCCTTTTTTTTTTTACATTTTTTATT
TTAAAGATTGGCATTCTATGTCCAATATCTTGAATATCTCGATCTAAGTTAAGTATAGAG
GTCAGAATAAATACAATAATGATGAATGGAAAAAAGAGAAAATCCTTTAGCTAGAAAAGG
GGCGGATGTAGCCAAGTGGATCAAGGCAGTGGATTGTGAATCCACCATGCGCGGGTTCAA
TTCCCGTCGTTCGCCCATTACATTTTTTCAAATGAAAAAAAAATTCTATTTTCAATATTC
CTATTTACGGCGACGAAGAATAAAACTATCACTATATTTTTTCCTTTTCCTACTTCTTCT
TCCAAGCGCAGGATAACCCCAAGGGGTTGTGGGTTTTTTTCTACCAATTGGGGCTCTCCC
CTCACCGCCCCCATGGGGATGGTCTACAGGGTTCATAACTACTCCTCTTACTACAGGACG
CTTACCTAGCCAACACTTAGATCCGGCTCTACCCAAACTTTTTTGGTTCACCCCAACATT
ACCCACTTGTCCGACTGTTGCTAAGCAGTTTTTGGATATCAAACGGACCTCCCCAGATGG
TAATCTTAATGTGGCCGATTTACCTTCTTTTGCTATCAGTTTCGCTACAGCACCTGCTGC
TCTAGCTAATTGTCCACCCTTTCCAAGTGTAATTTCTATGTTATGTATGGCCGTGCCTAA
GGGCATATCGGTTGAAGTGGATTCTTCTTTTTTATCAATAAAAACCCCTTCCCAAACTGT
ACAAGCTTCTTCCAAAGCATACGGCTTTCTAGATGTATATGATGATATCTAGACAGATGG
ATCTTATATAAATCGTATGATGAAGTACCACATGAGTGGATATATAGGAATCCAAATCTG
CTGAATCACTCATGTTATGATCTTCTACATCCTAGGTCTCCCCGTTCCGTCATCTGGCTT
ATGTTCTTCATGTAGCATTCAGACCGAATGACTCTATGAAATTACGTCGATACTTCCACA
TATTATGGGTAACGTAGGAGACATTTCTCTTTTTCCCCGGGGGGATCTTAATTACCACTG
CTTAGCTTTCAATTCGCCTCTGACCATCAAATTAAATGTGAATAACCCGTCCTCCTCTCT
TTGAAACAAGGGGCGCTTCCGGTTCTGTGCGTGCTTCAAACAATTTTGTCTTCTCCATAT
TACCATATATCTAGAGTCAATAATTTTCTATGATGAACTACTGAACTCAATCACTTGCTG
CCGTTACTCAACAGTTTTCTGTTGAGGTCTATCCCGTAGAGGTGCTCAAATTGGATCAGT
GATCGATTTCTAGGTTTCGTCGTAAACCTAATTGGTTACTTCCAATTACGTAAATCAATA
GTTCAAACCGCACTCAAAGGTAGGGCATTTCCTATTGATATAGGAACTTCTGTACCAGAA
ACAATGGTATCTCCAATTATAGCCCCTCTGGGATGTAAAATATATCTCTTCTCACCATCC
CCATAGTGTATGAGACAAATGTATGCATTTCGATTAGGGTCGTATTCTATGGTTACGATT
CTACCAGATATGTCTTTTTCATTCCGTCTAAAATCGATTTTACGGTATAGACGCTTATGA
CCTCCCCCTCTATGCCGTGCGGTAATGATTCCTCTGGCATTACGACCTTTACTACAACGA
TGCTGTCCATAGATCAAATTATTTCGTGGATTGGATTTCACTTGACTGTTTACAGCTCCA
TTGCGTGTGCTCGGGGTAGAAGTTTTGTATAAATGTATCGCCGTGTTATTAAGTATTTTG
CTTTAAGTTCTTTTCTCTATAAGAGGTGGAATAGAATAACCCGATTCAAGCGTAATGATC
ATACGTCTGTAATGCATTGTATGTCCCATAATAGGTCCCCTTCTTCTACCCTTTCCCGGG
AGTCGATGACTATTCATAGCTATTACCTTGACACCAAAGAAGAGTTCGACCCAATGCTTT
ATTTCTGTCCTAGTTGATCCTGATTCGACATTAGAAGTATATTGATTGTTCCCCAATAAC
CGAATACTTTTTTCTGTAAATACTGCATATTTGATTCCATCCATAAATCCATTTTCTTCC
CTATGAGTTCCAGTATCGATAAGAATTCTAGTTCTTACTGTTCATATGTTATGGTATGAA
TATACCATACCAATTCGTTATGGATGGATGATGAGATTCCATTGATACAGAGCCAATTCC
AATAGACTTATTAAACGTTCCCATTGGCGTGCATCCAGCAGGAATTGAACCTACGAATTT
ACCAATTATGAGTTGGGCGCTTTAACCATTCAGCCATGGATGCTTAACTTAACACATCAT
ATATCGTAAATAAACAAATTCCAGTTCAAATACAATCTTCGCCGGAGGAGGTCTAAATAT
CAATGAAGAGACATCAATTCAAATCCTGGATCGTCGAATTGAGAGAGATTGAGAGAGATC
AAGAATTCTCACTATTTCTTAGATTCATGGATCAAATTCAATTCAGTGGGATCTTTCACT
CACATTTTTTTCCATCAAGAACGCTTTATGAAACTTTTTGACCCCCGAATTTGGAGTATC
CTACTTTCACGTGATTCGCAGGGTTCAACAAGCAATCGATATTTCATGATCAAAGGTGTA
GTACTGCTTGTAGTAGCGGTCCTTATATCTCGTATTAACAATCGAAAGATGGTCGAAAGA
AAAAATCTCTATTTGATGGGACTTCTTCCTATACCTATGAATTCCATTGGACCTGGAAAT
GAGACATTGGAAGAATCTTTTTGGTCTTCCAATATCAATAGGTTGATTGTTTCGCTCCTG
TATCTTCCAAAAGGGAAAAAGCTTTCTGAGAGTTGTTTCATGGATCCGCAAGAAAATACT
TGGGTTCTCCCAATAAATCAAAAGTGTATCATGCCTGAATCTAACCGGAGTTCACGGTGG
TGGAGGTGGGGGAAGCGGATCGGAAAAAAAAGGGATTCTAGTTGTAAGATATCTAATGAA
ACCGTAGCAGGAATTGAGATCTCATTCAAAGAGAAAGATAGCAAATATCTGGAGTTTCTT
TTTTTATCCTATACGGATGATCCGATCCGCAAGGACCATGATTGGGAATTGTTTGATTGT
CTTTCTTCGAGGAAGAAGCGAAACATAATCAACTTGAATTCGGGACAGCTATTCGAAATC
TTAGGGAAAGACTTTATTTCTTATCTCATGTCTGCTTTTCGTGAAAAAAGACCAATTGAA
GGGGAGGGTTTCTTCAAACAACAAGGAGCTGAGGCAACTATTCAATCAAATGATATTGAG
CATGTTTCCCATCTCTTCTCGAGAAAAAAGTGGGGTATTTCTTTGCAAAATTGTGCTCAA
TTTCATATGTGGCAATTCCGCCAAGATCTCTTCGTTAGTTGGGGGAAGAATGAGCACGAA
TCGGATTTTTTGAGGAACGTATCGAGAGAGAATTTGATTTGGTTAGACAATGTGTGGTTG
GTAAACAAGGATCGGTTTTTTAGCAAGGTACGGAATGTATTGTCAAATATTCAATATGAT
TCCACAAGATCAAGATCTATTTTCGTTCAAGTAAGGGATTCTAGCCAATTGAAAGGATCT
TCTGATCAATCCATAGATCATTTCGATTCCATTAGAAATGAGGATTCAGAATATCCCACA
TTGATCGATCAAACAGAGATTCAGCAACTAAAAGAAAGATCGATTCTTTGGGATCCTTCC
TTTCTTCAAACGGAACGAACAGAGATAGAATCAGATCAATTCCCGAAATGCCTTTTTGGA
TCTTCCTCAATGTCCCGGCTATTCACGGAACGTGAGAAGCAGATGAATAATCATCTGCTT
CCGGAAGAAATCGAAGAATTTCTTGGGAATCCTACAAGATCAATTCGTTCTTTTTTCTCT
GACAGATGGTCAGAACTTCATCTGGGTTCGAATCCTATTGAGAGGTCCACTAGAGATCAG
AAATTTTTGAAGAAAAAACAAGATGTTTCTTTTGTCCCTTCCAGGCGAGCGGAAAATAAG
GAAATGGTTGATATATTCAAGATAATTACGTATTTACAAAATACCGTCTCAATTCATCCT
ATTTCATTCTTGAACAAAAATCCATTTTTTGATTTATTTCATCTATTCCATGACCGGAAC
AAAAGGGGATACACGTTACACCACGATTTTGAATCAGAAGAGAGATTTCAAGAAATGGCA
GATCTATTCACTCTATCAATAACCGAGCCGGATCTGGTGTATCATAGGAGATTTGCCTTT
TCTATTGATTCCTACGGGTTGGATCAAAAAAAATTCTTGAATCAGGTATTCAACTCCAGA
GATGAATCGAAAAAGAAATCTTTATTGGTTCTACCTCCTCTTTTTTATGAAGAGAATGAA
TCTTTTTATCGAAGGATCAGAAAAAAATCGGCCCGGATCTACTGCGGGAATGATTTGGAA
GATCCAAAACGAAAAACAGCGGTATTTGCTAGCAACAACATAATGGAGGCAGTCAATCAA
TATAGATTGATCCGAAATCTGATTCAAATCTATGGGTACATAAGAAATGTATCTAATCGA
TTCTTTTTAATGAATAGATCCGATCACAACTTCGAATATGGAATTCAAAGGGATCAAATA
GGAAATGATACTCTGAATCATATAACTATAATGAAATATACGATCAACCAACATTTATCG
AATTTGAAAAAGAGTCAGAAGAAATGGTTTGATCCTCTTATTTCTCGAACCGGGAGATCC
ATGAATCGGGATCCTGATGTATATAGATACAAATGGTCCAATGGGAGCAAGAATTTCCAG
GAACATTTGGAACATTTCCTTTCTGAACAGAAGAACCATTTTCAAGTAGTGTTCGATCGG
TTACGTATTAATCAATATTCGATTGATTGGTCCGAGGTTATAGACAAACAAGATTTGTCT
AAGTCACTTCGTTTCTTTTTGTCCAAGTCACTTCTCTTTTTGTCCAAGTCACTTCTCTTT
TTGTCCAAGTCACTTCCCCTTTTCTTTGTGAGTATCGGGAATACCCCCATTCATAGGTCC
GAGATCCACATCTATGAATTGAAAGGTCCGAATGATCAACTCCGCAATCAGTTGTTAGAA
TCAATAGGTGTTCAAATCGTTCATTTGAATAAATTGAAACCCTTCTTATTGGATGATCAT
GATACTTCCAAAAGACCGAAATCCTTGATCAATGGAGGAACAAGATTACCATTTTGCTTC
AAAAAGATACCAAAGTGGGTGATTGACTCATTCCATACTAGAAATAATCGCAGGAAATCC
TTTGATAACACGGATTCCTATTTATCAATGATATTCCATGATCGAGACAATTGGCTGAAT
CCCGTGAAACCATTTCATAGAAGTTCATTGATATCTTCTTTTTATAAAGCAAATCCACTT
CGATTCTTGAATGATCCAAATCGCTTCTGGTTCTATTGTAACAAAAGATTCCCTTTTTAT
GTGGAAAAGACCCGTATCAATAATTATGATCCTACATATGGACAATTCCTCACTATCTTG
TTCATTCGCAACAAAATATTTTCTTCGTGCGTCGGTAAAAAAAAACATATTTTTGGGGAG
AGAGAGACTATTTTGCCAATCGAGTCACAGGTATCTGACATATTTATACCTAACGATTTT
ACACAAAGTGGTGACGAAAGGTATAACTTGTACAAATTTTTCCATTTTCCAACTCGATCC
GAGCCATTCGTTCGTAGAGCTATTTACTCGATCGCAGACATTTCTACAACACCTCTAACA
GAGGAACAAATAGTTCATTTTGAAAGAACTTATTGTCAGCCTCTTTCAGATATGAATCTA
TCTGATTCAGAAGGGAAGAACTTGCATGAGTATCTCAGTTTCAATTCAAACATGGATTTG
ATTCACACTCCATGTTCTGAGAAGGATTTCCCATCTGGAAAGAGGAAAAAAAAACGGAGT
CTTTCTCTAAAGAAATGCGTTGAGAAAGGGCAGATGTATAGAACCTTTCAACGAGATGGT
GCTCTTTTCAATCTCTCAAAATGGAATCTCTTCCAAACATATATGCCATGGTTCCTTACT
TCGACAGGGTGGAAATATCTAAATTTCACCACCCTTTTAGAGATTTTTTCAGAACCATTG
CCGATACTAAGGATACTAAGTAGCAGGCACAAATTTGTATCCTTTTTGAGAGATATTATG
CATGTATCAGATATATCATGGCCAATTCCTCAGAAGATTCTTCCACAATGGACTCTGACT
CTGAAAAGTAAGATTTCGAGTCTGATAAGTGAGATTTCGAGTAAGTGTTTACAGAATCTC
CTTCTGTCCGAAGAAACGATTCATCGAAATAATGAGTCACCCGTTCCATTGATATGGACA
CATCTGAGATTAACAAATGCTCGGGAGTTCCTCTATTCAATCCTTTTCCTTCTTCTTGTT
GCTGGATATCTCGTTCGCATACATCTTCTCTTTGTTTCCCGAGCCTCTAGTGAGTTACAG
ACAGAGTTAGAAAAGATCAAATCTTTGATGATTCCATCATACATGATTGAGTTGCGAAAA
CTTTTGGATAGGTATCCTACATCTGAATCTGAACTGAATTCTTTCTGGTTAAAGAATCTC
TTTCTAGTTGCTCTGGAACAATTAGGAGATTTTCTGGAAGAAATACGGGTTTCTGCTTCT
GGTGGCAACATGCTATTGGTTGGTGGTTCCGCTTATGGGGTCAAATCAATACGTTCTAAG
AAGAAATATTTGAATATCAATCTCATCGATCTCAGAAGTATCATACAAAATCCCATCAAT
CGAATCGCTTTTTCGAGAAATACGAGACATCTAAGTCGTACAAGTAAAGAGATCTATTCA
TTGATAAGAAAAAGAAAAGGGGTGAACGGTGATTGGATTGATGAGAAAATAGAATCCTGG
GTCGCGAACAGTGATTTGGTTGATGATGAAGAAAGAGAATTCTTGGTTCAGTTCTCCACC
TTAACGACAGAAAAAGAAAAAAGGATTGATCAAATTCTATTGAGTCTGACTCATAGTGAT
CATTTATCAAAAAATGACTCTGGTTATCAAATGATTGAACAACCGGGATCAATTTACTTA
CGATACTTAGTTGACATTCATAAAAAGTATCTAATGAATTATGAGTTCAATAGATCCTGT
TTAGCAGAAAGACGGATATTCCTTGCTCATTATCAGACAATCACTTATTCACAAACCCCG
TGTGGGGCTAATAGTTTTCATTTCCCATCTCATGGAAAACCCTTCTCGCTCCGTTTAGCC
CTATCCCCTTCTAGGGGTATTTTAGTGATAGGTTCTATAGGAACTGGACGATCCTATTTG
GTCAAATACCTAGCGACAAACTCCCATGTTCCTTTCATTACGATATTTCCGAACAACTTT
CCGTATTCGTATTACAAGCCTGAAGGTTTTTTTATTGATGATAGTGATAGTGACGATAGT
GATTATCGTGACGATATCGATATTGATGATAGTGACGATATTGATGATGACCTTGATCTT
GATACGGAGCTGCTAGATATGACGAATGTGCTAACTATGGATATGTCGCCGAGTATATAC
GGATTTTATATCGATATCACCTTTCGATTCGCATTAGCAAGAGAAATGTCTCCTTGCATA
ATATGGATTCCAAACATTCATGATCTGTATGTGAATTACAGATCCTTCGGTCTATTACAG
AACTATCTCTCCAGAGATTGTGAAAGATATTCCACTAGAAATATTCTTGTTATTGGTTCG
ACTCATATTCCCCAAAAAGTGGATCCCGCTCTAATAGCTCCGAATAAATTAAATACATGC
ATTAAGATACGAAGGCTTCTTATTCAACAACAACGAAAGCACTTTTTCATTCTTTCATAT
ACTAAAGGGTTTCACTTGGAAAAGAAAATGTTCCATACTAACGGATTCGGGTCCATAACC
ATGGGTTCCAATGCACGAGATCTTGCAGCACTTATCAATGAGGCCCTATCCATTAGTATT
ACACAGAAGAAATCAATTATAGAAACTAATACAATTAGATCAGCTCTTCATAGACAAACT
TGGGATTTGCGATCCCAGGTAATATCGGTTCAGGATCATGGGATCCTTTTCTATCAGATA
GGAAGGGCTGTTGCACAAAATGTACTTCTAAGTAATTGCCCCGTAGATCCTATATCTATC
TATATGAAGAAGAAATCATGTAAAGAAGGGGATTCTTCTTTGTACAAATGGTACTTCGAA
CTTGGAACGAGCATGAAGAAATTAACGATACTTCTTTATCTTTTGAATTGTTCTGCCGGA
TTGGTCGCTCAAGATCTTTGGTCTTCACCCGGACCTGATGAAAATAATTGGATCGTTTCT
TATAGATTCGCTGAGAATGATTCTGATCTAGTTCATGGCCTATTAGAACTAGAAGGCGCT
CTGTTGGGATCCTCACGGACAGAAAAAGATTGCAGTCAGTTTGATAATAATCGAGTGACA
TTACTTCTTCGGTCCGAACCAAGGAATCAGTTAGATATGATTCAAAACTATGAAAAATAC
GAATCGGAGTTTGAAGAAGAGGAAGAGGACATCGACCCGCAACAAATGGAGGAGGATTTA
TTCGATCACATAGTTTGGGCTCCTAGAATATGGCGCCCTTGGACCAATCTATTTGATTGT
ATTGAAAGGCCCACTGAATTGGGATTTCCCTATCGGGCCGGATCATTTCGGGGCAAGCGG
AGCATTTATCATGAAGAGGAGTTCTTGCAGAGGGGAACCATGCAGTACCGGACACCAGAT
AGATTTTCCAAAGAACAAGGCTTTTTTCGAATAAGCCAATTCATTTGGGACCCTGCAGAT
CCATTCTTTTTCCTATTCAAAGATCAGTCCTTTGTCTCTGTGTTTTCACGTCGAGAATTC
TTTGCATATGAAGAGATGTCAAAGGTGCTTATTACTTCCCAAACGGATTCTCCTACATCT
ATGTATACACGCTGGTTCATCGGGAATAGGCAAGAAAAGTACTGCGAATTGTTGATTCAT
CGCCAGAGATGGCTTAGAAGCAAGAGTTCATTATATAATGGATCTTTCCGTTCTAATATT
CTATCCGAGAGTTATCAGTATTTATCAAATCTCTTCCTATCTAAGGGAACGCTATTGGAT
CAAATGACAAAGACAGTGTTGAGAAGGGGATGGCTTTTCCCGGATGAAATGAAACATTTG
ATTCATGTAACAGGAGAAAGATTTCCCATTCCTTAGCCGTAAAGATATGTGGCCATGAAA
AAGGGATTAAGTGGAACAGGATTGGCCGGGTGGTAGAGTCGTGGAAACACTTTTTATTCC
ATATTTTGGACCTTAGCTCCATGGAACAATATGCTACTGCTGAAACATGGAAGAATTGAA
ATCTTAGATCAAAACACTATGTATGGATGATATGAACTGCCTAAACAAGAATTCTTGAAC
GGTGAACAACCAGAGTCTATTACTCACTACATCAAACAATTTCCATTAACGAAACCATGG
AAATCCACCGGAAAATCAAAAATACGCATGTCCGATGAAATGCTTGTTGCTATCTGCTCC
AATAACGAATCATTGGTTTAACTGAATAACTAAAGAAAATAGATAGACCTTTCTATTCGT
CTCAGGTCAGGGGATCTTCTCAATTGGAGGATCCCCCATATGGATAATACATATTCCGGT
TGACCGAGCCTAATTCTAATTGTTTTGTTCCGAAGCAAAGATATCCACGGAGGCCGGTTC
GTCCTATTCAGATATTCACGACCAAGAGGTACTGGATTCTCTTTCGGATAGGCCCTGAAA
GGAGAAGGAAGGCTGGAATGCCAACAGACGTCTGTCTATTCTCTAATTCACCCGCCCCGA
TCCGTTTTGGGAACGTCCAGTGCCAAAGTCACTGAATGGGTAAGTCGCCAATCCCTAAAA
CGGACTATGTAATGTACTTTATCTGCTGGGTTATGGGTACTGGTGGGTATTTTACCAGAG
GTTTTTATCAATCTACCCTTGTGTGATTCCTCTTGAATCGGGGGGTGGGTGCGGGGCGGA
CGATTTCTAAACGGACTCCTCATTCACATTCATTAGATGGAGAAGATCGCCAAGATTTCG
TGATCCCCTGCCGAACCTATTCCAACAGCTCGGACTCGGATCGTGGGGATTGCCGGAATA
CTTCGTATCAACGGATCGGTATATCAATATTGATTAGATCCGAAATCTGTTATTGAATTG
CTCATTGAATGAGCATTCTCAATATTATGCCTTGAAGAGGACTCGAACCTCCACGCTCTT
TAGCACGAGATTTTGAGTCTCGCGTGTCTACCATTTCACCATCAAGGCATCTTGAAAGTG
AATCGTATTCCATGAATATGATATCTATCTAATGTGATATATGGAATATATGACAAAGGT
GGAGTGTTGGAGTATTTCTATCGATCGGTCATGTCATATAGGCCCGGGTCAGACATCAAA
TTGCTTCGATTTGAATTATCCGGAGTATACCTTATATATATATCAAAAAGATGTACAATC
AAACCTATTTCTCGATTCAATAGAAGCCCCCAAAAGAAGTGAATATGGTACATAGTATCT
ATTTACATACGCTCGAATGACCCATCCTCATAATAAGAATGTACATAACCCTATTCCGGT
CTGGTCCGGTATGGAATGAACTTATAATCTGATGATCGAGTCGATTCCATGATTATAAGT
TCATAACCCCAGCCCATTCCCATTTTGGGCGGAACAGATCTACTAATTCTTTTATTCCAG
TTAGTAAGAGGGATCTTGAACTAAGAAATAGACCTAGAAGCTAAAAGAGGGTATCCTGAG
CAATTGCAAGAATTGGGTTCATTGATATTCCTGGTATAGTAGATGCTATCACACATACAG
TCATACTCAATTCGATGGAATTGTTTGATCTTAAAGGAGATCTTTTATAATTTCGCACGT
AAGGGGTTATTTCTTGATTTCGTCCAGTCATTAATAACTTGATTACTTTTAGATAATAGT
AGATGGAAACAACGCTCGTAAGGAGTCCTATTGAAACCAAGAAATATAGGCCTGCCTGCC
ATCCACACCAGAATAGATGGAGTTTTCCGAAAAAACCTGCTAGTGGGGGAAGACCCCCTA
GGGATAAGAGACATAGGGCTGAAGAGAGAGCCAAAAAAGGATCTTTCGTGTATAATCCTG
CATAATCTCGAATGTTATCAGTTCCGGTACGTAGACCAAATAATACAATGCAAGCAAAAG
TTCCTAGATTCATGGAGATATAGAACAGCATATAAGTTATCATGCTTGCATATCCATCAT
TTGAGTCTCCAACAATTATTCCAATAATTACATATCCGATTTGACCGATGGACGAATATG
CAAGCATACGTTTCATGCTTGTTTGAGTAATAGCAATGAGATTCCCCAATATCATGCTAA
GAATAGCTAGGATTTCCAGAAGAAGATGCCATTCGTTTGATGAGAAATAAAAAGGAATAT
CGAAAATTCGCGTGGCTGAAGCTGAAGCAGCTACTTTCGAAGTAACAGAAAGAAAAGCAA
CGACTGGAGTGGGAGAGTCAGAGTCGAAAAGAGGATTCCTCACTTTTTTCTCTCATTCAA
AACCGTGCATGAGACTTTCATCTCGCACGGCTCCTAAGTGCTAAAAGAAAGAAGAACTCA
TCTTCTTTCTTTTTTGATTACCTTCCTCGCGTATGTATAAGACCGAATCCATTCGATTTC
TAAAAAGGATTACTAATCCTTAACTTTTCGAGGAATCCTTCATCAGTGGTTGTGAATGAC
TGACTTTTTCAATCCTTTCGACCTTGGTTCCGTAGGAGCAAGTCAGAAAGATTGAGAAAT
AGAACCATCTGATTTGATTCGTTCTCAATAGCCATGAGATGATCATCTTAGGGTGATCCT
TTTGTCAACGGATGCTCCTATTACACTCGTAGTCTCTGAAGGAGGAGAACCAACTATGCA
GCATCTACATCGATAATTCAAGCATTGTATACGTCATTAGTCCGATCCTTTGTAGGAACT
ACCCGTAATAACGAACTTGCAAAATGGATCCGTTTATCATAAAGAGATTCGTTGTTCCTG
ACCCTGCTTCACTTTAATTGTTATTTGAACAAAAAGATCACAATAAACTTTTGGTAAAAG
TTATGTCTTGGTCCGAGTGGGGATAGCATTTCTCTTCTGCATGTCTATGGAGTTTTGAAA
AATCCAAACATCTCAGAAATAGATATAGAGGTAGGAATTTGTCGAACGAACCGCACTCCT
TCGTATACGTCAGGAGTCCATTGATGAAAAGGGGCTGGGGAAAGCTTGAACCCAATTCCT
ACAGTGATGGATATAAGCGCAATTAAAATTCCTGGGGAGTTATACATTTGTGTATTGATA
AGACCATTTACTATTTCTTGAAGCTCGATCTCCCCCCCAGATGAACCATATAGCCAAGAG
AAACCATAAACCAGAATAGAAGAGCTTGCCCCACCCATGAGTAAATATTTCGTAGTAGCC
TCATTAGACCGTACATCTCTCTTGGTATATCCAGACAATAGGTAGGAACATAAACTGAAA
CATTCTGAAGCTACAAAGATAGTTATTAAATCGTTAGCACCACATAAAAACATTCCTCCT
AGAGTAGCTGTTAATACGAATAACATAAACTCTGTTATAGCCATTTCTGTACATTCAATG
TACTCTACGGATAGAGGAATACATAGAGTTGAACATAGTAAAATAAGAAATTGAAAGATT
TCGTTGAAATTGTTCGTTTGTAAATTTCCCGAAAAGCTAATTATAGGTTCTTCTCTCCAT
CGGAACAATAGGGCCGTTATGCTTATTACTAAACTTGTTGAAGAGATGAAATAGAACCAA
GGTCTATCCTTTTGATCAGAGGTTGAATCGATCATCAGAAGAAGAATTAGGCCCAAAATT
AGGATACATTCTGGGAAAATGAAACTTCCATAGAAGAGAAGCAAATGAAACGCTTTCATA
AAAATTCTCGTAGAATCGAGAATGAAGTTTTCATTCTGTACATGCCAGATCATGAATTAG
TAACTGCATCCAATCTCCGAAAAAGTCCCAATTGTTTTGAACTTTCTATTTTTGGAATGG
GATATTTACGGAATCCCCATGAATAGGATCAAACCTTATTCCATGATATTTCCATAAGAT
TCCTCTTTCTTATTCTTAAGCAAGCCCCCGAGAGGGCTTAGTTGATCATGATTTATGTTT
CATCTTTCTTTTCCTTTTGGTTTGTTTCGAGAAAGATATCGTCCGATTCTTTTTCTATTG
ATTCTTTTCCGATCGAGATGTATGGATCCATGTGTCTATATAGATCCTGCTCATGGATTA
ACGAAAATGTGCAAAAGCTCTATTTGCCTCTGCCATTCTATGAGTCTCCTCCTTTTTGCG
TATGGCATCGCCACTCCCTTTGGCAGCATCTACTAATTCGGAACTTAATTTGAAAGCCAT
ATTTCGACCCGGACGTTTTCGGGATGCCCCTAATAACCAACGAATGGCAAGTGCTTTTCC
TTGTGTAGATCCTATTTCAATAGGAACTTGATGAGTCGATCCGCCTACACGTCTTGCTTT
TACTGCTATATCGGGAGTTACTCTACATATTGCTTGACGTAAAACAGATAGTGGATTTGT
TTCTGTCTTTTGTTGAATCTTTTTCATGGCTCGATAGAAAATTTGATAAGCCAATGATTT
TTTTCCGTGTTTCAGAATACGGTTAACCAACATGTTAACTAATCGATTACGATAAATTGG
ATCGGATTTTGCAGTTTTTTCTTCTGCAGTACCTCGACGTGACATGGGCGTGAAAGAGGT
TCAAGAATCAGTTTTCTTTTTATAAGGGCTAAAAACGAATTACTTATTTTGGCTTTTTGA
CCCCATATTGTAGGGTGGATCTCGAAAGATATGAAAGATCTCCCTCCAAGCCGTACATAC
GACTTTCATCGAATACGGCTTTCCACAGAATTCTATATGTATCTATGAGATCGAGTATGG
AATTCTGTTTACTCACTTTAAATTGAGTATCCGTTTCCCTCCTTTTCCTGCTAGGATTGG
AAATCCTGTATTTTACATATCCATACGGTCGAGTCCTTAGGTTTCCGAAATAGTGTAATG
TAAAAAGAAGTGCTTCGAATCATTGCTATTTGACTCGGACCTGTTCTAAAAAAGTCGAGG
TATTTCGAATTGTTTGTTGACACGGACAAAGTAAGGGAAACCTCTGAAATGATTTCAATA
TTGGACCTTGGACATATAATAGTTCCGAATCGAATCTCTTTAGAAAGAAGATCTTTTGTC
TCATGGTAGCCTGCTCCAGTCCCCTTACGAAACTTTCGTTATTGGGTTAGCCATACACTT
CACATGTTTCTAGCGATTCACATGGCATCATCAAATGATACAAGTCTTGGATAAGAATCT
ACAACGCACTAGAACGCCCTTGTTGACGATCCTTTACTCCGACAGCATCTAGGGTTCCTC
GAACAATGTGATATCTCACACCGGGTAAATCCTTAACCCTTCCTCCTCTTACTAATACTA
CAGAATGTTCTTGTAAATTATGGCCAATACCAGGTATATAAGCAGTGATTTCAAATCCAG
AGGTTAATCGTACTCTGGCAACTTTACGTAAGGCAGAGTTTGGTTTTTTGGGGGTGATAG
TGGAAAAGTTGACAGAACAGATAAGTCACCCTTACTGTCACTCTACAGAACCGTACATGA
GGTTTTCACCTCATACGGCTCCTCGTTCAATTCTTTCGAAATAATTGGATCCTTTTCTTC
GTTCGAGAATCTCCTCCCTTATTCCACCCCGTACCGAAGAGTAACTAAGACCAATTCAGT
CACGTTTTCATGTTCCAAGTGAACACTTTCCATTTATGATCAAAGGGGAAGATTCTTCTT
TTTACCAAACATATGCGGATCAAATCACGATCTTATAATCTTATAATAAGATAAGAACAA
GAAATCTTTCTCGATCAATCCCCTTGCCCCTTATTTTTCGAGAATCAGAAAGATCCTTTT
CGAGTTTGAATTTGTTCATTTGGAATCTGGGCTCTTCTATCTTCTACTTATTTTTTTTGA
ATATCTACTTATTTTTTTTTTTGCTTTATTCTTTATTTCATTTCGATTTTCTTTGCCTCT
CTTTTCTTTTTATTCCCTTCCACCATTCTTTAAGTTCCCATAGGTTTGTTGATCCTGTAG
AATCTGACCCATTTTCTCATCGAGCGAAGGGTACGAAATAAATCAGATTGATTTTTCGAT
CAAAAACAAAAAAAGTACTATAGTGAAATCTTCGGTTTTTTCCTCTTCCTCTATCCCTAC
CCCATAGCATAGGTACAGCGTTTGAATCAATAGAGAACCTTTTCTTCTGTTCTGTATGAA
TCGATATTATTACATTCCAATTCCTTCCCGATACCTCCCTCCCAAGCCCAAGGAAAATCC
TGAATTGGATCCAAAATTGACGGGTTAGTGTAAGCTTATCCATGCGGTTATGCACTCTTC
AAATAGGAATTCATTTTCTGAAAGATCCTGGCTTTCGTGCTTTGGTGAGTCGTCCGAGAT
CCTTTCGATGACCTATGTTGTGTTGAAGGAATATCCATATGATCCGATCGATTGCGTAAG
GCCTGCGGTAGCAATGGAACCGGGGAAAGTATACGGAAAAGACAGTTTTTTCTATTATAT
TTAGTATTAGTTAGCGATCCCGGTTCGGTGAGTCCTTTCTTCCGTGATGAACTGTTGGCA
CCAGTCCTACATTTTGTCTCTGTGGACCGAGGAGAAAGGGGGTTCAGCGGGAAGAGGGTT
GTACCATGAGAGAAGCAAAGAGGTCAACCTGCTTCAAATATACAACATGGATTCCGGCAA
TGCAATGGAGTTGGATCCTCGTGTCGATCCGAATGAATCAGTCTTTCCACAGAGGTAAAT
CTTTGTCTGCTAGGCAAGAGGATAGTAAGTTACAAATTCTGTCTCGGTAGGACATGTATT
TCTATTACTATGAAATTAATATTTCTATAACTATGAAATTAAAAAATGAAAATGAAGTAG
TTAATGGTGGGGTTACCTTTATCCTTTTTCTTGTATGTATTCCTAAGAAAAGGAATTTGT
CCATTTTCTTTTTCGAGGTCTCAAAAAAGGGTGTGGAAACACATAGGAACTCTTGAATGG
AAATTGAAAAGGAATGTAGCTCCAGTTTCTTCGGAAATGGTAAGATCTTTGGCGCAAGAA
GAAGGGGTGATCCATATCATCTTGACTTGTTGACTTGGTTCTGCTTCCCCTCTTTTTTTA
ACAATACCGAGTCGGGTTCTTCTCCTACCAGTATCGAATAGAACATGCTGAACAAAATCT
TCTTCATGTAAAACCTGCTCGATTTAGATCGGGAAAATCGTACGATGAAACCATGTGCTA
TGGCTCGAATCCGTAGTCAATCCTATTTCCGATAGGAGCAGTTGACAATTGAATCCAATT
TTTCCCATTATTTTACTATATAGTAATAGTGCGAAAAGAAGGCCCGTGTTCAGGAATAGT
GGCGTTGAGTTTCTCGACCCTTTGCCTTAGGATTAGTTAGTTCTATTTCTCGATGGGACC
GGGAAGGGATATAACTCAGCGGTAGAGTGTCACCTTGACGTGGTGGAAGTCATCAGTTCG
AGCCTGGTTATCCCTAAACCCAATGTAAGTTTTTCTATTTTGACTTGTTCCCCTGCCGTG
ATCGAACGAGAATGCATAAGAGGCTTGTGGGATTGACGTGATAGGGTAGGGATGACTATA
TTGCTGGGAGCGAACTCCAGGCTAATATGAAGCGCATGGATACAAGTTATGCCTTAGAAT
GAAAGAGAATTCCGAATCCGCTTTATCTACGAACAAGGAAGCTATAAGTAATGCAACTAT
GAATCTCATGGAGAGTTCGATCCTGGCTCAGGATGAACGCTGGCGGCATGCTTAACACAT
GCAAGTCGGACGGGAAGTGGTGTTTCCAGTGGCGAACGGGTGAGTAACGCGTAAGAACCT
GCCCTCGGGAGGGGAACAACAATTGGAAACGGTTGCTAATACCCCGTAGGCTGAGGAGCA
AAAGGAGGAATCCGCCCGAGGAGGGGCTCGCGTCTGATTAGCTAGTTGGTGAGGCAATAG
CTTACCAAGGCAATGATCAGTAGCTGGTCCGAGAGGATGATCAGCCACACTGGGACTGAG
ACACGGCCCAGACTCCTACGGGAGGCAGCAGTGGGGAATTTTCCGCAATGGGCGAAAGCC
TGACGGAGCAATGCCGCGTGGAGGTAGAAGGCCCACGGGTCGTGAACTTCTTTTCTCGGA
GAAGAAGCAATGACGGTATCTGAGGAATAAGCATCGGCTAACTCTGTGCCAGCAGCCGCG
GTAAGACAGAGGATGCAAGCGTTATCCGGAATGATTGGGCGTAAAGCGTCTGTAGGTGGC
TTTTCAAGTCCGCCGTCAAATCCCAGGGCTCAACCCTGGACAGGCGGTGGAAACTACCAA
GCTGGAGTACGGTAGGGGCAGAGGGAATTTCCGGTGGAGCGGTGAAATGCGTAGAGATCG
GAAAGAACACCAACGGCGAAAGCACTCTGCTGGGCCGACACTGACACTGAGAGACGAAAG
CTAGGGGAGCAAATGGGATTAGATACCCCAGTAGTCCTAGCCGTAAACGATGGATACTAG
GCGCTGTGCGTATCGACCCGTGCAGTGCTGTAGCTAACGCGTTAAGTATCCCGCCTGGGG
AGTACGTTCGCAAGAATGAAACTCAAAGGAATTGACGGGGGCCCGCACAAGCGGTGGAGC
ATGTGGTTTAATTCGATGCAAAGCGAAGAACCTTACCAGGGCTTGACATGCCGTGAATCC
TCTTGAAAGAGAGGGGTGCCTTCGGGAACGCGGACACAGGTGGTGCATGGCTGTCGTCAG
CTCGTGCCGTAAGGTGTTGGGTTAAGTCCCGCAACGAGCGCAACCCTCGTGTTTAGTTGC
CACCATTGAGTTTGGAACCCTGAACAGACTGCCGGTGATAAGCCGGAGGAAGGTGAGGAT
GACGTCAAGTCATCATGCCCCTTATGCCCTGGGCGACACACGTGCTACAATGGCCGGGAC
AAAGGGTCGCGATCCCGCGAGGGTGAGCTAACCCCAAAAACCCGTCCTCAGTTCGGATTG
CAGGCTGCAACTCGCCTGCATGAAGCCGGAATCGCTAGTAATCGCCGGTCAGCCATACGG
CGGTGAATTCGTTCCCGGGCCTTGTACACACCGCCCGTCACACTATGGGAGCTGGCCATG
CCCGAAGTCGTTACCTTAACCGCAAGGAGGGGGATGCCGAAGGCGGGGCTAGTGACTGGA
GTGAAGTCGTAACAAGGTAGCCGTACTGGAAGGTGCGGCTGGATCACCTCCTTTTCAGGG
AGAGCTAATGCTTATGCTTGTTGAGTATTTTGGTTTGACACTGCTTCACACCCCAAAAGA
AGCGAGTTACGTCTGAGCTAAGCTTGGATATGGAAGTCTTCTTTCGTTTCTCGACGGTGA
AGTAAGACCAAGCTCATGAGCTTATTATCCTAGGTCGGAACAAGTTAGTTGATAGGATCC
CCTTTTTTACGTCCCCATGTCGCCACACGGGAGGGACATGGGGACGTAAAAAGGAAAGAG
AGGGATGGGTTTTTCTCGCTTTTGGCATAGCAGGCCTCCCAGTGGGAGGCCCACACGACG
GGCTATTAGCTCAGCGGTAGAGCGCGCCCCTGATAATTGCGTCGTTGTGCCTGGGCTGTG
AGGGCTCTCAGCCACATGGATAGTTCAATGTGCTCATCAGCGCCTGACCCGGAGATGTGG
ATCATCCAAGGCACATTAGCATGGCGTACTCCTCCTGTTCGAATCGGAGTTTGAAACCAA
ACTTCTCCTCAGGGGGATAGATGGGGCGATTCAGGTGAGATCCAATGTAGATCTAACTTT
CTATTCACTCGTGGGATCCGGGCGGTCCGGGGGGGACCACCACGGCTCCTCTCTTCTCGA
GAATCCATACATCCCTTATCAGTGTATGGACAGCTATCTCTCGAGCACAGGTTTAGGTTC
GGCCTCAATGGGAAAATGGAGCACCTAACAACGCATCTTCACAGACCAAGAACTACGAGA
TCGCCCCTTTCATTTTGGGGTGACGGAGGGATCGTACCATTCGAGCCTTTTTTCATGCTT
TTCCCGGAGGTCTGGAGAAAGCAGCAATCAATAGGATTTCCCTAATCCTCCCTTCCCGAA
AGGAAGAACGTGAAATTCTTTTTCCTTTCCGCAGGGACCAGGAGATTGGATCTAGCCATA
AGAAGAATGCTTGGTATAAATAACTCACTTCTTGGTCTTCGACCCCCTCAGTCACTACGA
GCGCCACCCCGATCAGTGCAATGGGATGTGTCTATTTATCTATCTCTTGACTCGAAATGG
GAGCAGGTTTGAAAAAGGATCTTAGAGTGTCTAGGGTTGGGCCGGGAGGGTCTCTTAACG
CCTTCTTTTTTCTTCCCATCGGAGTTATTTCACAAAGACTTGTCATGGTGAGGGAGAAGG
GGGAACAAGCACACTTGAGGAGCGCAGTACAACGGAGAGTTGTATGCTGCGTTCGGGAAG
GATGAATCGCTCCCGAAAAAGAATCTATTGATTCTCTCTCAATTGGTTGGATCGTAGGTG
CGATGATTTACTTCACGGGCGAGGTCTCTGGTTCAAGTCCAGGATGGCCCAGCTGCGCCA
GGGAAAAGAATAGAAGAAGCGTCTGACTCTTTCATGCATACTCCACTTGGCTGGGGGGAT
ATAGCTCAGTTGGTAGAGCTCCGCTCTTGCAATTGGGTCGTTGCGATTACGGGTTGGATG
TCTAATTGTCCAGGCGGTAATGATAGTATCTTGTACCTGAACCGGTGGCTCACTTTTTCT
AAGTAATGGGGAAGAGGACCGAAACATGCCACTGAAAGACTCTACTGAGACAAAAAGATG
GGCTGTCAAGAACGTAGAGGAGGTAGGATGGGCAGTTGGTCAGATCTAGTATGGATCGTA
CATGGACGATAGTTGGAGTCGGCGGCTCCCCTAGGGTTCCCTCATCTGGGATCCCTGGGG
AAGAGGATCAAGTTGGCCCTTGCGAATAGCTTGATGCACTATCTCCCTTCAACCCTTTGA
GCGAAATGTGGCAAAAGGAAAGAAAATCCATGGACCGACCCCGTCGTCTCCACCCCGTAA
GAACTACGAGATCACCCCAAGGACGCCTTCGGCATCCAGGGGTCACGGACCGACCATAGA
CCCTGTTCAATAAGTGGAACGCATTAGTTGTCCGCTCCCCGGTTGGGCAGTAAGGGTCGG
AGAAGGGCAATCACTCGTTCTTAAAACCAGCATTCTTAAGACCAAAGAGTCGGACGGAAA
AAGGGGGAGAGCTCTCCGTTCCTGGTTCTCCTGTAGCTGGATTCTCCGGAACCACAAGAA
TCCTTAGAATGGGATTCCAACTCAGCACCTTTTGAGATTTTGAGAAGAGTTGCTCTTTGG
AGAGCACAGTACGATGAAAGTTGTAAGCTGTGTTCGGGGGGGAGTTATTGTCTATCGTTG
GCCTCTATGGTAGAATCAGTCGGGGAGGCCTGAGAGGCGGTGGTTTACCCTGTGGCGGAT
GTCAGCGGTTCGAGTCCGCTTATCTCCAGCCCGTGAACTTAGCTGATACTATGATAGCAC
CCAATTTTTCCAATTCGGCAGTTCGATCTATGATTTATCATTCATGGACGTTGATAAGAT
CCTTCTATTTAGCAGCACCTTAGGATGGCATAGCCTTAACGTTAATGGCGAGGTTCAAAC
GAGGAAAGGCTTACGGTGGATACCTAGGCACCCAGAGACGAGGAAGGGCGTAGCAAGCGA
CGAAATGCTTCGGGGAGTTGAAAATAAGCATAGATCCGGAGATTCCCGAATAGGTCAACC
TTTCGAACTGCTGCTGAATCCATGGGCAGGCAAGAGACAACCTGGCGAACTGAAACATCT
TAGTAGCCAGAGGAAAAGAAAGCAAAAGCGATTCCCGTAGTAGCGGCGAGCGAAATGGGA
GCAGCCTAAACCGTGAAAACGGGGTTGTGGGAGAGCAATACAAGCGTCGTGCTGCTAGGC
GAAGCGATGGAATGAATGCTGCACCCTAGATGGTGAAAGTCCAGTAGCCGAAAGCATCAC
TAGCTTACGCTCTGACCCGAGTAGCATGGGGCACGTGGAATCCCGTGTGAATCAGCAAGG
ACCACCTTGCAAGGCTAAATACTCCTGGGTGACCGATAGCGAAGTAGTACCGTGAGGGAA
AGGTGAAAAGAACCCCCATCGGGGAGTGAAATAGAACATGAAACCGTGAGCTCCCAAGCA
GTGGGAGGAGAATACGATTTCTGACCGCGTGCCTGTTGAAGAATGAGCCGGCGACTCATA
GGCAGTGGCTTGGTTAAGGGAACCCACCGGAGCCGTAGCGAAAGCGAGTCTTCATAGGGC
GATTGTCACTACTTATGGACCCGAACCTGGGTGATCTATCCATGACCAGGATGAAGCTTG
GGTGAAACTAAGTGGAGGTCCGAACCGACTGATGTTGAAGAATCAGCGGATGAGTTGTGG
TTAGGGGTGAAATGCCACTCGAACCCAGAGCTAGCTGGTTCTCCCCGAAATGCGTTGAGG
CGCAGCAGTTGACTGGACATCTAGGGGTAAAGCACTGTTTCGGTGCGGGCCGCGAGAGCG
GTACCAAATCGAGGCAAACTCTGAATACTAGATATGACCCCCCAAAAAAAAATAAGAGGG
ATCAAGGTCGGCCAGTGAGACGATGGGGGATAAGCTTCATCGTCGAGAGGGAAACAGCCC
GGATCACCAGCTAAGGCCCCTAAATGACCGCTCAGTGATAAAGGAGGTAGGGGTGCAGAG
ACAGCCAGGAGGTTTGCCTAGAAGCAGCCACCCTTGAAAGAGTGCGTAATAGCTCACTGA
TCGAGCGCTCTTGCGCCGAAGATGAACGGGGCTAAGCGATCTGCCGAAGCTGTGGGATGT
AAAAATGCATCGGTAGGGGAGCGTTCCGCCTTAGAGCGAAGCACCCGCGCAAGCAGGTGT
GGACGAAGCGGAAGCGAGAATGTCGGCTTGAGTAACGCAAACATTGGTGAGAATCCAATG
CCCCGAAAACCTAAGGGTTCCTCCGCAAGGTTCGTCCACGGAGGGTGAGTCAGGGCCTAA
GATCAGGCCGAAAGGCGTAGTCGATGGACAACAGGTGAATATTCCTGTACTACCCCTTGT
TGGTCCCGAGGGACGGAGGAGGCTAGGTTAGCCGAAGGATGGTTATCGGTTCAAGGACGC
AAGGTGACCTTGCTTTTTCAGGGTAAGAAGGGGTAGAGGAAATGCCTCGAGCCAATGTCC
GAGTACGAGGCGCTACGGCGCGGAAGTAACCCATGCCATACTCCCAGGAAAAGCTCGAAC
GACCTTCAACAAAAGGGTACCTGTACCCGAAACCGACACAGGTGGGTAGGTAGAGAATAC
CTAGGGGCGCGAGACAACTCTCTCTAAGGAACTCGGCAAAATAGCCCCGTAACTTCGGGA
GAAGGGGTGCCTCCTCACAAAGGGGGTCGCAGTGACCAGGCCCGGGCGACTGTTTACCAA
AAACACAGGTCTCCGCAAAGTCGTAAGACCATGTATGGGGGCTGACGCCTGCCCAGTGCC
GGAAGGTCAAGGAAGTTGGTGACCTGATGACAGGGGAGCCGGCGACCGAAGCCCCGGTGA
ACGGCGGCCGTAACTATAACGGTCCTAAGGTAGCGAAATTCCTTGTCGGGTAAGTTCCGA
CCCGCACGAAAGGCGTAACGATCTGGGCACTGTCTCGGAGAGAGGCTCGGTGAAATAGAC
ATGTCTGTGAAGATGCGGACTACCCGCACCTGGACAGAAAGACCCTATGAAGCTTTACTG
TTCCCTGGGATTGGCTTTGGGCCTTTCCTGCGCAGCTTAGGTGGAAGGCGAAGAAGGCCT
CCTTCCGGGGGGGCCCGAGCCATCAGTGAGATACCACTCTGGAAGAGCTAGAATTCTAAC
CTTGTGTCAGGACCTACGGGCCAAGGGACAGTCTCAGGTAGACAGTTTCTATGGGGCGTA
GGCCTCCCAAAAGGTAACGGAGGCGTGCAAAGGTTTCCTCGGGCCGGACGGAGATTGGCC
CTCGAGTGCAAAGGCAGAAGGGAGCTTGACTGCAAGACCCACCCGTCGAGCAGGGACGAA
AGTCGGCCTTAGTGATCCGACGGTGCCGAGTGGAAGGGCCGTCGCTCAACGGATAAAAGT
TACTCTAGGGATAACAGGCTGATCTTCCCCAAGAGTTCACATCGACGGGAAGGTTTGGCA
CCTCGATGTCGGCTCTTCGCCACCTGGGGCTGTAGTATGTTCCAAGGGTTGGGCTGTTCG
CCCATTAAAGCGGTACGTGAGCTGGGTTCAGAACGTCGTGAGACAGTTCGGTCCATATCC
GGTGCGGGCGTTAGAGCATTGAGAGGACCTTTCCCTAGTACGAGAGGACCGGGAAGGACG
CACCTCTGGTGTACCAGTTATCGTGCCCACGGTAAACGCTGGGTAGCCAAGTGCGGAGCG
GATAACTGCTGAAAGCATCTAAGTAGCAAGCCCACCTCAAGATGAGTGCTCTCTTATTCC
GACTTCCCCAGAGTCCCCGGTAGCACAGCCGAGACAGCGACGGGTTCTCTGTCCATGCGG
GGATGGAGCGACAGAAGTATTGAGAATCCAAGATAAGGTCACGGCGAGACGAGCCGTTTA
TCATTACGATAGGTGTCAAGTGGAAGTGCAGTGATGTATGCAGCTGAGGCATCCTAACAG
ACCGAGAGATTTGAACCTTGTTCCTACAGGACCTGATCAATTCGATCAGGCACTCGCTAT
CTATTTTCATTGTTCAACTGTTTGACAACATGAAAAACCAAAAGCTCTGCCCACCCTCTC
CATCTATCCAAGGGATGGAAGGGCAGAGGCCTTTGGTGTCCCTTCCAGTCAAGAATTTGG
GCCTCACAATCACTAGCCAATATGCTTTTCTCTCATGCCTTTCTTCGTTCATGGTTTGGT
TCGATATTCTGGTGTCCTAGGCGTAGAGGAACCACACCAATCCATCCCGAACTTGGTGGT
TAAACTCTACTGCGGTGACGATACTGTAGGGGAGGTCCTGCGGAAAAATAGCTCGACGCC
AGAATGATAAAAAGCTTAACACCCCTTATTTGATTTGACTTTTTCCATATTTGGAAATAT
GAAAGAGATAAAAATCCAAAAAGCAAAGGTCGTCTTATTTAAAATCCCAATTATGACATC
TCTTCTCTATCACTTCACACCTCGGAACGCACTGTTCTATTTCTTATAGATAGAGAAACG
CGCTTTTACATCTTCTTAACCCGAAATGGCTGAGGAAAGGTTCCTTTTTGAGGGTACTCC
CGGGAACAGATCCAGTGGAGACGGGGTGGGGCCTGTAGCTCAGAGGATTAGAGCACGTGG
CTACGAACCACGGTGTCGGGGGTTCGAATCCCTCCTCGCCCACAACCTTCCCTTTTGGGA
AGGGCCTTTCCCTCTGGGGGTAGGAAAATCATGATCGGGATAGCGGATCTAAAGCTATTG
AACTTGGGTATGGTCTTTTGTCGAAATGGAATGTCCTTACTTTTTCTTTTTATTTATCGT
AAAAGGTTTTTTGGTTACGTATAGTAATAAAGTATGGAATCAGCGTATTTTTGTTTTACT
CCCCGTAACTCTTCCTCAGCCAGGCTTGGGCAGAATAGCGGAGCAAGTATAAGTATTAGT
AGCATAGCAAAAATGCGTTCCTCGCCATTAATATGTTTGCTCGCGGTAATTGTGGCCTAT
CGGGAGAATCGATGACTGCATCTTTGATGCACTGCTAGTACATCATCTGAGAATTCTGAA
TTGGCTATTTACAAGGGATTATCCCGGATCTACGCCGAGGTATTGACGGCGATTCTCAAA
TATCGTAGAACAGAATGTGATACGATGAGATAGAATGCAATAGAAACAAAGACAGCGAAC
GGGTTACCTACTCCTAACGGTCAAAGCGAGCCTTTTAATTCCATTCTTCATTCTTTAATT
AAGAATGAATCAAATCTCCCCAAGTAGGATTCGAACCTACGACCAGTCAGTTAACAGCCG
ACCGCTCTACCACTGAGCTATTGAGGAACAACGGAAGATTCGACCTCATAGCGTGCAACT
CCCGTTCTCAACCCATGAACAATATGAGTCCGAAGCTTCCTTCGTAACTCCCGGAACTTC
TTCGTAGTGGCTCCGTTCCATGCCTCATTTCATAGGGAACCTCAAAGTGGCTCTATTTCA
TTATATTCCATCTATATCCCAATTCCATTCATTTAATATCCCTTTGGTGTCATTGACATA
AGAGATGTCATTTATAGTCTATCTGTTTCTATATATGGAAAGTTAAGAAATTATCATAAT
TATCATATAATAAGCAAAAAATTGCAATAGAAAAGAAAAAGGAGGGTTTGTAATGATTTT
TAAATCTTTTCTACTAGGTAATTTATTACCTTTATGCATGAAGATAATAAATTCGGTCGT
TTTGGTCGGACTCTATTATGGATTTCTGACTACATTCTCCATAGGGCCCTCTTATCTCTT
CCTTCTTCGAGCTCGGGCTATGGAAGGAGGAACCGAGGAGGAGGTAGCAGCAACAACTGG
TTTTATTATGGGACAGCTCTTGATGTTCATATCGATCTATTATGCGCCTCTGCATCTAGC
ATTGGGTAGACCTCATACAATAACTGTCCTAGTTCTACCCTATCTTTTGTTTCATTTCTT
CTGGAACAATCACAAAAACTTTTTTTATTATGGGTCTACTACCGGAAATTCAATGCGTAA
TCTCAGCATTCAATGTGTATTCCTGAATAATCTCATTTTTCAATTATTCAACCATTTCAT
TTTACCAAGTTCAACGTTAGCCAGATTAGTCAACATTTATCTGTTTCGATGCAACAACAA
GATGTTATTTGTAACAAGTAGTTTTATTGGTTGGTTAATTGGTTATATTTTCTTCATGAA
ATGGGTTAGATTGGTATTATTCGGGATACGTCAAAATGTTTCTATTCGATCTAAATCGAA
TAGGTATAAGTACGAGTACCTTATGGCAGAATTGAGAAATTCTATGGGTCGAATCATTAG
TATTCTCTTATTTATCACCTGTGTCTACTATTTAGGCAGAATGCCGTCGCCTATTGTTAC
TAAAAAAATAAACGAAATGGAAGAAAGGAGAGAAAGTGAGGAAGAAAGCGATGTAGAAAC
TACTTTCGAAAGGAAGGAGACTAAACAGGAACAAGCGGGATCCACCAAAAAAAACCCTTC
CCTTTATTGGGAAGAAAAGGAGGATCCGGACAAAATAGATCAAACGGAAGAGATCCGAGT
GGAAAAAACGTATCCTTTTGAAAAATCTCTTGTAACTTTTCTTTTCAATTATAAGCGGTG
GAATCGTCCATCACGGTATATACAAAATAATCGACTTGCACGTTCTATACGAAATGAAAT
GTCACAATATTTTTTTTATACATGTTTAAGTGATGGAAAACAAACAATATCTTTTACATA
TCCACCTAGTTTATTGATTTTTTCAAAAATGATAGAACGTCAAATTTATTTGTACACGAC
AGAAAAATTTTTCCATGAAGACCTATATAATTATTGGGTTTCTACCAATGAGCAAAAAAA
GTACAACTTGAGTAATGAATTAATAAGTAGAATAAAAATTCTAGAAAAAGAAAAAGTATC
TCTTACTCTAGATATACTAGAAAAAAGGACCAGATTATGCAATGATGAGAATAAACAAGA
ATACTTGCCAAAAGCATATGATCCTCTTTTGAATGGCGCATATCGTGGAAAAATAAACAA
ATTCTATTCACATACAACCATGAATCATTTAATTACTTCGAAAGAAAATTCCACGGAAAT
AGTTTGGATAAATAAGCTTCATGGGCTATTTTCTATTTCTAATAATTACCAAGAATTTGA
ACATCAAAAAAATCCACTTAATGAAAAATCACCATGGAATTATATTATTAATTCGTTAAC
GTCAATTGATCAATTATCTTTTGAGTACATACCCAATTCTCATTTGAAAAAATCTTCTTT
ATTGGAAGAAGAAATCCAAATAAATTCAGAAAATAAAGCAAAATCTTTGAAATCAGTATT
CGATATAATTACAACCAATGGAGAAGAAATCATTGAAGAAGGAGAAGAAATCCTTAAAGA
AAAAATCATTCAAAAAATTCCTCGACGGTTATACAAACTAACTGAAGAGTTAGAAGCACT
AGCACAGGATGAAGATGAAGAAGATGAACATGAGGAACTAATGAAACAAGATCAGGAAAT
TCGTACAAGAAAAGCCAGACGAGTGGTGATTTATACTGACTACAGCGTGAATCCCGAGAC
TAACGATGATGAAATAAACGAGTTGGCTTTGATACGTTACTCACAACAACCTGATTTTCG
TCGAGGTCTAATCAAAGGATCCTTACGCGCTAAAAGACGTAAAACAGTTATTTGGAACAC
ATTCCAAGCATATGTAAATTCTCCGCTTTTTTTGGATCGAGTAGAAAACATATTTTTTTT
TTCTCTTTTAAACAAGATCGATCAAAATATTAAGTCTATTTTTAGGAATTTAGCGAAGAA
AAAACCAAAAACGGAATTCAAAATTGACGATTTTGAGAAAGAAAAGATGAAGAAAACTCT
GAAGGCTCTCGATGAAAACGAGAAGAAGAGAGAAGAAGAAAATGAACGAATGGAAATAGC
AGAAATTTGGGATAGCGTTATATTTGCTCAAGCAATAAGAAGTTTGATACTCCTGATCCA
CGCTTTTCTTAGAAAAAACATTATATTGCCTTCATTGATAATAGCTAAAAATGTTGGACG
TATGTTATTATTCCAATACCCCGAGTGGTATGAGGATTTTAAGGACTGGAAGAGTGAAAT
GCATGTTAAATGTACGTATAATGGTATTCCACTATCAGAAACAGAATTTCCTCAAGATTG
GTTAACAGATGGTCTTCAGGTAAAAATTCTATTTCCTTTCCGTTTAAAACCTTGGCGAAG
ATCTAAACTACGATCTCATCATGGAGATCCAATGAAAAAAAAAGTAAAACAAGAAAATTC
TAGTTTTTTAACAGTTTGGGGAACGGAAACAGAACTTCCTTTTGGTCCTGCCCGAACCCT
ACCTTCTTTTTTTGAACCCATATATAAAGAACTCAAAAAAAATATTAGAAAAGTGAAAAA
GAATTATTTTATACCTCTAAAAGTCAAAGTTTCAAAACCATGGGTTATCCAAATTTTTCC
AGTTCTAAAACGAATAATGAATAAACTTGAAAAAGTAAACCCAATTTATTTATTTGAATT
CAAGAAGGTGAAAGTATATGAACCAAATGAAAATGCAAAAGATTCAAAAGATAATAATAA
GATTATTCCTGAATCGACCATGCAAATTCAATCTATGAATTGGACAAATTTTTTATTCAT
AGAAAATGAAATGAAAGATCTTGCTGATAAGACAATCATAATCAGGAATCAAATAGAAGA
AATCGCAAAAGAAAAGAAAAAAATAGTTCCAGCCTATGATGATAAAAGACCAGAATTAAA
GAAAGATATTTGGCGGATATTCAAAAGAATAAATACTCGATTAATATGCAAATCACATTA
TTTTATGAAATCTTTCATTGAAAAAATATACATGGATATCCTGCTATGTATGGTTAGCAT
TTCGAAGGTCAATGCACAACTTTCAACAAAAAAAATTATCAATGAATCCATTTACAACGA
TGAAAGAAATCAAGAAGGAATTGATGAAAGAAATCAAGAAGGAATTGATGAAACAGATCA
ACATACAATGAACTTGATTTCGACTATAGAAAATATAGAAAAAGAAAAGGACCTTTCTAA
TCCTAGTAATAATTCAAATACTTATTACGATTTATCTTCCTTGTCCCAAGCATATGTATT
TTACAAAATATCACAAACCCAATTACTTAACAACCATCACTTTAGATCTGTACTTCAATA
TCGCGGTACCCATCCTTTTATTAAGGACAAGAATAAGTATTATTCTATAACCCGAGGAAT
ATTGAACTCCAAATCCAGGTATAAGTATAAGAAAATAAAGAAGCCTGGAATGAATGAATG
GAAAAACTGGTTAAAGGGTAATTATGCATACAATTTATCTCAGAGCAAATGGTCTCGATT
AGTATTAGTAGCGAAAAAATGGCGAAAAAAAATCAATCAAAATTGTACGATTCACAATAA
AGAATCAATGAAATTTTCTTCATATAAAAAAGAAAAANNNNNNNNNNNNNNNNNNNNNNN
NNNNNNNNNNNNNNNNNNNNNNNNNNNNNNNNNNNNNAAAGAAAAANNNNNAATTNTTAA
ATTTATATAAATTATAAAAGAAAGAATAAAAAAATGAATAAAAATATGGATGCATAAAAT
AAATACAAAAATAAATAAGAAGAAATTCGTCCACCTCCCATAGATTTGACTCCTTCCCCT
ATAAATAAACTTGTAACAACAACCCCATTTATAATTCCATCAATTATATTTCTATCAAAA
AACTGAGTTAGTTTAGTTAATCCCCTTATACCCACAGTAAAAACTTTAGTATAAAAAATA
TCTATATAACCACAATTGTAGGACCAATTATATATTCCATTTTTTATTTTGTCCAAGAAA
ATTCTTTTAGGACCTCCTTTTATAAATGAATTAATTAATTCCAAATTCTGGAACAATGAA
TAAGCAGACCCATATAAAACATACGCTATTAATAGTCCAAAAATCGCTATACTTACCGAA
AAAATTGCATTTGTCAAAAATTCATACCAATCTACAGAATAACTCACATTTGGGTGTAAA
AGATTTGTTGATGGAGTTAACCATTTTGATAATATATCAAAATATATTATTCCATAATCA
AAATGAATGCCTATTGTTCCAACAAACAAAGTAAATAGTACCAAAACAAACAGAGGAAAT
AGCATAGTATTGTCCGATTCGTGAGGATACATAGAAATATAAGTGTACTTTTTTTCAAAA
GAATATGGTCTTCTTTTTTTTAGATTACTAGATATTTTATATCTATCCTTTGAAAAAAGT
AACACCATATTTTCCATTTTTGATAAAATAAAATTTCTATTAACTTCTTTTGGTACTTTT
TTTCCCCATAGAGATATTGAATGGAACGAACTATTATCGGTGCTACTGTAATTTTTACAA
TTTATGCGCAAATACCCATCAAAAGTAAGTAAATAAACGCGAAACATATAAAATGCAGTT
AATCCTGCTGTGAAACAAGCTATTATTGCAAAAATTGGTGAATACAACCAACTCTCATTA
AGAATTTCATCTTTGGACCAAAAACAAGCAAGAGGTGGAATACCACAAATAGAAAGTGTA
CCTACTAAAAAAGTAGTTCTTGTAATTGGAACATATCTTTTTAAACCGCCCATAAGAATC
ATATTCTGACTTTTTTCTGGTGAATATCCAACAACAGGTTCCATTGAATGAATAATGGCC
CCGGATCCCAAAAATAATAAAGCTTTAGAATAAGCATGAGTGATCAAATGAAATAAAGCA
GCTCGATAAGAACCTAAACCTAGAGCTAACATAATATAACCCAATTGAGACATTGTAGAA
TAGGCTAAACTTCTTTTTATATCTGTTTGAGCAAGAGCCAAGGTAGCTCCTAATAGTACT
GTTACTACACCTATTAAAGAAATAATATTCATTATGTAAGGTATGGATATGAAAAGAGGA
AGAAGTCGAGCTACAAGAAAAATTCCCGCTGCTACCATGGTAGCAGCGTGTATAAGAGCC
GAGATAGGAGTAGGTCCTTCCATTGCATCAGGTAACCATACATGAAGGGGGAATTGCGCA
GATTTAGCAATTGCACCGAGGAATAATAAAAAGGCACACAAAGTAGCAAACGAAGAATTG
ACCCCATTATTGTATATCAAGTTATTAGTTATTTCGAACAAATCCCGAAATTCAAAACTA
CCTGTTATCCAATAAAAACCTAAGATTCCTAATAATAAACCAAAATCCCCTACACGATTA
GTTACAAAAGCTTTTTGACAAGCACTTGCTGCAGTCGGTCGTGTGAACCAAAATCCTATT
AATAAATAAGAACACATTCCCACTAGTTCCCAAAAAACATAAATTTTTATCAAATTTGAA
CTGGTAACTAATCCCAACATAGAAGCATTGAAAAAACTCATATAAGCAAAAAATCTTAAA
TATCCTTGATCATGGGACATATAATTGTCACTATAAATAAGAACCATGATTCCAACAGTA
GTAATTAGTATTGACATAATCGAACTAAGTGGATCGATTAAATATCCGAACTCTAAGGAA
AAATCATTATTGATGGTCCAAGACCATAGATATTGATAGATAGAACTTCCATTTATTTCT
TGAATAGATAAATTGGCTGAAAATACCATAGCTATACTTAAGAAAAAAATACTAGGAAAA
GCCCATATACGACGAATATTTTTTGTTGCTGTCGGAATAAGTAGAAGCCCAAATCCTATT
GACATAGTAACCGGAAGTGGAAGAAAAGTTATTATCCATGCATATTGATATGTATGTTCC
ATAATAAAAAATAAAATTTTTAATCATTCTACTAAAAACTGGAATAATACAATATTCCAT
CCTGGTAATTTATAGGCATATTATATAATATAGTGTATTAAGGAAAAAGAGTTATACCAA
AAGGAATACTTAATTCGAATATAGATAGTACGATCCATATTTTAAATTTTAATTTAAAAA
TGAATAAGGTTATTGTTATTAGGTAATCAAATATCTTAGTTAACAGATTAACTACTAATT
CGAATTGTAATTTCAATTACAAGTATGGCACTCTTACCTTAATCAATTAATAAAAAAAAA
ATTTCCTTCCTTTTTTTTTTACTTTTTTTCTTAGCAATACNNNNNNNNNNNTATAATATG
TCATAGGGTATGTATACATATGCATAATTACTATGATCCATATATATATATATATATATA
AGCATATATANATNAATGTGTATGTTTCAATTTATTAATATAAATTTTATTATATGTTTA
TGTTTTCATAGGTTTTTTTTTTTTAATTGAAAAATTCAATGTTTTTTTACTATTTTACTA
AGGAATAAATATGGGTAACGGCTAAAAGGAAAGGAACAATTTATTTTAAACAATACATGT
CTTTCACATACAATGATAAAAACAAGTAACCCTTTTTTTAATGGCAGTCCCCAAAAAACG
TACTTCTATGTCAAAAAAACGTATTCGTAAAAATATTTGGAAGAAAAAAGGAAATTTAGC
TGCAGTAAAGGCTTTTTCTTTAGCTAAATCGGTTTCTACCGGACGTTCAAAAAGTTTTTT
TGTACAACAAACAAATAAGAAAGTCGTAGAATAATCGGAATTGACATACCCCGAAAACGT
CAAGTATTTTAGGATAAATGATTAACATTAAAACATTAATTAGTGTATTGAACTCCTCAA
TATCAAACAGGATCAATTAGAACTAGTTGCTGTGATATATAAGGTATGCGGATGTGATTA
TGTAGAATAAGGGTGTGTATATTGGGTTTGGAGTTTTTTTCTATCTACTTTGTCACAATA
GAAAAAAATTCTATTGTGACAAAGTAGAGTATGATTGTGATATAAATGAAAATTTTGTTG
TTTTATTTGTTATATGCTTAACTAAAAACCTAATTAATTTGGTAAATCTTACCATTCATT
ATATATATATAATTANNTANANATAATGAAAGATATTAATACGTTTATAATAAGAAAATA
ATACGAAGGTATCTAAATCGTTAGACAATGATAAATTCTTATGATTTAGTAATCAAATTG
TTATACATAGAAAATCCTAGTTATTTAACTTTCTTCATTAACTTCATTAAAAAATACATT
TTTTTTTTTCGTTTTGTTTGAATCCATAAAATAACATTGGATAAATAAAACGAAAAAAAA
AAGAAAAGGAACAATTCCCGGTTCTATAGCTCAGTCTAAAACTATGGAGTTTCAACTGCT
TTTTTGAAAACTTAGTTTTTAGTATGCCAGAATTCATTATTAAAACCGAACTTACAACAA
TACGATACTAACTAAAGATTATTTTATTGTTTATTTAATAAAGATTAAAATTATCATATA
AATTTCAATGAATAAAGATTCATCGATTCTAATGTTTTGTTTTATAAACTATATTGAATC
TCGACGATTCAACATAAATTTACTATTATTATTTCAAGTAAGCCGCCATGGTGAAATTGG
TAGACACGCTGCTCTTAGGAAGCAGTGCTAGAGCATCTCGGTTCGAGTCCGAGTGGCGGC
ATCCTATTCTATCAAAAAAATCTTCTAAAATAGACACAATGGATCCTATAATGTATTCAA
TTCTCGATTTCAATTCTCTAATGGGACTCTTTTTTATGATATTTACAATTGTTGAACATA
TATTGACTCATATCTCTTTTTCGATAATCGTAATAACAATTACGATTTATTTTATGACCT
TTTTTGTCCACGAAAGCGTAGGATTGCCTGAGTCATCAGAAAAAGGAATGATAGCTACTT
TTTTCTCTATAACGGGATTATTGGTTTCTCGTTGGATTTCTTCGGGACATTTTCCCTTAA
GTAATTTATACGAGTCATTAATTTTCCTTTCGTGTAGTTTATCCATTATTCATACCATTT
CCAAGATGGGGAATCATAAAAATGATTTAAACACAATAACTGCATCAAGTACTATTTTCA
CACAAGGCTTTGCCACGTCGGGTCTTTTAACTGAAATGCACCAATCCGTAATATTAGTAC
CTGCTCTACAATCTCAGTGGTTAATGATGCACGTAAGTATGATGTTATTAAGCTATGCTG
CTCTTTTATGTGGATCATTATTCTCAGTCGCTCTTCTAGTCATTACATTTCGAAAAAACA
TCAATATTTTTTGTAATGGTAAAGTCCAAAATTTCTTAATTAAGAAATTTATCTTTGGTA
AGATTAACTATTGGAATGAAAAAAGAAGTGTTTTTATAAACACTTCTTTTCTTTCATTTC
GAAATTATTATAAATATCAATTAACTCAACGTTTGGATTATTTGAGTTACCGTGTCATTA
GTTTAGGGTTTACCTTTTTAACCATAGGAATTATTTGTGGAGCAGTATGGGCTAATGAAG
CATGGGGATCATATTGGAGTTGGGACCCCAAGGAAACTTGGGCATTTATTACTTGGATCA
TATTCGCAATTTATTTACATACTAGAACTAGAACAAATCAAAGTTTGCAGGGTACAAATT
CAGCACTTGTGGCTTCTATAGGATTCTTTATAATTTGGATATGCTATTTTGGAATCAATC
TATTAGGGATAGGTCTACATAGTTATGGTTCATTCACATTAACATCTACTTGAATAAAAT
ACACAAATAAATAATTGAATAAACTACATAAAAAAACGAGTACATATAAGAACAAAACAT
CATCCTTATATTTATATATAGTGAAAGTTCTTTCTTTGTGCAAGTTTTTTAGAACCCTTT
GAACAAGGAATGGTTCAAAGGGTTCTAAAAAACTCGAAATGTATCTGATTCAAATTGAGA
TTTTAAATTCATTTTATTTTATTCTTTTGCATTGTTCGGCGTTTAAAAGCGGAAAATAAA
AAGACAAAAGAATAAAATTTCCGTATTATTAATGAAAGACTATCGATAAAAATAATTAGA
TAGTATAGCTTGTACCCTATCAACTGATAACGAGAGAATGAAATCGGGATAAATACCAGT
CCCTAGTATGGGTAGAAAGATACAGATTGAAACAAATAGTTCTCGTGGTCCAGAATCCAA
AAAATTGGAATTTTTAACATGAAATAACTTGTATCCATAGAACATCTGACGTAACATAGA
TAATAAATAAATAGGAGTTAATATCATTCCTATTGCCATTACAAAAGTAATTAGTATTTT
TGGCATTAAAAGAAATTTTTGACTAGTAATTATTCCAAAAAAAACTAATGATTCTGCAAC
AAAACCACTCATTCCTGGCAATGCAAGAGAAGCCATCGAAAAACTACTAAACATGGTAAA
AAGTTTTGGCATTGGGATCGATATCCCCCCCATCTCGTCGAGATAAACAAGACCCGTTCT
ATCACAAGTCGTTCCCGTCAAGAAAAAAAGTGCAGCACCAATAAATCCATGAGAGAGTAT
TTGTAAAATAGCACCATTGAGCCCGATTCCAGTTATGGAACCAATTCCTATAATTGTAAA
ACCCATGTGAGATACAGAAGAATAGGCTATTCTCTTTTTCAAATTCCGTTGGCCGAGAGA
GGTCGAAGCAGCATAGATTATTTGAATAGTTCCTACTATTACCAACCAGGGAGAAAATAT
GGAATGAGCGTGGGATAATAATTCCATATTGATTCGAATAAGTCCATATGCTCCCATTTT
TAATAAGATTCCAGCTAGAAGCATACATGTACTGTAATGTGCTTCTCCATGGGTATCGGG
TAACCAAGTATGTAGAGGTATAATCGGCAATTTGACGGCATAAGCAATAAGGAATCCAAA
ATATAATATTATTTCCAATGCCACAGGATATGATTGATTAGCTAATTTTCCAAAATCTAA
TGTAGGTTCATTAGAACCATATAAACCCATACCCAGAACTCCTATTAAAAGAAAAATGGA
GCCCCCCGCCGTGTACAAAATAAACTTTGTCGCCGAATAGAGACGTTTCTTTCCTCCCCA
CATGGATAAAAGTAAATAAACAGGAATTAATTCTAACTCCCACATCATGAAAAAAAGTAA
AAGGTCTCGAGAAGAAAATGGTCCTATTTGACCGCTGTACATTGCTAGCATGAGGAAATA
GAACAAGTGTGAATTTTTAGTAACTGGCCAAGCTGCTAAAGTAGCTAAACTGGTGATAAA
TCCTGTCAGTAAAATGGGTCCTATGGAAAGTCCATCGATTCCCAGTCTCCAGTGAAAATC
CAAAATATCTATCCATTTAAAATCTTCTTCCAATTGGATTAATGGATCGTCCAATTGGAA
ATGATGACAGAAAACGTGGGTCATTAAAAGGAGTTCTAACAAGCAAATACATATAGCATA
CCACTTAAACATCTTATTTCCTCTATGAGGAAGAAATAAGATGCAAGAGCCGACGAATAT
CGGCAAAACAACAAGTATTGTTAGCCAAGGAAAATTATTCGTGATAAAGACAAGATACGT
TTTTGACCACAAAAGCCCGTACTTAATAGAATATATTATTCTATTATGAATACGGGCTTT
TGTCGGTAAAGAGGAATCAAATAATTCAAGTGTATTTTTTTGTAACGTATCAATAAGATA
GCCCCATGCTGCGAGTTGTTTCATGCCATAAATAAACACGGACACTCAAAAAATCCGTTG
GGCAAGCGGATTCACATCTCTTACAACCTACACAGTCCTCGGTTCTTGGTGCGGAAGCTA
TTTGCTTAGCTTTACATCCGTCCCACGGTATCATTTCCAACACATCCGTAGGGCAAGCTC
GTACACATTGAGTACACCCTATACATGTATCATAAATTTTGACTGAATGTGACATTTAAT
CTATAACAGTCCAGGTTTGAACATCAAAAATTTTCAATCTGGTATAGAAGTAATAGTTAT
ATTGTAGACACCAGACGAAGCAGTGGTTTACTAAAATTGGAAGAATCAATATTTTTCTAA
ATCTGCTCATAAGAAAAAGCCAAGAGACTTTAATTTTCGTTTCAAAGCAAAGATTAAAAT
CATACGAGTCGGATGTGTGAATGAAAATTGTCTAACAAAATAAATTGATATTCAAATCAA
TATATAAATATCTAAAAGTATCTAAAAATTCAATTTATATAACAAATTTGTTTAGTATTA
ACTATACTTTACTAATCTAGTAAAATAGTCAAATTGAAATTCAATAGTTAATTTGATATT
GAATAAAATTTCATATATATTTATTATATAATATATATGCATAAGCATAATAATATGTAT
AATTCATATATTATAATACTTTCTTAGTTATNNNNNNNNNNNNNNNNNNNNNNNNNNNNN
NNNNNNNNNNNNNNNNNNNNNNNNNNNNNNNNNNNNATCCTATATTTTTTATTTTTCTTA
TATTTTATTTNTTNNTNTTATTTTATTTATTTATATTATTTAGTATTTTAGTATATGATC
ATGATAATTTGAATTAATTATTCAACAAATTCGATTGGTTGATACGTGTTGATTTTCTGT
TTCGATGAATCGACGAAACAATAGCAAGTCCAATAGCTGCTTCGGCAGCTGCAACGGCTA
TAATAAAGATTGAGAAAATGTTACCTTTTAATTGTCGACTATCAAATATATCAGAAAATG
TTACGAGATTAATATTAACCGAATTTAGTATAAGCTCAAGACACATAAGTGCTCTAACCA
TGTTTCGACTTGTGATCAATCCATAGAGACCAATAGCAAATAAATAGACACTAAAAAAAA
GTACATGCTCGAACATCATTGACAAACTCCTTATCAATCTCGATTCATTTCAATATCAAC
AATGCAAGGGATTCGATTAACTAGAAATAATAATTACAAAACAAAAGAAAGTAAACAAAT
TTAACTAAAATTCTTAAACCTTTTGATTTGATCATATCATATATTTTATTTTAATTANTT
TTNTAATTCTAACTATTGAATTCTAACTATATTTATTATTGGCGAGCCATAGTAATTACA
CCTATCAAGGAAACTAAAAGAATTATTGAAATTAGTTCAAAGGGAAGATAAAAATCTGTC
GATAAATGAATCCCAATTTGTTGAACAGTACTTATTAGGTCCTGTTCTATAATCTGGTTT
GATCTTGTAGTCCAAATAATTCCATACCATGATGTATCTGATATAATAGTAATCAGTGAA
AAAAAAATACTTGTACAAACCAGTGAAGTGACTCCATCTCCAATGGTACAAAAATATGAA
TCATTAAAATATTCTGAACCATTCATGAACATTACCGCAAATATAATTAAAACATTTATG
GCTCCCACATAAATAAGAAGCTGTGCAGCAGCCACAAAAAAGGAGTTTGATGAAATATAG
AATAAAGATATACAAACAAAAACCAATCCCAACGAAAAAGCAGAATAAATAGGATTGGTA
AGTAATACAACTCCCATACCCCCTAATAGAAGAACTGAACCCAGAAATACTACAAGAATA
TCATGTGTTGGCCCTGGTAAATCCATTATGTATAAAATGTACAAAAATAAAAAGTNNNNN
NNNNNNNNNNNNNNNNNNNNNNNNNNNNNNNNNNNNNNNNNNNNNNNNNNNNNNNNNNNN
NNNNNNNNNNNNNNNNNNNNNNNNNNNNNNNNNNNNNNNNNNNNNNNNNNNNNNNNNNNN
NNNNNNNNNNNNNNNNNNNNNNNNNNNNNNNNNNNNNNNNNNNNNNNNNNNNNNNNNNNN
NNNNNNNNNNNNNNNNNNNNNNNNNNNNNNNNNNNNNNNNNNNNNNNNNNAAATAAAAAG
TATTATATTTGTAGTTATTGACAAAAAAAGCTTTGATCCTTTATATCAAAAAAATTTTAG
TAATTGGTAATCGTTCTTGAATCAAGGGATTTCTCTTTATCGATTTTTATTTGGGTCGAA
TTCATAACTATTTGAATTGTATAATCTCCAATTACTGATATTGGTAACCGACCCAATGCA
ATTTGATTATAGTTCAATTCGTGACGATCATAAGTAGAAAGTTCATATTCTTCAGTCATC
GATAAACAGTTTGTTGGACAATACTCGACACAGTTACCACAAAATATACAGACCCCAAAA
TCAATACTATAATTAAGTAATTGTTTCTTTTTCATATCTCTTTCCAATCTCCAATCAACA
ACAGGTAGATCTATTGGGCATACACGAACACATACTTCGCAAGCAATACACTTATCAAAT
TCAAAGTGAATTCGACCGCGAAAACGTTCTGACGTAATTGATTTTTCATAAGGATATTGA
ATAGTTACAGGTAAACGATTTGTATGAGATAAGGTAATTATGAAACTTTGACCAATGTAC
CTTGTAGCCCGTATTGTTTGTTGACCATAATTCATGAACCCAGTCACCATCGGAAACATA
TTGTAGATATCCATGAATAAATTGATGTTTCTTTCTCTTGTTTTAAAGGGGGTTATGAAT
CTAGAATATTCTTATTACATTCTATTATTTAATTTATAGTGAAACAAGTTGAGAAGAAGT
TGTCAATAATAGATTCCCCAAAGAAATAGGTAAAAGAAATTTCCATCCAAGATTTAATAG
CTGGTCCATTCTCATCCTAGGTAAAGTCCATCTTGTTGTGATAGAAATGAATAGAAACAA
ATAAGCTTTAGCTAATGTAACAAGGATACCAATTGTCATTCCAAAGACTCCAGCTATTTT
TTTTCTTCCGAAAAGTTCAGTAACAGATATATATGGAATAGATAACTTCCACCCACCTAA
GTAAAGAATCGTTACAAATAACGAAGAAACTAATAGATTTAGGTACGAAGCAATATAAAA
TAAACCGAATCTGATACCTGAATATTCCGTTTGATAACCTGCTACTAATTCTTCTTCCGC
TTCTGGTAAATCAAAGGGCAATCTCTCACATTCAGCTAGAGAAGAAATTATGAAAACTAT
AAATCCTATGGGTTGACGCCACAGATTCCACCCCCCAAAACCATATTTTGACTGTGTTTC
AACTATATCAACTGTACTTGAACTATTAGATAATTATAGTCGATAAAAACGGTTCCCATC
GCTATTTCAAAACCGTACATGAGACCTCAGCCTCATACGGCTCCTCTATGGCCACAAATA
AATGTAAGGACTGGTTTGATCTTATATCACTTCCTTTTGTTTTAGGGTAAGGGTAGAAAA
AAAAGATCTGTCCCAAATTAAACCAATGAAATTCCGTTTGCTAAAATAAGAAAAAAAAAA
GGGCTTCGGAATTCATCTCATCTCTTATAATCAAAGTATATTTTTCTTTGTTTTGTTCGG
TAATAATTTAAACTATTTAATCAAATATTCGTTATATGAATAAAAAAAAAATGAATAATT
AGAGGAATTTGTTCATAAATAATGATAAGAATTCCATCTATTTGGATGTATATGGATAGG
AAAAAGAATGAATAAATATTTTTTTTTCATTCGAATATTAATATTATATTTCATTTCTTT
TATTCCTGTTCTTCTATCTCAGAGGCGGGTACTTTGAAAAATAAATAAATAAATAAAAGA
TTAATTCGTTCTGAATAGTTATTTTTTTAATCAGTGAATAGGAGTATTACTCTAGATCGG
AATCATAAGTTAAAGTACTGCTTGATCATTTCTACCAATTTAAAGCCTCTATTATGATTC
ATTTTATACAGAAATATTTTTTTTATACCTTATATTATCTCCATTACTAATCTTTTGTGT
ACTTTTGTGTTCCTAATTGTCCACTGATTTTTGATTGATCTACGGCATGTTAATAAATAC
AAGACAGTAATGAAAACTCCATACAGTCGATCTTTTATACCCGCTTCAAGATATGATGAC
GAATCTCAATCTTGGGGTAACCTTTTTACACGGCTTATGTTTACTTCAATTTTATTCTTG
TACATATGAAGTGAGATTTTATCTTCTTACTACAAATTTCTAAGTTGTTTTGTTTCACTC
ATATAACTATTTGGTTTAACTCATTGACCTGAATCATGAATAAAAAAAAATATCCATTAA
ATTCATTCCACTTTTTTCCTAGAAGTAAAGGAAAGAAGTATAAATTTTATATTCAACGAA
TCACACGTAGAGATATCGATAATACACATAGAGTTAATGGTATTTCATAACTAATGGATT
GAGCAGCAGCTCGCAGACCACCTGAAAAAGAATATTTATTATTCGATCCATACCCTGACA
TAAGAAGCCCGATAGGAGCAATACTTGAAATGGCGATCCATAAAAAAACACCTATACTGA
GATCGGCTAAAACAAGACGATACCCAAAAGGGATTACTAAATAACTTACTAGAATGGATA
TAACTACTATAGACGGTCCAACACTAAACAAACGAACATCTCCTCTAGACGGGAGAAGAT
CTTCTTTTAAAAGTAGTTTAGTTCCATCTGCCAAAGCTTGAAGAATTCCCAAGGGGCCAG
CATATTGAGGCCCAATACGTTGTTGTAGCGCTGCAGATATTTCTCTTTCCAACCACACAA
TTACTAGTACCCCTATTGTAATTCCCAATATAAGGATTAAAATGGGTACAAAAGTCCATA
TGAGCCCATAGATCTCTTTTAAGGATTCCGATGTAGAAAAAGAATTGATAGTTTGTACTT
CTGTCGTATCAATTATCATTTCAACGATCAACTTCTCCCATAATGATATCTATACTACCT
AGTATCGTCATGATATCAGCCAATTTCATTTTTTTAACTAGTTGAGGAAGAATTTGTAAA
TTTATGAAGCCGGGTGGACGAATTTTCCATCTCCAAGGGAAAATGCTATTGTCTCCTATC
AAATAAATTCCTAATTCCCCCTTTGGGGCTTCCACTCTTACGTAAAGTTCTTGTTTCGAC
AATTCAAAATTGGGTGAAGGTTTTTTACTAATAAATCTATATTCAAAATCATTCCATTCG
AAATTTTTTGCTTTATCAAAGCGCCGGACTTCTAAATTTTCATAGGGTCCGCCAGGAATT
CCTTCTAGAGCCTGTTGAATAATTTTTACGGATTCCCTCATTTCACCCATTCGTACTAAA
TAACGAGCTAATGAATCTCCTTCTTTTTGCCATTGGACTTCCCAATCGAATTCATTGTAA
CACTCATAATTATCAATTTTACGAAGATCCCATTGTATTCCAGAAGCTCGTAACATTGGT
CCCGATAAACCCCAGTTTATCGCTTCCCCCCCACCAATAATGCCCACTCTTTCCACTCGT
TCTAAAAAAATAGGATTTTGCGTAATAAGTTTTTGATATTCAAGAATCCCTGTTAAAGAA
TAATCACAAAAATCTAAACATTTATCTATCCAGCCATAAGGTAGATCGGCTGCTACGCCT
CCGATGCGGAAATAATTATGCATCATTCGCATACCTGTGGCAGCTTCGAATAAATCATAT
ATCAATTCCCTCTCTCTAAAAATATAAAAAAAGGGAGTCTGTGCACCGATATCCGCCATA
AAAGGTCCAAGCCATAACAAATGAGAAGCTATACGACTCAGTTCCAGCATAATTACTCTG
ATATAGCTAGCCCTTTTAGGTACTTGAACATTTTCCAGTTGTTCTGGTGCATTTACCGTT
ATTGCCTCTGTGAACATAGTAGCTAAATAATCCCAACGTGTTACATAAGGCAAATATTGT
ATGATTGTTCGGTTTTCTGCTATTTTTTCCATACCCCTGTGTAAATAACCCAATATAGGT
TCACAGTCAATAACATCTTCACCATCGAGAGTAACAATTAGTCGAAGAACACCATGCATT
GATGGGTGGTGAGGACCCATATTAACGATCATGAAATCTTTTTTTTTAGCCGGTACAGTC
ATACCTTTTCTTCCTTAATTCATTATTTCACGAATTCCTCAAAAAAAAAGTAGATTCGTC
AAAATTAAAAATCTAATAATTACTAATTCAATAATTTAAACAATGAAATTTACAATTTTT
TGGTTCTCAAATATCCAATTCATCAATTAATTTTTTATAACGTACTCCATTTTTCTTTGA
CAAATAGGCCAGCATACGTCGATGTTTTCCCAGAATTTTTTGTAGACCTCTTTTTGATAA
AAAATCTTTTTTGTGCAATTTCAAATGTGAAGTAAGTCTTCGTATCTTATTTGTGAAACT
CAATACTTGAAATTCAACAGAACCTCTGTTTTCTTCTTTTTCTTCTTGTGGAATAAGTGA
AATGAATGAATTTTTTTTTACCATAAAAAACTTTTTTTTCTTTCTTTTCCACGGATTTTT
CCGATTAGGAAAAAGAAAATAATATATATATTATTTTTAATATTATTATATGTTATTTCC
ATTTTTTCTTTAATTTAATCTAGTACACACAAAAATAAAAATTTATTCATTTCCAAATAG
TTTTTTTATTTGATTCTATCCAAATCCAATTGAAAATTGGATTTGGATAGAAAAGGATAA
TACATTTACACATTTACCAAAGAGAATCTTTTTTTGCACCTAAAAAGATTCTGTGAATTT
CTTTCTAGATTGAATTGATACATCAAGTAAATACATATTATGTTATGTTTATGTACCTAA
AGTAGCAAAGGATAACATATATCCTTTACTTTTCATCTACGGAAAATGGCATGTGAATAT
TGACATGTAACATAAAGTATATCAAATATACTATTAGATAATTAGATAATTCTAAATCGT
GTATACATGTGTATCCTTGATATACTGAAATTACTACCATTATTGGTATCAAACCAATAG
CGATTCATACAAGCTAAATCTTCTAATCGGTAATTGGGCCAAAGAAAGAGCTTATATTTT
ATATTTGAATCTACATTAAGATTAAGACCTTTGTCTTCATTCAAAAATTGTGTGGAGTTT
CTTATATTGTTTTCATTGTAAAATATTGGATTTCTATTCACAACATCCCAATTAGGAGAG
TTGAAACAAATTAAAATTCTCAATTTTCTACGACGTCTAGGAGATAGAATATTTTCAGGA
ACAAGGAGATCATAATAATCTTTATTCTTATTCACAAGCATATTTCCATGTTGTTCAGTA
GATTTATTAAAATTATTCTTATTGACATATTTTTTTTTGTTGTATTTTGTATTTATTTGG
TGCTTACTCTTTTCGCTATTGATCAATGAAATACTTATGGTATGATACATAATGAATTTT
CCACCCGTTATAAAAGCTAGACGAATTGATTCGATAATCAATATTCCTTTTTTTAAAAAG
TTTGTAAGAGTTAGATTGTCCTTATTAAAGATTGCATCTAGATCCATCTCTTTTCTTCGA
ATTAAGGCTATAGCTATAGAACTTGGATCCATCAATCTAAGTAAGAAACAATATGCCTTG
ATATTTTTTGTAATTTTATAACTAACGAAGTTGTTCCATCTTAATTGAACAATTAAATAT
TTATTTAGGAATAAATCTAGTTCTGATTCCTTGCCTTTCTTGGATTTTTTTTTTTTTTTA
CTTTCTGATCTCGCATAATCCTTTTGAAGAGGCTTTTTTTTGTTTTGTTTGCTTGGATCT
GACACAGGATTTACTTTTTCTTCGTTTTTTTCTTGGATTTTTTTTTTTAATTTTATTAAA
ATAGAATCTTTGACACTTTTATTTTGACTAATTTTTTTTTTTCCATCTAAATTCTGATTA
GAAAGAAGTAATTTGATTGGGATGATCCACGGTTTAGTCTTATATGCCTTATATGTATCA
AAATCAAAAGGAAATCTTAATTCAGGGAAGAACCCAAGTTTAAGATTTGATTTTTTTTTT
TTACAAAAAATTATTTTTCGATTCATTCCCATCCAATCAAAAAAGTTTTTTTGATTGGAG
TTGTTTTTTTTGTATATGTATAGATTTGTTTCTTTTTCTTNNNATTTTTTTTTTTCAATT
TTTTTATATTAATATTTTGAGTCTTAGCATTTTTTTCAAGTTTGGCACCGATATGTACAT
TTGTAAAGTCGATAATATCGATATCGTTTACATTAATAGTGTTTTTCGGGTAAAAATGTA
GAATTCTACAATCAAAATATTTCCTTTGATGCTTATTAAAAACATCATTTTTTTCTATAG
AATTATCAATTCCATAAAACAATTCAGGTTTTTGTGTGTTGAAATTATATGGAATTTTTG
AGTTCCTTTTTAGTTGTAATTTTAGTTCAGAAATACAGGAATCTTTACTATCCCCATAAC
CATAATATATAAATTTATGTGATAAAAAATCATATACATATTGCTTTTGCTTTTTCCATT
TTTCTTTTTTATNNNNNNNNNNNNNNNNNNNNNNNNNNNNNNNNNNNNNNNNNNNNNNNN
NNNNNCATTTTTCTTTTTTATATGAAGAAAATTTCATTGATTCTTTATTGTGAATCGTAC
AATTTTGATTGATTTTTTTTCGCCATTTTTTCGCTACTAATACTAATCGAGACCATTTGC
TCTGAGATAAATTGTATGCATAATTACCCTTTAACCAGTTTTTCCATTCATTCATTCCAG
GCTTCTTTATTTTCTTATACTTATACCTGGATTTGGAGTTCAATATTCCTCGGGTTATAG
AATAATACTTATTCTTGTCCTTAATAAAAGGATGGGTACCGCGATATTGAAGTACAGATC
TAAAGTGATGGTTGTTAAGTAATTGGGTTTGTGATATTTTGTAAAATACATATGCTTGGG
ACAAGGAAGATAAATCGTAATAAGTATTTGAATTATTACTAGGATTAGAAAGGTCCTTTT
CTTTTTCTATAGTCGAAATCAAGTTCATTGTATGTTGATCTGTTTCATCAATTCCTTCTT
GATTTCTTTCATCAATTCCTTCTTGATTTCTTTCATCGTTGTAAATGGATTCATTGATAA
TTTTTTTTGTTGAAAGTTGTGCATTGACCTTCGAAATGCTAACCATACATAGCAGGATAT
CCATGTATATTTTTTCAATGAAAGATTTCATAAAATAATGTGATTTGCATATTAATCGAG
TATTTATTCTTTTGAATATCCGCCAAATATCTTTCTTTAATTCTGGTCTTTTATCATCAT
AGGCTGGAACTATTTTTTTCTTTTCTTTTGCGATTTCTTCTATTTGATTCCTGATTATGA
TTGTCTTATCAGCAAGATCTTTCATTTCATTTTCTATGAATAAAAAATTTGTCCAATTCA
TAGATTGAATTTGCATGGTCGATTCAGGAATAATCTTATTATTATCTTTTGAATCTTTTG
CATTTTCATTTGGTTCATATACTTTCACCTTCTTGAATTCAAATAAATAAATTGGGTTTA
CTTTTTCAAGTTTATTCATTATTCGTTTTAGAACTGGAAAAATTTGGATAACCCATGGTT
TTGAAACTTTGACTTTTAGAGGTATAAAATAATTCTTTTTCACTTTTCTAATATTTTTTT
TGAGTTCTTTATATATGGGTTCAAAAAAAGAAGGTAGGGTTCGGGCAGGACCAAAAGGAA
GTTCTGTTTCCGTTCCCCAAACTGTTAAAAAACTAGAATTTTCTTGTTTTACTTTTTTTT
TCATTGGATCTCCATGATGAGATCGTAGTTTAGATCTTCGCCAAGGTTTTAAACGGAAAG
GAAATAGAATTTTTACCTGAAGACCATCTGTTAACCAATCTTGAGGAAATTCTGTTTCTG
ATAGTGGAATACCATTATACGTACATTTAACATGCATTTCACTCTTCCAGTCCTTAAAAT
CCTCATACCACTCGGGGTATTGGAATAATAACATACGTCCAACATTTTTAGCTATTATCA
ATGAAGGCAATATAATGTTTTTTCTAAGAAAAGCGTGGATCAGGAGTATCAAACTTCTTA
TTGCTTGAGCAAATATAACGCTATCCCAAATTTCTGCTATTTCCATTCGTTCATTTTCTT
CTTCTCTCTTCTTCTCGTTTTCATCGAGAGCCTTCAGAGTTTTCTTCATCTTTTCTTTCT
CAAAATCGTCAATTTTGAATTCCGTTTTTGGTTTTTTCTTCGCTAAATTCCTAAAAATAG
ACTTAATATTTTGATCGATCTTGTTTAAAAGAGAAAAAAAAAATATGTTTTCTACTCGAT
CCAAAAAAAGCGGAGAATTTACATATGCTTGGAATGTGTTCCAAATAACTGTTTTACGTC
TTTTAGCGCGTAAGGATCCTTTGATTAGACCTCGACGAAAATCAGGTTGTTGTGAGTAAC
GTATCAAAGCCAACTCGTTTATTTCATCATCGTTAGTCTCGGGATTCACGCTGTAGTCAG
TATAAATCACCACTCGTCTGGCTTTTCTTGTACGAATTTCCTGATCTTGTTTCATTAGTT
CCTCATGTTCATCTTCTTCATCTTCATCCTGTGCTAGTGCTTCTAACTCTTCAGTTAGTT
TGTATAACCGTCGAGGAATTTTTTGAATGATTTTTTCTTTAAGGATTTCTTCTCCTTCTT
CAATGATTTCTTCTCCATTGGTTGTAATTATATCGAATACTGATTTCAAAGATTTTGCTT
TATTTTCTGAATTTATTTGGATTTCTTCTTCCAATAAAGAAGATTTTTTCAAATGAGAAT
TGGGTATGTACTCAAAAGATAATTGATCAATTGACGTTAACGAATTAATAATATAATTCC
ATGGTGATTTTTCATTAAGTGGATTTTTTTGATGTTCAAATTCTTGGTAATTATTAGAAA
TAGAAAATAGCCCATGAAGCTTATTTATCCAAACTATTTCCGTGGAATTTTCTTTCGAAG
TAATTAAATGATTCATGGTTGTATGTGAATAGAATTTGTTTATTTTTCCACGATATGCGC
CATTCAAAAGAGGATCATATGCTTTTGGCAAGTATTCTTGTTTATTCTCATCATTGCATA
ATCTGGTCCTTTTTTCTAGTATATCTAGAGTAAGAGATACTTTTTCTTTTTCTAGAATTT
TTATTCTACTTATTAATTCATTACTCAAGTTGTACTTTTTTTGCTCATTGGTAGAAACCC
AATAATTATATAGGTCTTCATGGAAAAATTTTTCTGTCGTGTACAAATAAATTTGACGTT
CTATCATTTTTGAAAAAATCAATAAACTAGGTGGATATGTAAAAGATATTGTTTGTTTTC
CATCACTTAAACATGTATAAAAAAAATATTGTGACATTTCATTTCGTATAGAACGTGCAA
GTCGATTATTTTGTATATACCGTGATGGACGATTCCACCGCTTATAATTGAAAAGAAAAG
TTACAAGAGATTTTTCAAAAGGATACGTTTTTTCCACTCGGATCTCTTCCGTTTGATCTA
TTTTGTCCGGATCCTCCTTTTCTTCCCAATAAAGGGAAGGGTTTTTTTTGGTGGATCCCG
CTTGTTCCTGTTTAGTCTCCTTCCTTTCGAAAGTAGTTTCTACATCGCTTTCTTCCTCAC
TTTCTCTCCTTTCTTCCATTTCGTTTATTTTTTTAGTAACAATAGGCGACGGCATTCTGC
CTAAATAGTAGACACAGGTGATAAATAAGAGAATACTAATGATTCGACCCATAGAATTTC
TCAATTCTGCCATAAGGTACTCGTACTTATACCTATTCGATTTAGATCGAATAGAAACAT
TTTGACGTATCCCGAATAATACCAATCTAACCCATTTCATGAAGAAAATATAACCAATTA
ACCAACCAATAAAACTACTTGTTACAAATAACATCTTGTTGTTGCATCGAAACAGATAAA
TGTTGACTAATCTGGCTAACGTTGAACTTGGTAAAATGAAATGGTTGAATAATTGAAAAA
TGAGATTATTCAGGAATACACATTGAATGCTGAGATTACGCATTGAATTTCCGGTAGTAG
ACCCATAATAAAAAAAGTTTTTGTGATTGTTCCAGAAGAAATGAAACAAAAGATAGGGTA
GAACTAGGACAGTTATTGTATGAGGTCTACCCAATGCTAGATGCAGAGGCGCATAATAGA
TCGATATGAACATCAAGAGCTGTCCCATAATAAAACCAGTTGTTGCTGCTACCTCCTCCT
CGGTTCCTCCTTCCATAGCCCGAGCTCGAAGAAGGAAGAGATAAGAGGGCCCTATGGAGA
ATGTAGTCAGAAATCCATAATAGAGTCCGACCAAAACGACCGAATTTATTATCTTCATGC
ATAAAGGTAATAAATTACCTAGTAGAAAAGATTTAAAAATCATTACAAACCCTCCTTTTT
CTTTTCTATTGCAATTTTTTGCTTATTATATGATAATTATGATAATTTCTTAACTTTCCA
TATATAGAAACAGATAGACTATAAATGACATCTCTTATGTCAATGACACCAAAGGGATAT
TAAATGAATGGAATTGGGATATAGATGGAATATAATGAAATAGAGCCACTTTGAGGTTCC
CTATGAAATGAGGCATGGAACGGAGCCACTACGAAGAAGTTCCGGGAGTTACGAAGGAAG
CTTCGGACTCATATTGTTCATGGGTTGAGAACGGGAGTTGCACGCTATGAGGTCGAATCT
TCCGTTGTTCCTCAATAGCTCAGTGGTAGAGCGGTCGGCTGTTAACTGACTGGTCGTAGG
TTCGAATCCTACTTGGGGAGATTTGATTCATTCTTAATTAAAGAATGAAGAATGGAATTA
AAAGGCTCGCTTTGACCGTTAGGAGTAGGTAACCCGTTCGCTGTCTTTGTTTCTATTGCA
TTCTATCTCATCGTATCACATTCTGTTCTACGATATTTGAGAATCGCCGTCAATACCTCG
GCGTAGATCCGGGATAATCCCTTGTAAATAGCCAATTCAGAATTCTCAGATGATGTACTA
GCAGTGCATCAAAGATGCAGTCATCGATTCTCCCGATAGGCCACAATTACCGCGAGCAAA
CATATTAATGGCGAGGAACGCATTTTTGCTATGCTACTAATACTTATACTTGCTCCGCTA
TTCTGCCCAAGCCTGGCTGAGGAAGAGTTACGGGGAGTAAAACAAAAATACGCTGATTCC
ATACTTTATTACTATACGTAACCAAAAAACCTTTTACGATAAATAAAAAGAAAAAGTAAG
GACATTCCATTTCGACAAAAGACCATACCCAAGTTCAATAGCTTTAGATCCGCTATCCCG
ATCATGATTTTCCTACCCCCAGAGGGAAAGGCCCTTCCCAAAAGGGAAGGTTGTGGGCGA
GGAGGGATTCGAACCCCCGACACCGTGGTTCGTAGCCACGTGCTCTAATCCTCTGAGCTA
CAGGCCCCACCCCGTCTCCACTGGATCTGTTCCCGGGAGTACCCTCAAAAAGGAACCTTT
CCTCAGCCATTTCGGGTTAAGAAGATGTAAAAGCGCGTTTCTCTATCTATAAGAAATAGA
ACAGTGCGTTCCGAGGTGTGAAGTGATAGAGAAGAGATGTCATAATTGGGATTTTAAATA
AGACGACCTTTGCTTTTTGGATTTTTATCTCTTTCATATTTCCAAATATGGAAAAAGTCA
AATCAAATAAGGGGTGTTAAGCTTTTTATCATTCTGGCGTCGAGCTATTTTTCCGCAGGA
CCTCCCCTACAGTATCGTCACCGCAGTAGAGTTTAACCACCAAGTTCGGGATGGATTGGT
GTGGTTCCTCTACGCCTAGGACACCAGAATATCGAACCAAACCATGAACGAAGAAAGGCA
TGAGAGAAAAGCATATTGGCTAGTGATTGTGAGGCCCAAATTCTTGACTGGAAGGGACAC
CAAAGGCCTCTGCCCTTCCATCCCTTGGATAGATGGAGAGGGTGGGCAGAGCTTTTGGTT
TTTCATGTTGTCAAACAGTTGAACAATGAAAATAGATAGCGAGTGCCTGATCGAATTGAT
CAGGTCCTGTAGGAACAAGGTTCAAATCTCTCGGTCTGTTAGGATGCCTCAGCTGCATAC
ATCACTGCACTTCCACTTGACACCTATCGTAATGATAAACGGCTCGTCTCGCCGTGACCT
TATCTTGGATTCTCAATACTTCTGTCGCTCCATCCCCGCATGGACAGAGAACCCGTCGCT
GTCTCGGCTGTGCTACCGGGGACTCTGGGGAAGTCGGAATAAGAGAGCACTCATCTTGAG
GTGGGCTTGCTACTTAGATGCTTTCAGCAGTTATCCGCTCCGCACTTGGCTACCCAGCGT
TTACCGTGGGCACGATAACTGGTACACCAGAGGTGCGTCCTTCCCGGTCCTCTCGTACTA
GGGAAAGGTCCTCTCAATGCTCTAACGCCCGCACCGGATATGGACCGAACTGTCTCACGA
CGTTCTGAACCCAGCTCACGTACCGCTTTAATGGGCGAACAGCCCAACCCTTGGAACATA
CTACAGCCCCAGGTGGCGAAGAGCCGACATCGAGGTGCCAAACCTTCCCGTCGATGTGAA
CTCTTGGGGAAGATCAGCCTGTTATCCCTAGAGTAACTTTTATCCGTTGAGCGACGGCCC
TTCCACTCGGCACCGTCGGATCACTAAGGCCGACTTTCGTCCCTGCTCGACGGGTGGGTC
TTGCAGTCAAGCTCCCTTCTGCCTTTGCACTCGAGGGCCAATCTCCGTCCGGCCCGAGGA
AACCTTTGCACGCCTCCGTTACCTTTTGGGAGGCCTACGCCCCATAGAAACTGTCTACCT
GAGACTGTCCCTTGGCCCGTAGGTCCTGACACAAGGTTAGAATTCTAGCTCTTCCAGAGT
GGTATCTCACTGATGGCTCGGGCCCCCCCGGAAGGAGGCCTTCTTCGCCTTCCACCTAAG
CTGCGCAGGAAAGGCCCAAAGCCAATCCCAGGGAACAGTAAAGCTTCATAGGGTCTTTCT
GTCCAGGTGCGGGTAGTCCGCATCTTCACAGACATGTCTATTTCACCGAGCCTCTCTCCG
AGACAGTGCCCAGATCGTTACGCCTTTCGTGCGGGTCGGAACTTACCCGACAAGGAATTT
CGCTACCTTAGGACCGTTATAGTTACGGCCGCCGTTCACCGGGGCTTCGGTCGCCGGCTC
CCCTGTCATCAGGTCACCAACTTCCTTGACCTTCCGGCACTGGGCAGGCGTCAGCCCCCA
TACATGGTCTTACGACTTTGCGGAGACCTGTGTTTTTGGTAAACAGTCGCCCGGGCCTGG
TCACTGCGACCCCCTTTGTGAGGAGGCACCCCTTCTCCCGAAGTTACGGGGCTATTTTGC
CGAGTTCCTTAGAGAGAGTTGTCTCGCGCCCCTAGGTATTCTCTACCTACCCACCTGTGT
CGGTTTCGGGTACAGGTACCCTTTTGTTGAAGGTCGTTCGAGCTTTTCCTGGGAGTATGG
CATGGGTTACTTCCGCGCCGTAGCGCCTCGTACTCGGACATTGGCTCGAGGCATTTCCTC
TACCCCTTCTTACCCTGAAAAAGCAAGGTCACCTTGCGTCCTTGAACCGATAACCATCCT
TCGGCTAACCTAGCCTCCTCCGTCCCTCGGGACCAACAAGGGGTAGTACAGGAATATTCA
CCTGTTGTCCATCGACTACGCCTTTCGGCCTGATCTTAGGCCCTGACTCACCCTCCGTGG
ACGAACCTTGCGGAGGAACCCTTAGGTTTTCGGGGCATTGGATTCTCACCAATGTTTGCG
TTACTCAAGCCGACATTCTCGCTTCCGCTTCGTCCACACCTGCTTGCGCGGGTGCTTCGC
TCTAAGGCGGAACGCTCCCCTACCGATGCATTTTTACATCCCACAGCTTCGGCAGATCGC
TTAGCCCCGTTCATCTTCGGCGCAAGAGCGCTCGATCAGTGAGCTATTACGCACTCTTTC
AAGGGTGGCTGCTTCTAGGCAAACCTCCTGGCTGTCTCTGCACCCCTACCTCCTTTATCA
CTGAGCGGTCATTTAGGGGCCTTAGCTGGTGATCCGGGCTGTTTCCCTCTCGACGATGAA
GCTTATCCCCCATCGTCTCACTGGCCGACCTTGATCCCTCTTATTTTTTTTTGGGGGGTC
ATATCTAGTATTCAGAGTTTGCCTCGATTTGGTACCGCTCTCGCGGCCCGCACCGAAACA
GTGCTTTACCCCTAGATGTCCAGTCAACTGCTGCGCCTCAACGCATTTCGGGGAGAACCA
GCTAGCTCTGGGTTCGAGTGGCATTTCACCCCTAACCACAACTCATCCGCTGATTCTTCA
ACATCAGTCGGTTCGGACCTCCACTTAGTTTCACCCAAGCTTCATCCTGGTCATGGATAG
ATCACCCAGGTTCGGGTCCATAAGTAGTGACAATCGCCCTATGAAGACTCGCTTTCGCTA
CGGCTCCGGTGGGTTCCCTTAACCAAGCCACTGCCTATGAGTCGCCGGCTCATTCTTCAA
CAGGCACGCGGTCAGAAATCGTATTCTCCTCCCACTGCTTGGGAGCTCACGGTTTCATGT
TCTATTTCACTCCCCGATGGGGGTTCTTTTCACCTTTCCCTCACGGTACTACTTCGCTAT
CGGTCACCCAGGAGTATTTAGCCTTGCAAGGTGGTCCTTGCTGATTCACACGGGATTCCA
CGTGCCCCATGCTACTCGGGTCAGAGCGTAAGCTAGTGATGCTTTCGGCTACTGGACTTT
CACCATCTAGGGTGCAGCATTCATTCCATCGCTTCGCCTAGCAGCACGACGCTTGTATTG
CTCTCCCACAACCCCGTTTTCACGGTTTAGGCTGCTCCCATTTCGCTCGCCGCTACTACG
GGAATCGCTTTTGCTTTCTTTTCCTCTGGCTACTAAGATGTTTCAGTTCGCCAGGTTGTC
TCTTGCCTGCCCATGGATTCAGCAGCAGTTCGAAAGGTTGACCTATTCGGGAATCTCCGG
ATCTATGCTTATTTTCAACTCCCCGAAGCATTTCGTCGCTTGCTACGCCCTTCCTCGTCT
CTGGGTGCCTAGGTATCCACCGTAAGCCTTTCCTCGTTTGAACCTCGCCATTAACGTTAA
GGCTATGCCATCCTAAGGTGCTGCTAAATAGAAGGATCTTATCAACGTCCATGAATGATA
AATCATAGATCGAACTGCCGAATTGGAAAAATTGGGTGCTATCATAGNNNCATNNGCCAC
AGGGTAAACCACCGCCTCTCAGGCCTCCCCGACTGATTCTACCATAGAGGCCAACGATAG
ACAATAACTCCCCCCCGAACACAGCTTACAACTTTCATCGTACTGTGCTCTCCAAAGAGC
AACTCTTCTCAAAATCTCAAAAGGTGCTGAGTTGGAATCCCATTCTAAGGATTCTTGTGG
TTCCGGAGAATCCAGCTACAGGAGAACCAGGAACGGAGAGCTCTCCCCCTTTTTCCGTCC
GACTCTTTGGTCTTAAGAATGCTGGTTTTAAGAACGAGTGATTGCCCTTCTCCGACCCTT
ACTGCCCAACCGGGGAGCGGACAACTAATGCGTTCCACTTATTGAACAGGGTCTATGGTC
GGTCCGTGACCCCTGGATGCCGAAGGCGTCCTTGGGGTGATCTCGTAGTTCTTACGGGGT
GGAGACGACGGGGTCGGTCCATGGATTTTCTTTCCTTTTGCCACATTTCGCTCAAAGGGT
TGAAGGGAGATAGTGCATCAAGCTATTCGCAAGGGCCAACTTGATCCTCTTCCCCAGGGA
TCCCAGATGAGGGAACCCTAGGGGAGCCGCCGACTCCAACTATCGTCCATGTACGATCCA
TACTAGATCTGACCAACTGCCCATCCTACCTCCTCTACGTTCTTGACAGCCCATCTTTTT
GTCTCAGTAGAGTCTTTCAGTGGCATGTTTCGGTCCTCTTCCCCATTACTTAGAAAAAGT
GAGCCACCGGTTCAGGTACAAGATACTATCATTACCGCCTGGACAATTAGACATCCAACC
CGTAATCGCAACGACCCAATTGCAAGAGCGGAGCTCTACCAACTGAGCTATATCCCCCCA
GCCAAGTGGAGTATGCATGAAAGAGTCAGACGCTTCTTCTATTCTTTTCCCTGGCGCAGC
TGGGCCATCCTGGACTTGAACCAGAGACCTCGCCCGTGAAGTAAATCATCGCACCTACGA
TCCAACCAATTGAGAGAGAATCAATAGATTCTTTTTCGGGAGCGATTCATCCTTCCCGAA
CGCAGCATACAACTCTCCGTTGTACTGCGCTCCTCAAGTGTGCTTGTTCCCCCTTCTCCC
TCACCATGACAAGTCTTTGTGAAATAACTCCGATGGGAAGAAAAAAGAAGGCGTTAAGAG
ACCCTCCCGGCCCAACCCTAGACACTCTAAGATCCTTTTTCAAACCTGCTCCCATTTCGA
GTCAAGAGATAGATAAATAGACACATCCCATTGCACTGATCGGGGTGGCGCTCGTAGTGA
CTGAGGGGGTCGAAGACCAAGAAGTGAGTTATTTATACCAAGCATTCTTCTTATGGCTAG
ATCCAATCTCCTGGTCCCTGCGGAAAGGAAAAAGAATTTCACGTTCTTCCTTTCGGGAAG
GGAGGATTAGGGAAATCCTATTGATTGCTGCTTTCTCCAGACCTCCGGGAAAAGCATGAA
AAAAGGCTCGAATGGTACGATCCCTCCGTCACCCCAAAATGAAAGGGGCGATCTCGTAGT
TCTTGGTCTGTGAAGATGCGTTGTTAGGTGCTCCATTTTCCCATTGAGGCCGAACCTAAA
CCTGTGCTCGAGAGATAGCTGTCCATACACTGATAAGGGATGTATGGATTCTCGAGAAGA
GAGGAGCCGTGGTGGTCCCCCCCGGACCGCCCGGATCCCACGAGTGAATAGAAAGTTAGA
TCTACATTGGATCTCACCTGAATCGCCCCATCTATCCCCCTGAGGAGAAGTTTGGTTTCA
AACTCCGATTCGAACAGGAGGAGTACGCCATGCTAATGTGCCTTGGATGATCCACATCTC
CGGGTCAGGCGCTGATGAGCACATTGAACTATCCATGTGGCTGAGAGCCCTCACAGCCCA
GGCACAACGACGCAATTATCAGGGGCGCGCTCTACCGCTGAGCTAATAGCCCGTCGTGTG
GGCCTCCCACTGGGAGGCCTGCTATGCCAAAAGCGAGAAAAACCCATCCCTCTCTTTCCT
TTTTACGTCCCCATGTCCCTCCCGTGTGGCGACATGGGGACGTAAAAAAGGGGATCCTAT
CAACTAACTTGTTCCGACCTAGGATAATAAGCTCATGAGCTTGGTCTTACTTCACCGTCG
AGAAACGAAAGAAGACTTCCATATCCAAGCTTAGCTCAGACGTAACTCGCTTCTTTTGGG
GTGTGAAGCAGTGTCAAACCAAAATACTCAACAAGCATAAGCATTAGCTCTCCCTGAAAA
GGAGGTGATCCAGCCGCACCTTCCAGTACGGCTACCTTGTTACGACTTCACTCCAGTCAC
TAGCCCCGCCTTCGGCATCCCCCTCCTTGCGGTTAAGGTAACGACTTCGGGCATGGCCAG
CTCCCATAGTGTGACGGGCGGTGTGTACAAGGCCCGGGAACGAATTCACCGCCGTATGGC
TGACCGGCGATTACTAGCGATTCCGGCTTCATGCAGGCGAGTTGCAGCCTGCAATCCGAA
CTGAGGACGGGTTTTTGGGGTTAGCTCACCCTCGCGGGATCGCGACCCTTTGTCCCGGCC
ATTGTAGCACGTGTGTCGCCCAGGGCATAAGGGGCATGATGACTTGACGTCATCCTCACC
TTCCTCCGGCTTATCACCGGCAGTCTGTTCAGGGTTCCAAACTCAATGGTGGCAACTAAA
CACGAGGGTTGCGCTCGTTGCGGGACTTAACCCAACACCTTACGGCACGAGCTGACGACA
GCCATGCACCACCTGTGTCCGCGTTCCCGAAGGCACCCCTCTCTTTCAAGAGGATTCACG
GCATGTCAAGCCCTGGTAAGGTTCTTCGCTTTGCATCGAATTAAACCACATGCTCCACCG
CTTGTGCGGGCCCCCGTCAATTCCTTTGAGTTTCATTCTTGCGAACGTACTCCCCAGGCG
GGATACTTAACGCGTTAGCTACAGCACTGCACGGGTCGATACGCACAGCGCCTAGTATCC
ATCGTTTACGGCTAGGACTACTGGGGTATCTAATCCCATTTGCTCCCCTAGCTTTCGTCT
CTCAGTGTCAGTGTCGGCCCAGCAGAGTGCTTTCGCCGTTGGTGTTCTTTCCGATCTCTA
CGCATTTCACCGCTCCACCGGAAATTCCCTCTGCCCCTACCGTACTCCAGCTTGGTAGTT
TCCACCGCCTGTCCAGGGTTGAGCCCTGGGATTTGACGGCGGACTTGAAAAGCCACCTAC
AGACGCTTTACGCCCAATCATTCCGGATAACGCTTGCATCCTCTGTCTTACCGCGGCTGC
TGGCACAGAGTTAGCCGATGCTTATTCCTCAGATACCGTCATTGCTTCTTCTCCGAGAAA
AGAAGTTCACGACCCGTGGGCCTTCTACCTCCACGCGGCATTGCTCCGTCAGGCTTTCGC
CCATTGCGGAAAATTCCCCACTGCTGCCTCCCGTAGGAGTCTGGGCCGTGTCTCAGTCCC
AGTGTGGCTGATCATCCTCTCGGACCAGCTACTGATCATTGCCTTGGTAAGCTATTGCCT
CACCAACTAGCTAATCAGACGCGAGCCCCTCCTCGGGCGGATTCCTCCTTTTGCTCCTCA
GCCTACGGGGTATTAGCAACCGTTTCCAATTGTTGTTCCCCTCCCGAGGGCAGGTTCTTA
CGCGTTACTCACCCGTTCGCCACTGGAAACACCACTTCCCGTCCGACTTGCATGTGTTAA
GCATGCCGCCAGCGTTCATCCTGAGCCAGGATCGAACTCTCCATGAGATTCATAGTTGCA
TTACTTATAGCTTCCTTGTTCGTAGATAAAGCGGATTCGGAATTCTCTTTCATTCTAAGG
CATAACTTGTATCCATGCGCTTCATATTAGCCTGGAGTTCGCTCCCAGCAATATAGTCAT
CCCTACCCTATCACGTCAATCCCACAAGCCTCTTATGCATTCTCGTTCGATCACGGCAGG
GGAACAAGTCAAAATAGAAAAACTTACATTGGGTTTAGGGATAACCAGGCTCGAACTGAT
GACTTCCACCACGTCAAGGTGACACTCTACCGCTGAGTTATATCCCTTCCCGGTCCCATC
GAGAAATAGAACTAACTAATCCTAAGGCAAAGGGTCGAGAAACTCAACGCCACTATTCCT
GAACACGGGCCTTCTTTTCGCACTATTACTATATAGTAAAATAATGGGAAAAATTGGATT
CAATTGTCAACTGCTCCTATCGGAAATAGGATTGACTACGGATTCGAGCCATAGCACATG
GTTTCATCGTACGATTTTCCCGATCTAAATCGAGCAGGTTTTACATGAAGAAGATTTTGT
TCAGCATGTTCTATTCGATACTGGTAGGAGAAGAACCCGACTCGGTATTGTTAAAAAAAG
AGGGGAAGCAGAACCAAGTCAACAAGTCAAGATGATATGGATCACCCCTTCTTCTTGCGC
CAAAGATCTTACCATTTCCGAAGAAACTGGAGCTACATTCCTTTTCAATTTCCATTCAAG
AGTTCCTATGTGTTTCCACACCCTTTTTTGAGACCTCGAAAAAGAAAATGGACAAATTCC
TTTTCTTAGGAATACATACAAGAAAAAGGATAAAGGTAACCCCACCATTAACTACTTCAT
TTTCATTTTTTAATTTCATAGTTATAGAAATATTAATTTCATAGTAATAGAAATACATGT
CCTACCGAGACAGAATTTGTAACTTACTATCCTCTTGCCTAGCAGACAAAGATTTACCTC
TGTGGAAAGACTGATTCATTCGGATCGACACGAGGATCCAACTCCATTGCATTGCCGGAA
TCCATGTTGTATATTTGAAGCAGGTTGACCTCTTTGCTTCTCTCATGGTACAACCCTCTT
CCCGCTGAACCCCCTTTCTCCTCGGTCCACAGAGACAAAATGTAGGACTGGTGCCAACAG
TTCATCACGGAAGAAAGGACTCACCGAACCGGGATCGCTAACTAATACTAAATATAATAG
AAAAAACTGTCTTTTCCGTATACTTTCCCCGGTTCCATTGCTACCGCAGGCCTTACGCAA
TCGATCGGATCATATGGATATTCCTTCAACACAACATAGGTCATCGAAAGGATCTCGGAC
GACTCACCAAAGCACGAAAGCCAGGATCTTTCAGAAAATGAATTCCTATTTGAAGAGTGC
ATAACCGCATGGATAAGCTTACACTAACCCGTCAATTTTGGATCCAATTCAGGATTTTCC
TTGGGCTTGGGAGGGAGGTATCGGGAAGGAATTGGAATGTAATAATATCGATTCATACAG
AACAGAAGAAAAGGTTCTCTATTGATTCAAACGCTGTACCTATGCTATGGGGTAGGGATA
GAGGAAGAGGAAAAAACCGAAGATTTCACTATAGTACTTTTTTTGTTTTTGATCGAAAAA
TCAATCTGATTTATTTCGTACCCTTCGCTCGATGAGAAAATGGGTCAGATTCTACAGGAT
CAACAAACCTATGGGAACTTAAAGAATGGTGGAAGGGAATAAAAAGAAAAGAGAGGCAAA
GAAAATCGAAATGAAATAAAGAATAAAGCAAAAAAAAAAATAAGTAGATATTCAAAAAAA
ATAAGTANNNNNNNNNNNNNNNNNNNNNNNNNNNNNNNNNNNNNAAAAATAAGTAGATAT
TCAAAAAAAATAAGTAGAAGATAGAAGAGCCCAGATTCCAAATGAACAAATTCAAACTCG
AAAAGGATCTTTCTGATTCTCGAAAAATAAGGGGCAAGGGGATTGATCGAGAAAGATTTC
TTGTTCTTATCTTATTATAAGATTATAAGATCGTGATTTGATCCGCATATGTTTGGTAAA
AAGAAGAATCTTCCCCTTTGATCATAAATGGAAAGTGTTCACTTGGAACATGAAAACGTG
ACTGAATTGGTCTTAGTTACTCTTCGGTACGGGGTGGAATAAGGGAGGAGATTCTCGAAC
GAAGAAAAGGATCCAATTATTTCGAAAGAATTGAACGAGGAGCCGTATGAGGTGAAAACC
TCATGTACGGTTCTGTAGAGTGACAGTAAGGGTGACTTATCTGTTCTGTCAACTTTTCCA
CTATCACCCCCAAAAAACCAAACTCTGCCTTACGTAAAGTTGCCAGAGTACGATTAACCT
CTGGATTTGAAATCACTGCTTATATACCTGGTATTGGCCATAATTTACAAGAACATTCTG
TAGTATTAGTAAGAGGAGGAAGGGTTAAGGATTTACCCGGTGTGAGATATCACATTGTTC
GAGGAACCCTAGATGCTGTCGGAGTAAAGGATCGTCAACAAGGGCGTTCTAGTGCGTTGT
AGATTCTTATCCAAGACTTGTATCATTTGATGATGCCATGTGAATCGCTAGAAACATGTG
AAGTGTATGGCTAACCCAATAACGAAAGTTTCGTAAGGGGACTGGAGCAGGCTACCATGA
GACAAAAGATCTTCTTTCTAAAGAGATTCGATTCGGAACTATTATATGTCCAAGGTCCAA
TATTGAAATCATTTCAGAGGTTTCCCTTACTTTGTCCGTGTCAACAAACAATTCGAAATA
CCTCGACTTTTTTAGAACAGGTCCGAGTCAAATAGCAATGATTCGAAGCACTTCTTTTTA
CATTACACTATTTCGGAAACCTAAGGACTCGACCGTATGGATATGTAAAATACAGGATTT
CCAATCCTAGCAGGAAAAGGAGGGAAACGGATACTCAATTTAAAGTGAGTAAACAGAATT
CCATACTCGATCTCATAGATACATATAGAATTCTGTGGAAAGCCGTATTCGATGAAAGTC
GTATGTACGGCTTGGAGGGAGATCTTTCATATCTTTCGAGATCCACCCTACAATATGGGG
TCAAAAAGCCAAAATAAGTAATTCGTTTTTAGCCCTTATAAAAAGAAAACTGATTCTTGA
ACCTCTTTCACGCCCATGTCACGTCGAGGTACTGCAGAAGAAAAAACTGCAAAATCCGAT
CCAATTTATCGTAATCGATTAGTTAACATGTTGGTTAACCGTATTCTGAAACACGGAAAA
AAATCATTGGCTTATCAAATTTTCTATCGAGCCATGAAAAAGATTCAACAAAAGACAGAA
ACAAATCCACTATCTGTTTTACGTCAAGCAATATGTAGAGTAACTCCCGATATAGCAGTA
AAAGCAAGACGTGTAGGCGGATCGACTCATCAAGTTCCTATTGAAATAGGATCTACACAA
GGAAAAGCACTTGCCATTCGTTGGTTATTAGGGGCATCCCGAAAACGTCCGGGTCGAAAT
ATGGCTTTCAAATTAAGTTCCGAATTAGTAGATGCTGCCAAAGGGAGTGGCGATGCCATA
CGCAAAAAGGAGGAGACTCATAGAATGGCAGAGGCAAATAGAGCTTTTGCACATTTTCGT
TAATCCATGAGCAGGATCTATATAGACACATGGATCCATACATCTCGATCGGAAAAGAAT
CAATAGAAAAAGAATCGGACGATATCTTTCTCGAAACAAACCAAAAGGAAAAGAAAGATG
AAACATAAATCATGATCAACTAAGCCCTCTCGGGGGCTTGCTTAAGAATAAGAAAGAGGA
ATCTTATGGAAATATCATGGAATAAGGTTTGATCCTATTCATGGGGATTCCGTAAATATC
CCATTCCAAAAATAGAAAGTTCAAAACAATTGGGACTTTTTCGGAGATTGGATGCAGTTA
CTAATTCATGATCTGGCATGTACAGAATGAAAACTTCATTCTCGATTCTACGAGAATTTT
TATGAAAGCGTTTCATTTGCTTCTCTTCTATGGAAGTTTCATTTTCCCAGAATGTATCCT
AATTTTGGGCCTAATTCTTCTTCTGATGATCGATTCAACCTCTGATCAAAAGGATAGACC
TTGGTTCTATTTCATCTCTTCAACAAGTTTAGTAATAAGCATAACGGCCCTATTGTTCCG
ATGGAGAGAAGAACCTATAATTAGCTTTTCGGGAAATTTACAAACGAACAATTTCAACGA
AATCTTTCAATTTCTTATTTTACTATGTTCAACTCTATGTATTCCTCTATCCGTAGAGTA
CATTGAATGTACAGAAATGGCTATAACAGAGTTTATGTTATTCGTATTAACAGCTACTCT
AGGAGGAATGTTTTTATGTGGTGCTAACGATTTAATAACTATCTTTGTAGCTTCAGAATG
TTTCAGTTTATGTTCCTACCTATTGTCTGGATATACCAAGAGAGATGTACGGTCTAATGA
GGCTACTACGAAATATTTACTCATGGGTGGGGCAAGCTCTTCTATTCTGGTTTATGGTTT
CTCTTGGCTATATGGTTCATCTGGGGGGGAGATCGAGCTTCAAGAAATAGTAAATGGTCT
TATCAATACACAAATGTATAACTCCCCAGGAATTTTAATTGCGCTTATATCCATCACTGT
AGGAATTGGGTTCAAGCTTTCCCCAGCCCCTTTTCATCAATGGACTCCTGACGTATACGA
AGGAGTGCGGTTCGTTCGACAAATTCCTACCTCTATATCTATTTCTGAGATGTTTGGATT
TTTCAAAACTCCATAGACATGCAGAAGAGAAATGCTATCCCCACTCGGACCAAGACATAA
CTTTTACCAAAAGTTTATTGTGATCTTTTTGTTCAAATAACAATTAAAGTGAAGCAGGGT
CAGGAACAACGAATCTCTTTATGATAAACGGATCCATTTTGCAAGTTCGTTATTACGGGT
AGTTCCTACAAAGGATCGGACTAATGACGTATACAATGCTTGAATTATCGATGTAGATGC
TGCATAGTTGGTTCTCCTCCTTCAGAGACTACGAGTGTAATAGGAGCATCCGTTGACAAA
AGGATCACCCTAAGATGATCATCTCATGGCTATTGAGAACGAATCAAATCAGATGGTTCT
ATTTCTCAATCTTTCTGACTTGCTCCTACGGAACCAAGGTCGAAAGGATTGAAAAAGTCA
GTCATTCACAACCACTGATGAAGGATTCCTCGAAAAGTTAAGGATTAGTAATCCTTTTTA
GAAATCGAATGGATTCGGTCTTATACATACGCGAGGAAGGTAATCAAAAAAGAAAGAAGA
TGAGTTCTTCTTTCTTTTAGCACTTAGGAGCCGTGCGAGATGAAAGTCTCATGCACGGTT
TTGAATGAGAGAAAAAAGTGAGGAATCCTCTTTTCGACTCTGACTCTCCCACTCCAGTCG
TTGCTTTTCTTTCTGTTACTTCGAAAGTAGCTGCTTCAGCTTCAGCCACGCGAATTTTCG
ATATTCCTTTTTATTTCTCATCAAACGAATGGCATCTTCTTCTGGAAATCCTAGCTATTC
TTAGCATGATATTGGGGAATCTCATTGCTATTACTCAAACAAGCATGAAACGTATGCTTG
CATATTCGTCCATCGGTCAAATCGGATATGTAATTATTGGAATAATTGTTGGAGACTCAA
ATGATGGATATGCAAGCATGATAACTTATATGCTGTTCTATATCTCCATGAATCTAGGAA
CTTTTGCTTGCATTGTATTATTTGGTCTACGTACCGGAACTGATAACATTCGAGATTATG
CAGGATTATACACGAAAGATCCTTTTTTGGCTCTCTCTTCAGCCCTATGTCTCTTATCCC
TAGGGGGTCTTCCCCCACTAGCAGGTTTTTTCGGAAAACTCCATCTATTCTGGTGTGGAT
GGCAGGCAGGCCTATATTTCTTGGTTTCAATAGGACTCCTTACGAGCGTTGTTTCCATCT
ACTATTATCTAAAAGTAATCAAGTTATTAATGACTGGACGAAATCAAGAAATAACCCCTT
ACGTGCGAAATTATAAAAGATCTCCTTTAAGATCAAACAATTCCATCGAATTGAGTATGA
CTGTATGTGTGATAGCATCTACTATACCAGGAATATCAATGAACCCAATTCTTGCAATTG
CTCAGGATACCCTCTTTTAGCTTCTAGGTCTATTTCTTAGTTCAAGATCCCTCTTACTAA
CTGGAATAAAAGAATTAGTAGATCTGTTCCGCCCAAAATGGGAATGGGCTGGGGTTATGA
ACTTATAATCATGGAATCGACTCGATCATCAGATTATAAGTTCATTCCATACCGGACCAG
ACCGGAATAGGGTTATGTACATTCTTATTATGAGGATGGGTCATTCGAGCGTATGTAAAT
AGATACTATGTACCATATTCACTTCTTTTGGGGGCTTCTATTGAATCGAGAAATAGGTTT
GATTGTACATCTTTTTGATATATATATAAGGTATACTCCGGATAATTCAAATCGAAGCAA
TTTGATGTCTGACCCGGGCCTATATGACATGACCGATCGATAGAAATACTCCAACACTCC
ACCTTTGTCATATATTCCATATATCACATTAGATAGATATCATATTCATGGAATACGATT
CACTTTCAAGATGCCTTGATGGTGAAATGGTAGACACGCGAGACTCAAAATCTCGTGCTA
AAGAGCGTGGAGGTTCGAGTCCTCTTCAAGGCATAATATTGAGAATGCTCATTCAATGAG
CAATTCAATAACAGATTTCGGATCTAATCAATATTGATATACCGATCCGTTGATACGAAG
TATTCCGGCAATCCCCACGATCCGAGTCCGAGCTGTTGGAATAGGTTCGGCAGGGGATCA
CGAAATCTTGGCGATCTTCTCCATCTAATGAATGTGAATGAGGAGTCCGTTTAGAAATCG
TCCGCCCCGCACCCACCCCCCGATTCAAGAGGAATCACACAAGGGTAGATTGATAAAAAC
CTCTGGTAAAATACCCACCAGTACCCATAACCCAGCAGATAAAGTACATTACATAGTCCG
TTTTAGGGATTGGCGACTTACCCATTCAGTGACTTTGGCACTGGACGTTCCCAAAACGGA
TCGGGGCGGGTGAATTAGAGAATAGACAGACGTCTGTTGGCATTCCAGCCTTCCTTCTCC
TTTCAGGGCCTATCCGAAAGAGAATCCAGTACCTCTTGGTCGTGAATATCTGAATAGGAC
GAACCGGCCTCCGTGGATATCTTTGCTTCGGAACAAAACAATTAGAATTAGGCTCGGTCA
ACCGGAATATGTATTATCCATATGGGGGATCCTCCAATTGAGAAGATCCCCTGACCTGAG
ACGAATAGAAAGGTCTATCTATTTTCTTTAGTTATTCAGTTAAACCAATGATTCGTTATT
GGAGCAGATAGCAACAAGCATTTCATCGGACATGCGTATTTTTGATTTTCCGGTGGATTT
CCATGGTTTCGTTAATGGAAATTGTTTGATGTAGTGAGTAATAGACTCTGGTTGTTCACC
GTTCAAGAATTCTTGTTTAGGCAGTTCATATCATCCATACATAGTGTTTTGATCTAAGAT
TTCAATTCTTCCATGTTTCAGCAGTAGCATATTGTTCCATGGAGCTAAGGTCCAAAATAT
GGAATAAAAAGTGTTTCCACGACTCTACCACCCGGCCAATCCTGTTCCACTTAATCCCTT
TTTCATGGCCACATATCTTTACGGCTAAGGAATGGGAAATCTTTCTCCTGTTACATGAAT
CAAATGTTTCATTTCATCCGGGAAAAGCCATCCCCTTCTCAACACTGTCTTTGTCATTTG
ATCCAATAGCGTTCCCTTAGATAGGAAGAGATTTGATAAATACTGATAACTCTCGGATAG
AATATTAGAACGGAAAGATCCATTATATAATGAACTCTTGCTTCTAAGCCATCTCTGGCG
ATGAATCAACAATTCGCAGTACTTTTCTTGCCTATTCCCGATGAACCAGCGTGTATACAT
AGATGTAGGAGAATCCGTTTGGGAAGTAATAAGCACCTTTGACATCTCTTCATATGCAAA
GAATTCTCGACGTGAAAACACAGAGACAAAGGACTGATCTTTGAATAGGAAAAAGAATGG
ATCTGCAGGGTCCCAAATGAATTGGCTTATTCGAAAAAAGCCTTGTTCTTTGGAAAATCT
ATCTGGTGTCCGGTACTGCATGGTTCCCCTCTGCAAGAACTCNTCNNNNNNNNNNNNNNN
NNNNTCCTCTTCATGATAAATGCTCCGCTTGCCCCGAAATGATCCGGCCCGATAGGGAAA
TCCCAATTCAGTGGGCCTTTCAATACAATCAAATAGATTGGTCCAAGGGCGCCATATTCT
AGGAGCCCAAACTATGTGATCGAATAAATCCTCCTCCATTTGTTGCGGGTCGATGTCCTC
TTCCTCTTCTTCAAACTCCGATTCGTATTTTTCATAGTTTTGAATCATATCTAACTGATT
CCTTGGTTCGGACCGAAGAAGTAATGTCACTCGATTATTATCAAACTGACTGCAATCTTT
TTCTGTCCGTGAGGATCCCAACAGAGCGCCTTCTAGTTCTAATAGGCCATGAACTAGATC
AGAATCATTCTCAGCGAATCTATAAGAAACGATCCAATTATTTTCATCAGGTCCGGGTGA
AGACCAAAGATCTTGAGCGACCAATCCGGCAGAACAATTCAAAAGATAAAGAAGTATCGT
TAATTTCTTCATGCTCGTTCCAAGTTCGAAGTACCATTTGTACAAAGAAGAATCCCCTTC
TTTACATGATTTCTTCTTCATATAGATAGATATAGGATCTACGGGGCAATTACTTAGAAG
TACATTTTGTGCAACAGCCCTTCCTATCTGATAGAAAAGGATCCCATGATCCTGAACCGA
TATTACCTGGGATCGCAAATCCCAAGTTTGTCTATGAAGAGCTGATCTAATTGTATTAGT
TTCTATAATTGATTTCTTCTGTGTAATACTAATGGATAGGGCCTCATTGATAAGTGCTGC
AAGATCTCGTGCATTGGAACCCATGGTTATGGACCCGAATCCGTTAGTATGGAACATTTT
CTTTTCCAAGTGAAACCCTTTAGTATATGAAAGAATGAAAAAGTGCTTTCGTTGTTGTTG
AATAAGAAGCCTTCGTATCTTAATGCATGTATTTAATTTATTCGGAGCTATTAGAGCGGG
ATCCACTTTTTGGGGAATATGAGTCGAACCAATAACAAGAATATTTCTAGTGGAATATCT
TTCACAATCTCTGGAGAGATAGTTCTGTAATAGACCGAAGGATCTGTAATTCACATACAG
ATCATGAATGTTTGGAATCCATATTATGCAAGGAGACATTTCTCTTGCTAATGCGAATCG
AAAGGTGATATCGATATAAAATCCGTATATACTCGGCGACATATCCATAGTTAGCACATT
CGTCATATCTAGCAGCTCCGTATCAAGATCAAGGTCATCATCAATATCGTCACTATCATC
AATATCGATATCGTCACGATAATCACTATCGTCACTATCACTATCATCAATAAAAAAACC
TTCAGGCTTGTAATACGAATACGGAAAGTTGTTCGGAAATATCGTAATGAAAGGAACATG
GGAGTTTGTCGCTAGGTATTTGACCAAATAGGATCGTCCAGTTCCTATAGAACCTATCAC
TAAAATACCCCTAGAAGGGGATAGGGCTAAACGGAGCGAGAAGGGTTTTCCATGAGATGG
GAAATGAAAACTATTAGCCCCACACGGGGTTTGTGAATAAGTGATTGTCTGATAATGAGC
AAGGAATATCCGTCTTTCTGCTAAACAGGATCTATTGAACTCATAATTCATTAGATACTT
TTTATGAATGTCAACTAAGTATCGTAAGTAAATTGATCCCGGTTGTTCAATCATTTGATA
ACCAGAGTCATTTTTTGATAAATGATCACTATGAGTCAGACTCAATAGAATTTGATCAAT
CCTTTTTTCTTTTTCTGTCGTTAAGGTGGAGAACTGAACCAAGAATTCTCTTTCTTCATC
ATCAACCAAATCACTGTTCGCGACCCAGGATTCTATTTTCTCATCAATCCAATCACCGTT
CACCCCTTTTCTTTTTCTTATCAATGAATAGATCTCTTTACTTGTACGACTTAGATGTCT
CGTATTTCTCGAAAAAGCGATTCGATTGATGGGATTTTGTATGATACTTCTGAGATCGAT
GAGATTGATATTCAAATATTTCTTCTTAGAACGTATTGATTTGACCCCATAAGCGGAACC
ACCAACCAATAGCATGTTGCCACCAGAAGCAGAAACCCGTATTTCTTCCAGAAAATCTCC
TAATTGTTCCAGAGCAACTAGAAAGAGATTCTTTAACCAGAAAGAATTCAGTTCAGATTC
AGATGTAGGATACCTATCCAAAAGTTTTCGCAACTCAATCATGTATGATGGAATCATCAA
AGATTTGATCTTTTCTAACTCTGTCTGTAACTCACTAGAGGCTCGGGAAACAAAGAGAAG
ATGTATGCGAACGAGATATCCAGCAACAAGAAGAAGGAAAAGGATTGAATAGAGGAACTC
CCGAGCATTTGTTAATCTCAGATGTGTCCATATCAATGGAACGGGTGACTCATTATTTCG
ATGAATCGTTTCTTCGGACAGAAGGAGATTCTGTAAACACTTACTCGAAATCTCACTTAT
CAGACTCGAAATCTTACTTTTCAGAGTCAGAGTCCATTGTGGAAGAATCTTCTGAGGAAT
TGGCCATGATATATCTGATACATGCATAATATCTCTCAAAAAGGATACAAATTTGTGCCT
GCTACTTAGTATCCTTAGTATCGGCAATGGTTCTGAAAAAATCTCTAAAAGGGTGGTGAA
ATTTAGATATTTCCACCCTGTCGAAGTAAGGAACCATGGCATATATGTTTGGAAGAGATT
CCATTTTGAGAGATTGAAAAGAGCACCATCTCGTTGAAAGGTTCTATACATCTGCCCTTT
CTCAACGCATTTCTTTAGAGAAAGACTCCGTTTTTTTTTCCTCTTTCCAGATGGGAAATC
CTTCTCAGAACATGGAGTGTGAATCAAATCCATGTTTGAATTGAAACTGAGATACTCATG
CAAGTTCTTCCCTTCTGAATCAGATAGATTCATATCTGAAAGAGGCTGACAATAAGTTCT
TTCAAAATGAACTATTTGTTCCTCTGTTAGAGGTGTTGTAGAAATGTCTGCGATCGAGTA
AATAGCTCTACGAACGAATGGCTCGGATCGAGTTGGAAAATGGAAAAATTTGTACAAGTT
ATACCTTTCGTCACCACTTTGTGTAAAATCGTTAGGTATAAATATGTCAGATACCTGTGA
CTCGATTGGCAAAATAGTCTCTCTCTCCCCAAAAATATGTTTTTTTTTACCGACGCACGA
AGAAAATATTTTGTTGCGAATGAACAAGATAGTGAGGAATTGTCCATATGTAGGATCATA
ATTATTGATACGGGTCTTTTCCACATAAAAAGGGAATCTTTTGTTACAATAGAACCAGAA
GCGATTTGGATCATTCAAGAATCGAAGTGGATTTGCTTTATAAAAAGAAGATATCAATGA
ACTTCTATGAAATGGTTTCACGGGATTCAGCCAATTGTCTCGATCATGGAATATCATTGA
TAAATAGGAATCCGTGTTATCAAAGGATTTCCTGCGATTATTTCTAGTATGGAATGAGTC
AATCACCCACTTTGGTATCTTTTTGAAGCAAAATGGTAATCTTGTTCCTCCATTGATCAA
GGATTTCGGTCTTTTGGAAGTATCATGATCATCCAATAAGAAGGGTTTCAATTTATTCAA
ATGAACGATTTGAACACCTATTGATTCTAACAACTGATTGCGGAGTTGATCATTCGGACC
TTTCAATTCATAGATGTGGATCTCGGACCTATGAATGGGGGTATTCCCGATACTCACAAA
GAAAAGGGGAAGTGACTTGGACAAAAAGAGAAGTGACTTGGACAAAAAGAGAAGTGACTT
GGACAAAAAGAAACGAAGTGACTTAGACAAATCTTGTTTGTCTATAACCTCGGACCAATC
AATCGAATATTGATTAATACGTAACCGATCGAACACTACTTGAAAATGGTTCTTCTGTTC
AGAAAGGAAATGTTCCAAATGTTCCTGGAAATTCTTGCTCCCATTGGACCATTTGTATCT
ATATACATCAGGATCCCGATTCATGGATCTCCCGGTTCGAGAAATAAGAGGATCAAACCA
TTTCTTCTGACTCTTTTTCAAATTCGATAAATGTTGGTTGATCGTATATTTCATTATAGT
TATATGATTCAGAGTATCATTTCCTATTTGATCCCTTTGAATTCCATATTCGAAGTTGTG
ATCGGATCTATTCATTAAAAAGAATCGATTAGATACATTTCTTATGTACCCATAGATTTG
AATCAGATTTCGGATCAATCTATATTGATTGACTGCCTCCATTATGTTGTTGCTAGCAAA
TACCGCTGTTTTTCGTTTTGGATCTTCCAAATCATTCCCGCAGTAGATCCGGGCCGATTT
TTTTCTGATCCTTCGATAAAAAGATTCATTCTCTTCATAAAAAAGAGGAGGTAGAACCAA
TAAAGATTTCTTTTTCGATTCATCTCTGGAGTTGAATACCTGATTCAAGAATTTTTTTTG
ATCCAACCCGTAGGAATCAATAGAAAAGGCAAATCTCCTATGATACACCAGATCCGGCTC
GGTTATTGATAGAGTGAATAGATCTGCCATTTCTTGAAATCTCTCTTCTGATTCAAAATC
GTGGTGTAACGTGTATCCCCTTTTGTTCCGGTCATGGAATAGATGAAATAAATCAAAAAA
TGGATTTTTGTTCAAGAATGAAATAGGATGAATTGAGACGGTATTTTGTAAATACGTAAT
TATCTTGAATATATCAACCATTTCCTTATTTTCCGCTCGCCTGGAAGGGACAAAAGAAAC
ATCTTGTTTTTTCTTCAAAAATTTCTGATCTCTAGTGGACCTCTCAATAGGATTCGAACC
CAGATGAAGTTCTGACCATCTGTCAGAGAAAAAAGAACGAATTGATCTTGTAGGATTCCC
AAGAAATTCTTCGATTTCTTCCGGAAGCAGATGATTATTCATCTGCTTCTCACGTTCCGT
GAATAGCCGGGACATTGAGGAAGATCCAAAAAGGCATTTCGGGAATTGATCTGATTCTAT
CTCTGTTCGTTCCGTTTGAAGAAAGGAAGGATCCCAAAGAATCGATCTTTCTTTTAGTTG
CTGAATCTCTGTTTGATCGATCAATGTGGGATATTCTGAATCCTCATTTCTAATGGAATC
GAAATGATCTATGGATTGATCAGAAGATCCTTTCAATTGGCTAGAATCCCTTACTTGAAC
GAAAATAGATCTTGATCTTGTGGAATCATATTGAATATTTGACAATACATTCCGTACCTT
GCTAAAAAACCGATCCTTGTTTACCAACCACACATTGTCTAACCAAATCAAATTCTCTCT
CGATACGTTCCTCAAAAAATCCGATTCGTGCTCATTCTTCCCCCAACTAACGAAGAGATC
TTGGCGGAATTGCCACATATGAAATTGAGCACAATTTTGCAAAGAAATACCCCACTTTTT
TCTCGAGAAGAGATGGGAAACATGCTCAATATCATTTGATTGAATAGTTGCCTCAGCTCC
TTGTTGTTTGAAGAAACCCTCCCCTTCAATTGGTCTTTTTTCACGAAAAGCAGACATGAG
ATAAGAAATAAAGTCTTTCCCTAAGATTTCGAATAGCTGTCCCGAATTCAAGTTGATTAT
GTTTCGCTTCTTCCTCGAAGAAAGACAATCAAACAATTCCCAATCATGGTCCTTGCGGAT
CGGATCATCCGTATAGGATAAAAAAAGAAACTCCAGATATTTGCTATCTTTCTCTTTGAA
TGAGATCTCAATTCCTGCTACGGTTTCATTAGATATCTTACAACTAGAATCCCTTTTTTT
TCCGATCCGCTTCCCCCACCTCCACCACCGTGAACTCCGGTTAGATTCAGGCATGATACA
CTTTTGATTTATTGGGAGAACCCAAGTATTTTCTTGCGGATCCATGAAACAACTCTCAGA
AAGCTTTTTCCCTTTTGGAAGATACAGGAGCGAAACAATCAACCTATTGATATTGGAAGA
CCAAAAAGATTCTTCCAATGTCTCATTTCCAGGTCCAATGGAATTCATAGGTATAGGAAG
AAGTCCCATCAAATAGAGATTTTTTCTTTCGACCATCTTTCGATTGTTAATACGAGATAT
AAGGACCGCTACTACAAGCAGTACTACACCTTTGATCATGAAATATCGATTGCTTGTTGA
ACCCTGCGAATCACGTGAAAGTAGGATACTCCAAATTCGGGGGTCAAAAAGTTTCATAAA
GCGTTCTTGATGGAAAAAAATGTGAGTGAAAGATCCCACTGAATTGAATTTGATCCATGA
ATCTAAGAAATAGTGAGAATTCTTGATCTCTCTCAATTCGACGATCCAGGATTTGAATTG
ATGTCTCTTCATTGATATTTAGACCTCCTCCGGCGAAGATTGTATTTGAATTGGAATTTG
TTTATTTACAATATATGATGTGTTAAGTTAAGCATCCATGGCTGAATGGTTAAAGCGCCC
AACTCATAATTGGTAAATTCGTAGGTTCAATTCCTGCTGGATGCACGCCAATGGGAACGT
TTAATAAGTCTATTGGAATTGGCTCTGTATCAATGGAATCTCATCATCCATCCATAACGA
ATTGGTATGGTATATTCATACCATAACATATGAACAGTAAGAACTAGAATTCTTATCGAT
ACTGGAACTCATAGGGAAGAAAATGGATTTATGGATGGAATCAAATATGCAGTATTTACA
GAAAAAAGTATTCGGTTATTGGGGAACAATCAATATACTTCTAATGTCGAATCAGGATCA
ACTAGGACAGAAATAAAGCATTGGGTCGAACTCTTCTTTGGTGTCAAGGTAATAGCTATG
AATAGTCATCGACTCCCGGGAAAGGGTAGAAGAAGGGGACCTATTATGGGACATACAATG
CATTACAGACGTATGATCATTACGCTTGAATCGGGTTATTCTATTCCACCTCTTATAGAG
AAAAGAACTTAAAGCAAAATACTTAATAACACGGCGATACATTTATACAAAACTTCTACC
CCGAGCACACGCAATGGAGCTGTAAACAGTCAAGTGAAATCCAATCCACGAAATAATTTG
ATCTATGGACAGCATCGTTGTAGTAAAGGTCGTAATGCCAGAGGAATCATTACCGCACGG
CATAGAGGGGGAGGTCATAAGCGTCTATACCGTAAAATCGATTTTAGACGGAATGAAAAA
GACATATCTGGTAGAATCGTAACCATAGAATACGACCCTAATCGAAATGCATACATTTGT
CTCATACACTATGGGGATGGTGAGAAGAGATATATTTTACATCCCAGAGGGGCTATAATT
GGAGATACCATTGTTTCTGGTACAGAAGTTCCTATATCAATAGGAAATGCCCTACCTTTG
AGTGCGGTTTGAACTATTGATTTACGTAATTGGAAGTAACCAATTAGGTTTACGACGAAA
CCTAGAAATCGATCACTGATCCAATTTGAGCACCTCTACGGGATAGACCTCAACAGAAAA
CTGTTGAGTAACGGCAGCAAGTGATTGAGTTCAGTAGTTCATCATAGAAAATTATTGACT
CTAGATATATGGTAATATGGAGAAGACAAAATTGTTTGAAGCACGCACAGAACCGGAAGC
GCCCCTTGTTTCAAAGAGAGGAGGACGGGTTATTCACATTTAATTTGATGGTCAGAGGCG
AATTGAAAGCTAAGCAGTGGTAATTAAGATCCCCCCGGGGAAAAAGAGAAATGTCTCCTA
CGTTACCCATAATATGTGGAAGTATCGACGTAATTTCATAGAGTCATTCGGTCTGAATGC
TACATGAAGAACATAAGCCAGATGACGGAACGGGGAGACCTAGGATGTAGAAGATCATAA
CATGAGTGATTCAGCAGATTTGGATTCCTATATATCCACTCATGTGGTACTTCATCATAC
GATTTATATAAGATCCATCTGTCTAGATATCATCATATACATCTAGAAAGCCGTATGCTT
TGGAAGAAGCTTGTACAGTTTGGGAAGGGGTTTTTATTGATAAAAAAGAAGAATCCACTT
CAACCGATATGCCCTTAGGCACGGCCATACATAACATAGAAATTACACTTGGAAAGGGTG
GACAATTAGCTAGAGCAGCAGGTGCTGTAGCGAAACTGATAGCAAAAGAAGGTAAATCGG
CCACATTAAGATTACCATCTGGGGAGGTCCGTTTGATATCCAAAAACTGCTTAGCAACAG
TCGGACAAGTGGGTAATGTTGGGGTGAACCAAAAAAGTTTGGGTAGAGCCGGATCTAAGT
GTTGGCTAGGTAAGCGTCCTGTAGTAAGAGGAGTAGTTATGAACCCTGTAGACCATCCCC
ATGGGGGCGGTGAGGGGAGAGCCCCAATTGGTAGAAAAAAACCCACAACCCCTTGGGGTT
ATCCTGCGCTTGGAAGAAGAAGTAGGAAAAGGAAAAAATATAGTGATAGTTTTATTCTTC
GTCGCCGTAAATAGGAATATTGAAAATAGAATTTTTTTTTCATTTGAAAAAATGTAATGG
GCGAACGACGGGAATTGAACCCGCGCATGGTGGATTCACAATCCACTGCCTTGATCCACT
TGGCTACATCCGCCCCTTTTCTAGCTAAAGGATTTTCTCTTTTTTCCATTCATCATTATT
GTATTTATTCTGACCTCTATACTTAACTTAGATCGAGATATTCAAGATATTGGACATAGA
ATGCCAATCTTTAAAATAAAAAATGTAAAAAAAAAAAGGAGTAATACACTGTGACATGAC
ACGTTCACTAAAAAAAAACCCTTTTGTAGCTAATCATTTATCGGCAAAAATGGAAAAACT
CAACACGAGGGAAGAGAAAGAAATAATAGTAACTTGGTCTCGGGCATCTACCATTATACC
CACAATGATTGGCCATACAATCGCTATTCATAATGGAAAGGAACATTTACCTATTTATAT
AACGGATCGTATGGTGGGTCACAAATTGGGAGAATTTGCACCTACTCTGTCTTTTACGAT
ACATGCGAGAAACGATAATAAATCTCGTCGTTAAGTTCATTTCTTATACTTTATATACTT
ATGTATTTGTATTTAATATACATATATACAATCTAAATATGTT
>Curcuma_longa_(ZSD07)
ATACAATATAAAATAAATAAATATGTATGCTATACGCAAAAAATGAAAATACTATTACAT
TACATCAAACAAAATAACAATACCCCATATCTCGCTTAAGCGAGATATGGGGTATTGTTA
TTTCAGGGTATTGCTACATTTCTTTAACAATTCAGATACACTAAGACAAAAATCTTATCC
ATTTGTAGATGAAACTTCAACAGCAGCTAGGTCTAGAGGGAAATTGTGAGCATTACGTTC
ATGCATTACTTCCATACCAAGGTTTGCGCGGTTGATGATATCAGCCCAAGTGTTAATAAC
ACGACCCTGACTGTCAACTACGGATTGGTTAAAATTAAAACCATTTAGGTTGAAAGCCAT
AGTGCTAATACCTAAAGCAGTGAACCAAATACCAATTACAGGCCAAGCAGCCAAGAAGAA
ATGTAAAGAACGAGAATTGTTGAAACTAGCATATTGGAAGATCAATCGCCCAAAATAACC
ATGAGCAGCTACGATATTATAAGTCTCTTCCTCTTGGCCGAATCTGTAACCTTCATTAGC
AGATTCGTTTTCAGTGGTTTCCCTGATCAAACTAGAGGTTACCAAGGAACCATGCATAGC
ACTAAATAGGGAGCCGCCGAATACACCAGCTACACCTAACATGTGAAATGGGTGCATAAG
AATGTTGTGTTCTGCCTGGAATACAATCATGAAATTGAAAGTACCAGATATTCCTAAAGG
CATACCATCAGAAAAACTTCCTTGACCAATAGGATAGATCAAGAAAACAGCAGCTGCTGC
TGCAACAGGAGCTGAATATGCAACAGCAATCCAAGGACGCATACCCAGACGGAAACTTAG
TTCCCACTCACGACCCATGTAACAAGCTACACCAAGTAAAAAATGTAGAACAATTAACTC
GTAAGGACCGCCATTGTATAACCACTCATCGACGGATGCTGCTTCCCAAATTGGGTAAAA
ATGCAAACCTATAGCTGCGGAAGTAGGAATAATGGCACCAGAAATAATATTATTTCCATA
AAGTAGAGAACCAGAAACTGGTTCACGAATACCATCAATATCTACTGGAGGGGCAGCAAC
GAAGGCGATAATAAATACGGAAGTTGCGGTCAATAAGGTAGGGATCATCAAAACACCGAA
CCATCCAATGTAAAGACGGTTTTCAGTGCTGGTTATCCAGTTGCAGAAGCGACCCCATAG
GCTTGTACTTTCGCGTCTCTCTAAAATTGCAGTCATGGTAAGATCTTGGTTTATTCAATT
TATTAAGGACTCCCAAGCATATGTATTAACTATTCATAGTTATGAGTTAGATAATAGAAG
GCTTGTTATCTAACAGTATAACATGGTTTATATGTCAATGTCAACCAATATCAACCGAAC
AGACGTATATCCATCTTATATATCTATGACTAAATACAAAAAATTATGACTAAATACAAA
AAATATCTACGACTAAACAATTTGTAAATGAAGTGAATAAAAAAAAAATCTTTATTTTTT
CTATGGGTTGCCCGGGACTCGAACCCGGAACTAGTCGGATGGAGTAGATATTTTTCCTTG
TTATAATAGGTAACAAATCCCTCCCCAAAACGTGCTTGCATTTTTCATTGCACACGACTT
TCCCTATGTATACATATAAAAAACATCCCGAGAAGAAAGTAAAGTGCAAATAAGAATTTT
GACTACTCAGTTGATTCAAGCAGTACAGTACTACATGAGCATTTCAGAATGATAATTCTC
TGAATATTTTTTCTCTTGATCTATAGTATAAATATAGATCATTTGTACATCTTCTATGGA
TCTTATATTTATATTGTATTATGTTGTGACTAATAAACAATTTACCAAGTCATTGATACG
GATAATATCCAAATACCAAATACGTTCTCTATATGATACATATAAATAAAAATAAATTAT
TTTTGGAAAGATCAAAAAAATAACTTGTTCTTCTTCCGTAAAGAATTCTTCTAATAATCC
CGAACTTAATCTTTGCAAAAAACTGCGTGCTGAACTTTTATGTTTACGGGCCAAAGTTCT
GGCACATGAAAGTCGAAGTATATACTTCATTCGATACAAACTCTGTTTTTTTGAGGATCC
ACTGTGATAGTGAGAAAGCTTTCTACATATCCGACCAAATCTATTAATAATATCACAATC
CGCTAAATCGGTCCAAATTGGTTTACTAATAGGATACCCAGATACGGTACAAAATTGAGC
TTTAGACAATGATCGAATAAGAGGAATAATTGGGATTATGGTATCAAATTTCTTAGTAAG
AGTATCCATCAGAAATGAATTCTCTAGCATTTGATTCCTTACCATCGAAGAATTAATTTG
TACACTTGAAAAATAACCCAGAAAATAAAAAGAATAGTTTGATAATTTCTTTATATCAAT
CCTATATGGTTGAGACCAAAAATGAAAATAATATTGCCAAAAATTAACAAGGTGGTATTT
CCATTTCTTCATCAAAAAATGAGTCCCTCTTGAACCCAGAATCGATTTTCCTTGATATCG
AATATAATGTATGAAAGGATCCTTGAAAATCCATAGAGTCTTCTGACAAAAAATTCGGCA
CACTCCAAGATGTTCTATTTTTACATAAAAATGTATTCGCTCAAGAAGGACTCCAGAAGA
TATTAATCGTAAAAAAGAGGATTGTTTACAAGGAAACACTAATAGAAATTCGTATTCATA
TATATATAAATTATATAAGAACCAAAATAGTCTTTTATTTTCTTTTGAAAATACGTAAAT
AGATTTTTTCGGAATAATGAGACTAGTCCAATTATAATATTCGTGGAGAAGGAACTGCAA
TAAATGTAAAGAGAGAACATCCTGGATCCAGGATTGAAGCATTTGGACCAAGATTTCCAT
ATGGACGGGATAGGGTATTAGTATATCGGACAGATAATTTAAATGCAATAATTTATCCTC
TAAAAAAGGAAATATTGAATGACTAGATTGTAAATTGTGAGATTTTGGTATTTCTTTTTC
TTCAAGGGAAGATATTAACTGCAGCGAAAATGGAATTTCTACAATGACTGCAAAACCTTC
AGATAGAATCTGAGAAAAAAAATTAAAATAAAAATAATTGTTATGCCCAACAAATAAATT
TTGGTAAATATCATTAACCGAATAAATCAAATAATTTTTTTGATACATTCGAATAATTAA
ACGTTTCACAAGTACTGAACTAAATTTATTGTCATAACCCAAGGAGTTTTGGGGTTCATA
AAAAATTGAACTATTTAACCCATGATCATAAGCAAATACGTAAATATATTCTTGAAAGAG
AAGTGGATATAGAAACTGTTGTTGCCGAGATCTATCTTCTTCTAAATATCCTTGTAATTC
TTCCATTTATATTTCCACGTGAAGCAGAGGTAGAAGGAACTTCTTGAGTTATAAAATAAC
TGATACATAGTGCAATATGGTCAAAACAGAGTATTATGTATAATAAAGAAGATTATGTAT
ATATACAATAATAATAAAAAACCTGTAAAGGAAAGAGGGAATCCAATCAATAGGTTTTTT
TACTCCCCTTTTTCTATCAAAAATGGTTTATCTTCGTTATAATTACAAGAGGATAATGAC
CCTTTATTTTTGCAACCTGATTGCTCTTTTGATTTTGGAATTAATTATCTTTATCAGTAT
ACTGTTTCTTTTACACATTCGTCTCTAACCCATAATAATCAATATTTAGGATTCATAAAA
AAAAAAAGAATCAATGGTCTCCTCACGGGAGACCCCATCCTTTCCCGTACCAGGGTACCA
GGTACTAATCCATTTTTAACGTCTAACTAGATCGGGTAATCATTTAATTCAAATTAAGAA
CATAAGCTCGTTGCTTTTTGGTTTATCAGAATTGGAATTGGAGCCATGAAGCTCTATCCA
TTTATTCACTAGACCAAACTATAAATTTTAATTTGTTTCAATGAAAATAAAATAATAAAT
CTATTATTTTATTTATATTACGTATTACGACATGCTGCTTTTTCCATTCATTACCTTTGA
GGATCAGTCGTGGTCTTATAGACTCTACCAAAAGTCTGGACGAATTTATTGCTTCATCAA
AATGTGTAAAAGATCATAGTCGCACTTAAAAGCCGAGTACTCTACCGTTGAGTTAGCAAC
CCAACCCTTCAAAACAAAAGTTGGATATGTAGATACGATCGAAAAAAAACCAATTGAATT
AGACTGCGCGACCCCATCAAAACATTGAACTAAGAACAAATCTTTCTTGTTGATTTATTG
ATCAATTAGAAAAAAAATGTATAGATCGTAGTAAAAAACACCAAATTCCTAATAGAAATG
CCAAAATTCCGACGGACCAACCATTTATTTATACATTTTTTTATTTAACCCAAGTTAAGG
AAAAAAAAACATCTTCTATGACAGTAAACTCGGCAATACAAACCCGTCATTTGACTGAAG
TGAATTGAAAACCAAATCCAATAATACAGATAGGGTCAGGATAAAGAGATTTCTTTATCT
ACGATCAATTATATTTGTTCAATATAACATTGTCAATATAAATATGACTAGAATGGTGAT
AAAACGAATAAAAAACTGAAGTAAATCAAATAAAGATTTTTGTCGGATTGGCACAAACAA
AAAAAATATAAATAAATCAGAAATTTTTATAAAATAAGGAAGAGATAAAGACAGACAGGT
TTATTCAATCAATAAAGGATAAACAAGATTAATTCCTTGTTTGTTGCTGGATTCCTATAA
CAGGAAAAGGACAAATTATAGATAATAAATTGTAGGTAAATAATTACACTATATATATAT
TTATTCCTCCCCCCCTTTTTTCTTTATTTTGGTCTTTTTTCTTTTAATTAACTTTTCATT
TTAACTAATTAACTTTAACTCGAAATTTTTTCTTTAAATAAATCTGCTTTCCTAAAAATG
TCAGAAACAGTTCCTGTTGGTTGAGCACCTTTTTCAAGGAAATATAGAATAGCAGGAACG
TTTGAATAAGTTTGATTATTTATCGGATCATAAAAACCCACTTTTCGAAGATCTCTCCCT
TCTCGTCGGGATCGAACATCAATTGCAACGATTCGATAGATGGCTCATTGGGATAGATGC
ACATAAACAATCTCCCCCAGAAACGTATAAGAGGTTTTATCCTCATACGGCTCGAACTCG
AGAAAAAAATTTTTCATTCGTACTCATAACTCAAGTTGGGTAATTCTGACATAGTCCCAG
GGGAATCCTTAAACATTTATTGAGCCGTCTCTAACCTCTTTTGTTTGTCTCATCCCGAGT
CAATTATTCTGATCCCTTTCTTGAGACAATTGAAAATAGTGTTTCCTTGTTCCGGAATCC
TTTATCTTTCCTTTGTAAAATCATTGGATTTAGACATTACTTCGGTGATCCTTACTCCTT
TTCAAAAGGGCAGCAACATACCTTTTGTTTTTTGTTATTTTTTTCTATATAAATGGAATA
CCCATAGAAATAGAATACGAAGAATTGATTTCCTAGGATACACCTTTTTATCGAAAAAAA
ACTTTTTTTTTTAACTTGTTTCAAGTTTAAACCTTTCGATTTTTTTTATTTTATATTGAT
ATTGAAGATATATTTACAAAGTTGATCTAACTTATTGATTGATTAGCACTAACCCTAGAT
TCTTCCCCTTGATAAATAAATCAATCTTTTCTACTCGAGCTCCATCACGTACTATCAATC
TAAGACAAATTAGATTCCTAATGGAACAGAACAAATTATGTCGAGACAAGAGCATCTTCA
TTTTTATGGAAAATGGTGGATGTAAAAATCCACAGCCGATCATGTCCTTCAAGTCGCACG
TTGCTTTCTACCACATCGTTTCAAACGAAGTTTTACCATAACATTCCTCTAATAAAAAAA
AATAAAATTCAATTGAATTTCAAACCACGATGAAATATATTTAACCTTAAATATATTTCA
TTTAATATGTGTAATTATGAATAGTCATTGGCTCAACAAGCAGTATATAATAGTCCATAC
TTTCTACCTATGGATAGTTTCTACCTATGGATAGAAAAGTATTCTATATACTTTTTGTAA
ATCTGGGATAAGGATAAAGTTCAGTAAGGATCAAATTTATTTACCTCGATATTCTATCAT
ATGAATAAAACATATTTATAAAAAAAAAATACATTCTAAGAATTCAGAACAACTTTTTGT
TCTCTTAAAGATTTTTTGTTTNNNNNNNNNNNNNNNNNNNNNNNNNNNNNNNNNNNNNNN
NNNNNNNNNNNNNNNNNNNNNNNNNNNNNNNNNNNNNNNNNNNNNNNNNNNNNNNNNNNN
NNNNNNNNNNNNNNNNNNNNNNNNNNNNNNNNNNNNNNNNNNNNNNNNNNNNNNNNNNNN
NNNNNNNNNNNNNNNNNNNNNNNNNNNNNNNNNNNNNNNNNNNNNNNNNNNNNNNNNNNN
NNNNNNNNNNNNNNNNNNNNNNNNNNNNNNNNNNNNNNNNNNNNNNNNNNNNNNNNNNNN
NNNNNNNNNNNNNNNNNNNNNNNNNNNNNNNNNNNNNNNNNNNNNNNNNNNNNNNNNNNN
NNNNNNNNNNNNNNNNNNNNNNNNNNNNNNNNNNNNNNNNNNNNNNNNNNNNNNNNNNNN
NNNNNNNNNNNNNNNNNNNNNNNNNNNNNNNNNNNNNNNNNNNNNNNNNNNNNNNNNNNN
NNNNNNNNNNNNNNNNNNNNNNNNNNNNNNNNNNNNNNNNNNNNNNNNNNNNNNNNNNNN
NNNNNNNNNNNNNNNNNNNNNNNNNNNNNNNNNNNNNNNNNNNNNNNNNNNNNNNNNTAT
TTTGTTACCATACCACAACTTTAGAGGTTTTCTAAGACTGATGATGAAACTAATCAAATN
AGTAACAAAAACTCNCTANTCTTTAGTATCATNTNCACATAGAAAAATTGGGATACCNAT
TTTTTACTTTAGGCATNGTATGGAAGGGNAGAGAATNNNTTTGNTNCANGCTGNAATTCA
GAATGCATTATGTGATAATTNNNNNNNNNNNNATANGTTATATTCAATTTANTTNAATGG
GTAACTAACTTTAAAATGAATATAACATAGTACGAGCATATTCTGAATGTGAATGATAAA
CCAAATCATATGAATAAAACATATTTATAAAAAAAAAATACATTCTAAGAATTCAGAACA
ACTTTTTGTTCTCTTAAAGATTTTTTGTTTTATGTGGGATTTTTATGTGGGATACAGTGT
GATCCTATCTATCAGAAACAGAAGATAGGATCTGGGACGGAAGGATTCGAACCTCCGAGT
AACGGGACCAAAACCCGCTGCCTTACCGCTTGGCCACGCCCCATTTTTATCCTTTGGCAC
TAGTAAAGACTACTAGTCTTATTAGTTATTGGTCAACCCCCCCCCCCCCAAAAAAAAAAA
TACCCCCAAAAGTACATTACATAATACGTAATACATAATAAATACATATGAAAAATAAAT
ACATATTAAATACATATGTAGCATATTTTTGTTGCTAGGATTTAAGACATATAAATTATA
TATATAATGTAAAAAATTCATTGATCATTACATAGAATTCAATTAAGATAATGTATGAAA
GTAGAATTCCTTTCTTTTTCATTTTTCCCTTATAAAAATAATTCAATCAAAATAAAATTA
TCTAATACACAAGAACGAAATGTTTGTTATGCTTAATATCTTTAGCTTAATCTGTATCTG
TCTTAATTCTGTCCTTTATTCGAACAGTTTTTTCTTTGCCAAATTGCCCGAAGCTTATGC
GGTTTTCAATCCAATCGTAGATGTTATGCCTGTTATACCTCTTTTCTTTTTTCTATTAGC
TTTTGTTTGGCAAGCTGCTGTAAGTTTTCGATGAAATTTTTAATACTTTGCCAAATAGAC
TCATTTTGCCAAATCCAAATCGATTCATGATTTATTCGATAATAAAATTCGAAAAATGAA
TAAGATCGACTAAGTATTACATTCTTATTATAAAATAAACCCTCGATTCAAAAATTTCAA
TTATTGTATATTAATATTAAATAACCGCAAAGATGAATTTGGATCAGCTTATTTACTCGT
TCTCACCTTTCAGTGAGCAAAGAGTTTACTGGGTCTAGGTCCCGTACAATACCTAAATGT
CGATATGACAAGAAGTTTTTTGTAAGTTGTAAGTAAGAAAGAAAAATCTTATTACATACA
ATACAAAGAAATTCGTAAAAATTACTTTCTTTTCCAAAATTGAATTTTTTGCAGGGGGTC
GTGTAAAATTAAACAAACAAATTAAACAAAATAGTATATGTGTTGAAAAGAAAAAATAGG
TAATCTATTCCCTTTTTCGAAAATAAGATTATTTTGGAGGTTGTGTAATGCTTAGTCTTA
AACTCTTTGTTTACACAGTAGTGATATTCTTTGTTTCTCTCTTCATCTTCGGATTCTTAT
CTAATGATCCAGGACGTAATCCTGGACGTGAGGAATAATTTTTTTTTCTAAACTTTTCTT
ATTATTTTATCTATTCTATAAATTTACCTATGATAAATTCAAGGAATTTAAATTCCTTTT
GAAAGTTCGAAATCGAAAGTATCAAGCAGGTCGAGTAATCAGAGCGAGCGGAGAAAGAGG
GATTCGAACCCTCGGTACGAATAATTCGTACAACGGATTAGCAATCCGACGCTTTAGTCC
ACTCAGCCATCTCTCCAAACTCTAAACGGAAAAGAAAATCGAAATAATTTAAATTAAAGA
AATTACGGAGAATTCAATATTTTCTTTATTTTATTTTCATATTTCATATATTATGAATAT
ATTATGAATTAATATATTAATATATATTACTATTACATATATATTAATATAATATTATAT
TATAAATTATTATTTTATAATTAAATAAAATGCAATTATAAAATTTTATATTAGGAATTT
CCTATTTTTCATTAATATAAAATAAGTAAGTTCAGAGTAAATAAAGAACGAATTTGATCA
GGAATTACATTTAGATAATGATTCGAAACAAGTATCTACAATACAATAGAAAGAATACCT
TACTTCTTTGATTTTGTACGAAAGATTTATTCCCCCGGCCGAGGCCGGGTCTTAGTTAAG
TACCGGCCAGGCCAGTACGTACCTCTTTTTGTCTAGCTTCAATGACCCCTTCAATCCGAA
AATACTAGCAATCCAACAAAACAAGGATATATATAGTCTTATTGAAATTTATGTATGTTA
TTTTAAAAATTCGAAAATTTTAAAAGCTTTGTGCCCTTTACCCTTTTAAGTCCCTGGCTA
ACAGGACTAAATATGCGTCAACACCATAATTTGGATCCTATCTTGATTGCGTCTCACTCC
TTTGTTCGACAAATAATCCATTTATATACAATAATGTATATGTAGCGGGTATAGTTTAGT
GGTAAAAGTGTGATTCGTTCTATTAAAAACTTAAATAGTTAAGGGAAGGGGTATCTCCGT
TTTTTTCATACTCCGATCAAAAACTTTATTTCTTAAAAAGGTTTAATCCTTTACCTCTCA
ATAGCATATTTGAGGAAGAACATACATTCTCACGATTTGTATCCAAAGTCCTATTAGAAA
TTCATTTTTATTTATTAAAAATAAAAATGGATTATGTAGTCGTGAAACATAATTTTTTTG
AACTGGATCCAGTCTTCCAATCGAATAAGTATGACTAAGGATCCATGGATGAAGATACAA
AAGTTTAGTTCCAATCGTAACTAGATCTTCTATTTTGGTGTTGTAAAAGGGAAATTGAAG
CCAAACAAGCTGGAAGAGAGTGGTTTTGGTTTACTAGAACCATCCGCATCGCATATTGTT
TCAGCTCGGTGGAAACGAAATTCTTTTCCTCAGGATCCTGCCAGTAAAAATAGAGAACGA
AGTAACTAGACTAGACGGATTTCATATAATCCCTCTCCTCTAGAGGGATCATCTAGTAAG
CAAATAGTTTTGGATACATTCAAACAGAAAGGCTGACATAGATGTTATGGATGTAATTCT
TTCTCTATGAATACATCAATCTTCCATAAAGGAGCCGAATGAAATAAAAATTTCATGTTC
AGTTTTGAATTAGAGACGTTAAAAATAATCAACCAACGTCGACTATAACCCCTAGCCTTC
CAAGCTAACGATGCGGGTTCGATTCCCGCTACCCGCTACATATTATGTATTATAAATACA
TGCACCATCAATTTAGATATACATCCTTTTTTCTATAAAGGATTTTCCCGGTAATATCTT
TTATATGAACTAAGAATACAAAAGAAGAAAATAGGAATGAAAAGCGTCCATTGTCTAATG
GATAGGACAGAGGTCTTCTAAACCTTTAGTATAGGTTCAAATCCTATTGGACGCAATTTA
TTTACATCCATTTTTAAAATGGCTATACCAAGAAACCTTTTTTGAATCATTCGAATTAGA
ACTATTTCTCAACGATTATTCTTGTACTAAGAATAGAAAAAAGTGAGAAATTTATGTTTG
TTCTTGAAGTAAAAACAGTTCGATCTGTTGCTGAATAACTTCCTTCAAAAGTGATTCCGC
TTCCTCGGTGAATGTCTTGGTAGAAGATATAATTTCTTTAAATTGAGGTTTATTCTTTTT
TAAGTAGTTGCGTAACTGACCGAGAAATTTCTTTACCTGTCCAAGTTCTATCGAATCTAG
ATATCCATTCGCTCCGGTATAAATAGTAGCTATCTGTTCTTCCACCGCGAGAGGGTCTGA
TTGGGATTGTTTAAGCAACTCGCGTAATCGTTGACCTCTTGCCAATTGATTCTGAGTAGT
TTTATCGAGATCAGAAGCAAATTGTGCAAAGGCTTCTAATTCCACAAATTGTGCTAGTTC
CAATTTTAATTTGCCGGCTACTTGTTTCATGGCTTTAATTTGAGCTGCGGATCCAACTCT
GGAAACAGAAATACCGACATTAATAGCAGGTCGGATTCCGGCATTGAATAGATCGGCGGA
TAAGAATATTTGTCCATCTGTAATGGAAATTACATTAGTAGGAATATAAGCTGAAACGTC
TCCAGATTGAGTCTCAACTATCGGTAAAGCAGTCATACTTCCTTCACCTAGACTAGAACT
TGATTTAGCGGCTCTTTCCAAAAGTCGTGAATGCAAATAAAAAACATCTCCTGGATAAGC
TTCACGACCGGGAGGTCTTCTTAATAGAAGAGACATTTGGCGATAAGCTTGTGCCTGTTT
GGAGAGATCATCATAAATTATTAAAGTATGTCGTTCACGATACATAAAATATTCAGCCAG
AGCCGCTCCCGTATAAGGAGCGAGGTACTGTAATGTAGCAGGTGAATCCGCCGTTTCGGC
TACCACAATAGTGTATTCCATCGCCCCTCTTTCCTGGAAAGTAGTCACTACCTGAGCCAC
AGAAGATGCTTTTTGACCAATAGCTACATAAACACATATTACATTTTGGCCTTTTTGATT
GAGAATTGTATCTGTGGCTACTGCTGTTTTGCCGGTCTGTCTGTCCCCAATAATTAATTC
TCGCTGACCGCGTCCTATAGGGATCATAGAATCAATAGCAATAAGCCCCGTTTGAAGAGG
CTCATATACAGAACGTCTCGAAATAATACCTGGGGCAGGAGATTCAATTAACCGAGATTC
AGAAGCTGAAATTTCACCTCTCCCATCAATAGGTTTAGCCAGAGCATTTATAACACGACC
CAAGTAACCCTCACTCACGGGTATCTGAGCAATTCGTCCTGTTGCTTTTACGGAACTTCC
CTCTTGTATCATCAAACCATCACCCATTAATACAACGCCAACATTATTTGATTCCAAATT
CAGAGCAATGCCTATTGTACCCTCTTCAAACTCTACTAATTCACCTGCCATTACTTCATC
AAGACCATGAATACGAGCAATTCCGTCGCCTACTTGAAGTACGGTACCGGTATTCACAAT
CTTTACTTCTCTAGTATATTGTTCAATACGTTCACGGATAATATTACTAATTTCGTCGGC
TCGAAGGGTTACCATTAGCGTTTCTTTATTCTTTTTAGGAAGGAAAAAAATAATGCCTAA
ATTATAAACTAAGGCTAATCCGTTATTTTTTGCATGGCTCCGAGAATGCGAATATTAGCA
CGGATCATACGGAAATGTAACTCACTATTCAAGCAACTATTCAAAGTTCCTAGAGCTCCT
TGTAAGGCTTGTTGGAAAACTCGTTGTCGGACCTGATTAATCGCTTTTTCTTGTTCAAAA
TGAAGCGTTTCATTTTTGTAATTTTCTAATTGTTCCAAACTATCACTAGTGGCATTAATC
AAATTTACTTTTTCTCGTTCTATTTCAGAGTATCCATTCATTCGATACTCATCTGCTTCT
ATTTCCACTTTACGTAAGCGAGTCCGGACTCTTTCGAGCTGCTCAACGGCCCCTTTACGT
AATTCTTCCGAATTTAGAATAGTACTTAAAATCCTCTGTTTTCGATTATCTAATAAATCA
TTTAATGAAAGTAGATTATCTTACCATTAATTTCACAACTTCCATGATCTCTTCCCGAAC
CAAACATGAATCTTTCGATTCATTTGGCTCTCACGCTCAATTATTTATTTATGGTATGAG
TATTCCCATAGCTTTTTTAATGTAATGAGCCTACCTTCTCTTTTCTGTTTGTAGTTAAAC
ATATCAAAACTTATAAAATAAAAAAACCAGAATATTAGGAAGACTCTTCCGACTAGACCA
GATCAAAATCTAAAATTGTCAGCAAAGTTGTTTTTTTATTTGTACTTTTTTTTTTCATTT
TTTTTTTTTTGAATGAAAAAAGGAAATATGATTATAAAAATTAAAATAATAATAATTATA
TTATATTTTTGTTTTTGTTTCTTCAAGTCCAAAAATTCCTCTTTTTTATACATAGGTCGT
CGATTCGGCATTAGATAAAAAAAGCAAACAAAGTTCCTTTTTTTATCTCGTAAATAGTTT
AAATTTATTTATTGATATGAGTGTTATATATCAAAATCAAATAAATTACCAATTTTTTTG
AACTATTTGATTTGGTTACTAACGTAGTGGTAGAAAGAATACCATGTTTTGTCCGGACTT
TAAACAATTTAGCTTTAACCATGTTAAAGGTCTCGCATTATTGGTTGATAGAGAATCAAA
GTAAAGTGGATTTACCAATAAATCACGAAATGCTATGGTTCTTGCATATAATTTCTTAAT
TTATTCAGAAGAAATTCGTCGAGATCGTGCACTTTTTTACTATTTCCCCTATCCCTTATA
AATACCATAAGTGCAGATGGATGGATCCATCCTATTCTTGAAATAAACAACTCGCACACA
CTCCCTTTCCAAAATAAATCAATACACCAAGCACTACACTTAGATTTATTGGATTTGTTG
CTAAAATATCGGTATTAAACCCGAAACTTCCGGCATATGGCCAGTGGCCCAAGTAAACGA
AAGAATCAATTACATTTTTCATATATTATCCTCTCTTTTCTTTTGGATAGGACTAACAAA
GAACAGAGTTCTTTTTGTATCACTCCGATCGCCCCTTTTTTTTGATCGATTTCTTTTTTT
TTCCACTTTATTTATTTAATGAGAATAAAAGAAATCTAGTAATTTCATTTGTTTTGTTTA
AATTTTTTTACATTTTAAAAAATTTTCTAATAAGATACTTTACTTAGACTTTAGACTTAG
GTTTTAGATCTGATATCAATTGAAAAATATTTCATTTGTTGAAACACTTCCAAACAATGA
AAATAAAAAAGTTTTCTATTGTACTAAGCTAAAGACAGAAAGGAAGAAAGCAAGTGAATG
CGGTAATTCCTCATCTTCAAATCAACCCTTCCTAGGTATTGTCTTAATAAATAAGTAATT
TTTTAGTAACGTGTTAATATAATTCTAAGAAGCAAAGGAAAATTCCAAGTTAATAGTTAA
TAAGAAAAAAGTCTCTAAGGTACTTTTTTATATTTTGAGGATTAAACAAAAGGATTCGCA
AATAAAAGTGCTAATGCCACAACCAGTCCGTAAATTGTTAAAGCTTCCATAAAAGCTAGA
CTAAGCAATAAAGTACCTCGTATTTTACCCTCTGCTTCCGGTTGTCTCGCAATACCTTCT
ACAGCTTGGCCTGCAGCAGTACCTTGACCAACTCCAGGTCCAATAGAAGCAAGCCCCACG
GCCAATCCAGCAGCAATAACGGAAGCGGCAGAAATCAGTGGATTCATGGTAAGTTCCTCA
CACAAAACAAAAAAGAAGAAATGGTTAATGATACAATCAACCAATCAATTATGACTTTTT
TAATTAAGATCCAGCGGTCAAAGTAACTAAAAACTCCAAGTTGAAATAATAATATTAATT
ACTAAATTAAAAAACGGAATCGTCAGAACTATCTCGTTTTTAGTTTTTAACTATCATAGA
GTTTTTGTAAATCCATATGCATACAGTTGTAACTATTGTATTTCTTTGTTTCGAACCATT
CTTTCATTTAATTCTTCGTTCTTTACTACACTACACTATTGTTAAGTTTATTTATTTTTT
CATTTAAAAAAAAAATTGCTAGAAGAGAAGGACTGATATTGAAATCTATCTAAATGCAGT
GTGAGCTGCAATCAATATCAATCAAATTATCAAATTAATTTAATACCAAATTAATCCAAT
ATAAATAAAAATTAATATAATAAAATATATATATTAATATGTAATAGTAATAAAAAAGTT
AATATGTAATACATATTATGTAATAAAAAAGTACCAATAGATATTAATAATTAATATCTT
AACTTAAATTAAAAATTAAAAATTTATTTATTAATTATTTATTTATAATTATAATAAATT
ATATTATTTGTAATTTGTATTGTATATTATACATATTATCAAATAAGAATAAATAAAATA
ATAACAAAAATTTTTAATATAAAANATATAAGAATTAAGAAATATATAATAAGAAATATA
TAATAAGAAATATATAATGAAATATATAATGAATTGAATCTAATTTCAATTTGAATTACA
CCGGATAATAAATATATATATTTATTATATGTTGTATATTGTTCATATATAACATAACAA
ATATGAATAATGAGGATCCAGATTATGATTATAGGATTGGTTGTAATTAGGAAAAATAGA
AATTCTAGCCTTACAATACTATAATAAATAAATGAATAAAATAAACAATACTAAAAAAAA
AAAATAAATATTATATAGTTATGTAATATAGCGATATTATGGATAGACTTATCTCATATA
ACTAAAGAATATTTAATGTGATTCTAATATCACATATCCATTCTTTTCTTCCATAATGTA
AACCATCCTAATTTTTTTTAATTGATTCTGGAATAGAATAATTCCTAGAAAAATAGACGG
GGGTTTAGAGCCTATAGACATTATTACATATATTATACTCTAACTATAACCTCCCCAGCC
CTTCTTTTTTTTAGAATTATGTTGGAATATTGTCTATCTTTTCTCCTACAATTCTAGATG
ATGGAATCATACACTATTATCTTACTCATCCAATTGGATTATCATGAATCATGTGGGATT
GCTTAATGATAGAATAAAAAAAAAAAAAAAGACTATTCGAAAAGCTAGTTAATGATGACC
TTCCATGGATTCACCTATATAAGCCGCGGCTAAGGTTGCAAAAATAAGAGCTTGAATACC
ACTTGTAAATAATCCAAGAAACATGACAGGTATAGGAACTACTGAAGGGACTAAAGAAAC
AAGAACAACAACTACTAATTCATCAGCTAATATATTTCCGAAAAGTCGAAAACTAAGAGA
TAAAGGTTTTGTGAAATCTTCTAGGATGTTAATTGGTAAAAGGATGGGGGTTGGTTGAAT
GTATTTCCCAAAATAACCCAATCCTTTTTTGCTAAGACCCGCATAAAAATATGCGACGGA
CGTGAGTAAAGCTAAAGCAACAGTAGTATTTATATCATTCGTGGGTGCAGCTAATTCTCC
ATGAGGTAACTGTATAATTTTCCAAGGTAAAAGAGCACCTGACCAGTTAGAAACAAAAAT
AAAGAGGAACATAGTTCCAATAAAGGGAACCCAAGGGCCATATTCTTCTCCAATCTGGGT
TTTGCTTAAGTCTCGAATAAATTCAAGGATATATTCAAAGAAATTCTGACCGTTGGTCGG
AATGGTTTGTGGATTCCGAACAGCTATAATGACTGAACCTAATAAGATAGCAATTACTAC
CCAAGAAGTGATAAGTACTTGGGCATGGATTTGTAAACCTCCTATTTGCCAATATAAATG
TTGGCCTACCTCTACACCCGATATATCGTATAACCCTTTGAGTGTTTTAATGGAACATGG
TATAACATTCATATTGTCCTCTAGCAGAAATTTAACTTCAAAAAAGAAATTATTTTGATT
CAACCATCTCTATCTCTTTTTCAACTCACCAATATGAATCAAAAATTGTATTCATTAATT
GTATATAATTGTATATTTAAAATATCAAGAATTTACATAGGATACCAAGAAATCACGTAA
TATAATAACATATTATCAATATACTCGCACTTACCCTTTTTGCTTTTTTTTATTCAATTT
ATTCAAGAATAGTAACCAAATCCAAAAAATCCCCCCAAAATTAACTTAATCATAATCAAG
GATTTCTTATATAGCTAGAGCGGCCCTCACAAATTGCGGATACTAATTTGTTAAGAACCA
ATCGTATTGAAGCTATAGCATCATCGTTGGATGGAATCGAAATATCTGCGAGATCCGGGT
CACAATTTGTATCGATTAAACAAATCGTCGGAATACCCAAAATTACACACTCTCGAAGAG
CCATATATTCTTCTTGCTGATCAACGATGATCACAATATCAGGCAACCTCGTCATATATT
TGATACCGCCGAGATATGTTTGCAAGGTAAATAATTTTCTCTTCAATATTGCCGCATCTC
TTTTGGGAAGACGGTTGAGTTTACTCATCTTTTGTTCTGCTCTTAAATCCCTGATCTTTT
GAAGTCTCGTTTCCGTAGTAGACCAATTCGTTAACATACCACCAAGCCATTTTTTATTAA
CATAATGACACCGGGCTCTTATTGCAGCCGATGCTACTGAATCTGCTGCTTTATTTTTGG
TACCAACAATTAAGAAGGTTCTTCCCCTACTTGCCGCATCAAAAACTAAATCAGAGGCTT
CTGATAAAAAACGAGCAGTTCCAGTGAGATTTGTAATATGAATACCTTTACGCTTTGCAG
AGATGTAAGGGGCCATTCTAGGATTCCATTTCTTAGTACCATGACCAAAATGAACTCCGG
CCTCCATCATCTCTTCTAAATTAATGTTCCAATATCTTCTTGTCATTTTTCCCACACTTC
CTTTTTTTTTTTTTACTTTAACAAAGAGACGAGGTACTTTGAAATAAGTAATTGTTCCGA
TGGAACCTTCTGCCGGGAATTGACCTTTAATACACAGTACAAACCATTAATGTCTTTTAA
TTACTTATTTTTTTATCAATATTCGAACAAGAACAAGATAGTTAAGTTAAAAGAAAAGCC
AGACCAGATAATTAAAAACAGATAATTAAAAGATAGTTAAAGATAGTTAAAGTAAAAGAA
TCCGCTCTTAGGAATCATGAAATCGCGTAAATGATTGTTCTAATGTCTCATGGAAATTGT
TTGGTACATAAGAACAAAATAATTCTCTATGGTGTAACAAAAGATCTTTTATTTCCAAGT
CAAATAGATTCTTTCTTTTGATTTCCAAATAAAAGTTTTTTTCCTTACTTGAATGGTGCA
CTAATTTTTTGAATCCTGTACCAACAGGTATAATTCCACCTAGAACAACATTCTCTTTCA
GGCCTTTCAACCAATCAATACGACCTCGTAGAGCAGCTTTTGCTAAAACTCGAGCGGTTT
CTTGAAAACTTGCTTCGGATATGAAACTTTGAGTATTCAAAGATGTCCTTGTTATTCCCA
ATAGGATTGCGCGATAAGAGATCGCTTCGTCCAAAGCGCGCCCCACTCGTTCCGCTCGCA
ACAATCCAATTAATTCCCCAGGTGAAAAAACATTAGACATTCCATCTTCTGAAACCAACA
CTTTTGATGTTACTTGACGTACAATAATCTCTATATGTCTATTATGGATCTGTACCCCCT
GAGATCGATAAACCCTTTGGATTTTATTAACCAAAGAGATACGACTTTGAGCTATGGTTA
GCTCGGCTTGAATCAAGAATCCCCAGGGGATTCCAAAAATTTTTGGTATACCTTTGTTCC
AACCTTCAACTCTCCTTTCAAGGTTCATTGATATTGAATCAATCGAACGTACTTCTAAGA
TTTGTTCCACTTTTGGAAGACCTTGTGTTATGTCACCAGATCTTGATTTTTCATATATAA
ATGTAACTAATGTATCTCCTTCGTAAAATATTTTACCATAATGGCCATGAATAGTTGCTC
CTGGAGTGGCTAAATAGGACTTAGCGGATCTTATAATTAAAGCGTCAACATCAACAATTA
TAATTTGCCCAGATTTTTTTATGTACGGTTTGTATTTGAATAGACATATATTTTCACAAA
AAAATTGTCCAAGGCTAATTATTGTAGATGTCTCTTCCCAATAATCGTGATGGATAAAAT
GCCAATTCAAATGGAATGGATTCAAAATGATGTTACTGCATGGATCGGGATTATAAACCC
TCCTATTTTCATCTATTAAACAGTATTTAAGTACTTGGAAAGTCTGTTGAAAATTACCAA
GTAGCAAATATTTCTTTAACAAAATCTGATTATAAGTTATTAAATGGTAAAATGAATATA
AATTTACCATTTTAGGAACAATAGTCCCCAAAGGACACAACAAATCTTTAATTGGGATTA
TGGGATCCAATTCTTTTATCATGTTATATTTCGAACCATTGAATGGACCAATTCGAGAAC
AATTGGATGATGACAAAATTATCAAAAATTGGCATTCCTTATTTCGATTCAACAATGTAC
CAATAGTACCTTGATGTTGTGTAAGTAATTGAATACTAACCTTGCAGTAAAAAGGATTTA
TATTTGTACGATCTAATCCATTATCGGAAATCAATCCTGAACTTGCCCTATCATATCTTT
TTCCGATATACGAAATGCTGGACTTTACTAACTCAATTCTCATGAAATTTCGAATCAGAT
CATTTCCCTTTACCTCAATAAAGGAAGCACGAATCTCTTTCGGAGAACCATTTTGTTCTG
GATCCCAATTCAATATTAAACAAGTGCGAACTAATTGAATACTTGTGTGAAAAATTCCTC
GAATTGACTTGCCATTTCCATAAAGGATATAATTGACAACTCTAAGTTGGACATTATCCT
TTTCCCGCAAGAGATCTTGAGGAAAAAGTGTTGCTAAATTTATGCCATCAGTTATTTCAT
ATGTGACTACGGGTCGAACCGAAACAAAATACTTTTTCTTCGTGGGTGTGATCCGTTGGA
CATAGATCCAATTTTTCAATTTTTTTGATTCCTTAGAATTTTTTTTTTTTGTTTTCGGTG
GTATAAAAATGCCGCTGTGCCTAGATATCTTATCTGCCTCTCCAGGAAAATAAATATCTC
CGGAAAATATTTTTAGTTCAATATTTTTTTTTTTTCTCTCCAGGCGGACTAATCCGCCTG
CTCGACTTCTTGTATTTAAAGCGAGTTGTGTATCTACTCCAATGATACTATTGTTCTGGA
CCATTATCAATGAAGATTCAGGTAAAATATGCACTTCCTCGAGAATAAAAAAAAAACGAT
CTACTTTCATTTGGTATTTCGGAATAAATTCTTTTGATCCTCTATACTCAATCAAATCCT
CTTTTTTGATAATTGAATTGACCTCTACGGTCCCATATTTAGTAATTCCCGAATTATTTC
TTCTGTATCGTGGATCATCAAAAAAAGCAAGAATACTATTTCTACGTAAAATACCCTGTT
TTGGTATTTCGATTGAAATACCAAAACAGGGTATTAGTTCATTCTCTCGTTTTTGATCAT
ATTGTAATGGGATGATGAATCTATTTCTTCGCTTTTTCGCCAAGAAATAAGAATTCCCTT
GGATAATAGAAGGATATATAATATTCCAATGACCATTAGATATGGTTTGATCAGGTCTTG
TTGAATAGTCAAGAATTTTCTTATCTTTTTTATCAGAAGTATCTAACAATTTATATCTTA
CTCGACCGTTAGTCATTGATAGATCAGAGATATATCTTTCTTCGACAGAAAAAGCATGAG
GATTCATTTGATCTTGATCCTTGTGGAGCGAAAAAGACACTATACTAGATCTGCACGAAC
CTCCTGCTAATATCCATAAATGACTTGTTTTTAATAATAGATGAACATTACCATATGTAT
ATTCAGGTGCATGGTGTACATCAGTACTCCAATGCATTTCTCCCTCTGATTCAGAATAAA
TATGTTTTCGTACCTTCTCTTTAAAATAAAAAGTGGACGTTCCAGCACGAATTTCAGCAA
TTACTTGTTCTGATTCTACATATTGATTATTTTGAACTAAAATCAAACTCTTTAGTGGAA
TATTTACATTATGTAGAATATCCCGACTCTCAATAGTTACATACAAGTCCATAGAACATA
GAAAAGCGGGATGCCCATGACGGGTACGTGTGGGATGAACCAAATTCTCATTCAATTTTA
TTTTTCCATTAGAAGGAGCTCGTACATACTCGGCAGTACCACCTGTGAATACTCCACCGG
TATGAAAAGTTCTTAATGTTAGTTGAGTCCCTGGTTCCCCAATTGATTGACCTGCAATAA
TACCTACAGCTTCTCCCAATTCGACCAGGTCACCATGAGTAGGACTCCGACCATAACATA
ATTGGCAGATCCAAGATGTACTCCTGCAAGTAAAGGGGGTTCTAATATATATTGGTTGTG
CTCGAAAGGTTATGAATCGATTTATAAGTCCAATCCCAATATCTTGATTTCGAGTGGCAA
GACATCGCAAACCAATATATATATCGTCTGCTAATACACGACCAATTAGTGTTTGGACAA
AAATTTTTTCTGTCATACCATTTTGAGGGCTCACGGAAATACCTCGGATAGTACCACAAT
CTGTTCTACGTATAATAATGTGTTGAACTACTTCAACAAGTCTACGTGTGAGGTATCCAG
CATCTGATGTTCGTACAGCAGTATCTACAACTCCTTTGCGAGCTCCATAGCAGGAAATTA
TATATTCTGTCAAAGAAAGTCCTTCACGTAAATTGCTTTGAATGGGTAAATCAATCATTT
GTCCTTGGGGATCCGACATTAATCCTCTCATACCCACTAATTGATGTATCTGAGATGCAT
TTCCTCTAGCTCCCGAAAAGGACATTAGATGTACTGGATTAGAAGGATCAGTCATACGAA
AATTAGGATTCATTTCTTGTCTCAAATATTCACTTGTAGCATACCATATCTCAATGGATT
GACGTAATTTTTCTACCACATGTACATTCCCATAATGATGGTGTTTCTCTAAAATAAAAC
TTTGTTGTTCGGCGTCTTGGACTAACCATCCCTTCGAAGGGATTGTTAAAAGATCATCAA
TTCCTAATGAAATAGATGTAGCAGTGGCTTGCTGGAAACCCAAAGTTTTTACTTGATCCA
GAATATGTGATGTATATGCCATTCCGAAATGATCGATTAACCTGCTAATAAGTCGTTTCA
TAGTAGTTCCATTTATCACTTTATTGTGAAAGACCAGATCAGCCCGTTCTGCCATAAGTA
CCTCTTCTCTTATATTTCTTCTGCTAAGTAGGATTCGACAATGGACCCAAGTCAATGATT
CGAAAACTTCCTTTCCTCAATCTTGATTCACACAGAAATTCAGAAATTAGAATACCAGTG
AAATTTGGGAGACCTGAATTACCCTAGGCACTAGGCACAAACATCGCCTAATCTAAGAAA
TTAGATTAGATAGCGTATGAGTAGGCTCGACAAAAACCCTGTATGGCTTCTTCTAATTCT
CTATAAAAAGAAATATGACCAAGAGTAGTTCGAATGTATATAGAACGGATTTCTTTTGTT
ATACTTCCTACTATTAGATAGTGCCCATAAATCTCATGATAAGTACCTAAAGATTCATAT
TGAACTTCGATGGGAACTTCTCTTGAACCAATGACACGTTGATCTCGTCTCCATCGGAGC
CACAAAGGACTATCTAAACTGATTCTTTTCTGTCGATAAGCTCCAAGTGCATCATAGGAA
CTAGAAAAATGGGGTTCTTTTTCCCTCGTATACCTATAGTTATTATTATGATTATCAACT
ATTTTTTTTTGGTAGTTTCCACTATTATATGGATTATACCTATTTGCACAAATACCTCGA
CGATTTCCGATTGTTAATAAATAGAGTCCAATAAGCATGTCTTGAGTTGGTACAGAAATA
GGATCCCCGATAGCTGGAGACAAGAGATTCATATGAGAAAACATAAGTAAACGAGCCTCC
GCTTGAGCTTCCAAAGATAAAGGTACATGAACAGCCATTTGATCCCCATCAAAGTCTGCA
TTGAAACCCTTACAAACTAATGGGTGTAAACAAATAGCGCTCCCTTCCACTAAAATAGGT
TGGAATGCTTGTATGCCTAATCTGTGCAGGGTGGGTGCTCTATTCAATAATACAGGATGC
CCCTGCATAACTTCTTGAAGTATTTCCCATACAATGGGTTCTTTTTCCCGAATTTTACTT
TTAGCAATTCCTATGTTAGAAGCAACATGTTGTCTGATTAGACCACGAATTACAAATGTT
TGTAAAAGCTCTATTGCTATTTCTCGAGGTAATCCACACTGATGTAATGAAAGCGAAGGA
CCCACGACAATAACGGAACGTCCCGAATAATCGACACGTTTACCAAGCAGAGTTTCACGA
AATCTTCCTTCTTTACCTTCAATTATATCTGAAAATGACTTGTAAACTTTATTGTGACCA
TCCCTCATTGGTTGTCCACGGATCCCATTATCAAGAAGTGTATCCACGGCCTCTTGTACC
AATTTTTCCTGACACATTACTAATTCCCCCGGCGTAGATCTACTTGTTGCTAATAAATCG
GTAAGAGTATTATTCCGATAAATAACTCGTCTGTAGAGTTCATTAATATCCGAACTCATT
AGTTTACCCCCATCTATCTGAATGATTGGTCTCAATTCGGGAGGAAGAACTGGTAATAAG
CACAAAACCATCCATTCTGGTTCTACATTTGTTCGAATAAAATGTTTAGCTAATTTCATG
CGTCTAACCAAAAAATCTTTTCTTCTTCTAATTTTTCTATCTTCCCATTCATTTCCAGTG
GAACCCTCCTCCCCTAACTCCTTCCATTCTACCAATGAATTACTTGTAATAATTCTCAAA
TCTGAATCGGCTAATTGTTCTCTGATAGCACCTGCTCCTGTAGAGATTTCTCGATTTCGA
AATGTCTCGAAGACTTGGGTAGTAAAAAAAAGTGGTATGCTGTATTTCCGGGATTGGATT
TCATATTCGAATAAACCTCGTAATCGTAAGAAAGTAGGTTTTTTAGCTATGGGCCTAGCA
AAAGAAAAATCGAGATAGGTTCCTGTAGGGTTGGATTCCCCCCTTTAAAATCGGACGTGA
AGGTTTCCTTTCATCCGGCTCAAGTAGTTACCTCAAAAAAGGAAATTGTTTCTTATTTTA
ATAGTTTGTTTGAAAAACCCTACAAACAAGGAACTACTCCTTACTCAAGTTCCCACTAAG
GACCAACGATTCATTCTTCTTTTTGTTACTTTCATTTTAAGAATTACTTATGATAAAATT
GGATAAAATGAAAATATGAGATTTTTGAGTAGTCTACTTCTCGTTAAATGATGAATCTCC
TTAAAAGAATACTTTGGGACTCGTAAAGGATTTACTTGTCTATATATTGTTCTATTCGAT
CTTTTAGGCCCCTATTTACCTCGATGGTTATGTTAGCCTTAAAGCATATATGCGATAAAT
AGACTTCTGTAACCATGCTATATTTGCTTGCTTAAATGCAATCTCGCTATGCTATAAATA
AATTAAATAACTGATTCCACAAAAAAGTCTTTTTTTTTCACGAGGTATAGGTAGAATTAT
AAATTCTTATTTATACGAAATCGACCATGGATTAATTCCCCTTTCATTTGGAAGTATTGT
ATACACCTATAATTCTGAGTTTCATGTTACTTCTACTTCTCAAAAAATACATGTCAGAGC
CGGGGGCATCCCAATCGGATTGAGCGGGATGACAGTTTCTCAGTCCGAATCTGTAAAACG
CAAATTTTGATCAAATCACACATCACAGTATACCAAGCCTTCTAATTCCTTAAGGGGTTT
ATCTAAAAGATTCGCAATATAACTAGGAAGACGTTTTAAATACCACACATGAGTCACTGG
ACATGCAAGTTTTATGTATCCCATTTGATATCTTCGTATCCGAGAATCAACAAATTCCAC
CCCACATTGTTCACAAAATTTCGGGTCTTCTTTTTCAGCTCCAATCACTCGATAATTTCC
ACAAGCACAAATTCCACTTTTTATGGGTCCAGAGATTCTTTCACAAAACAATCCATCTTT
TTCCGGTTTATTGGTCTTATAATGAAACGTATAGGGCTTTGTCACCTTTCCAACTATCTC
TCCATTAGGTAAGATTTTATTGGCCCAAGCCTTTATTTGTTGAGGAGAAACTAGGCCAAT
TCGAAGTTGTTGATGTTTATACCGGTCAATCATAGAATAGAAATTCTGATTCATTCAGAT
CAAGCTTCCTTCCTATTAATCTGGAAGTTCTTCTCAGATACAAGGAAATGATTCAGTTCT
ATAGCTAAAGATCGTAGTTCTCGAACGAGCAATCGAAAAGATTCTGGAGCATCTTCTGGG
TTAGATACTCTTCCTCCAATGATCGTAGCACCAAGTACTTCTTGACGAGCTCTAATATGA
TCAGATTTATAAGTAAGCATCTCTTGTAAAATATGAGCAACACCAAATCCCTCTAAAGCC
CAAACTTCCATTTCTCCTACTCGTTGTCCCCCTTGCTTTGCCCTTCCTCTAAGGGGTTGT
TGTGTAACAAGTGCGTAATGTCCACTAGAACGTCCATGGATTTTATCATCAACTTGATGA
ATTAATTTTAAAATATAGGACTTTCCTATTAATACAGGTTGTTCAAAAGGATTTCCTGTT
CTTCCATCAAATATTCTGCTTTTTCCCGGATATTCCGGTTCAAATACCCATGGATTTTTT
GTTTGCTTACTGGCTTCATATAATTCAGAAAACACTAGCTTTCTCGAAGCCTCTTGCTCA
TATCTCTCATCAAAAGATGCTATTCTATAATGTCTTTTTAACAGATCTCCCGCTAACCCG
AGCGAACATTCAAATATCTGTCCCACATTCATTCGTGATGGTACTCCTAATGGGTTGAAG
ACCATATCAACAGGTGTTCCATCTTGCAAATAAGGCATATCTTGTCTAGGCAAAATTTTG
GAAATGATACCTTTATTCCCATGTCTTCCAGCTACTTTATCACCTACTTTGATTTCACGT
TTCTGTGAAATATATACACGAATCATTTCTAAATTATAACTGGAACCCCCCCTTTTCCGG
ATCCATCTCACGTCAATAACGCGCCCTCTTCCGCCTATAGGTAGTTTTAGAGAAGTTTCT
TTTGCAGTGGATACCTGAATTCCAAGAATGGCTCTTAATAATCTATCCTCTGGAGCATAC
GAGGATTCGTTTGCCGTCTGAGGCCTTAATTTTCCTATTAAAATATCACCTGTTTCTACC
CAAGATCCCAGCATCACAACTCCATTTCTGTCTAAATTGCGGAGTAAATGAGCCTCTAGA
TGTGGTATTTCCCTAGTGATTCTTTCAGGTCCTTGGCTTGTCATATGAGTCTGAATTTCA
TATTTCCGGATGTGAAAAGAAGTATAAATATCTTCATATACCAAACGTTCGCTAATTAGT
ACTGCGTCTTCAAAATTGTAACCTTCCCATGGCATATAAGCTACTAATACGTTTTTTCCT
AAAGTGAGTTCCCCACCAACTGTAGCCGCACCGTCCGCTAAAATTTGTCCCTTTTTAATG
CATTTACCTCGCGAAACCTGAGGTTTTTGATGCATACAAGTATTTTTGTTGGAACGTTGA
CAGATAACTAATGGAATACTTATAGTAGTGTCTCCGTTACTTGTAGTAGTGTCTCCATTA
CTTGCAAAAATAATCTTGTGAGGATCAGTATAAATGATCTTTCCCTCATGTTCGGCTATA
GCGGAAACCCCCGAATCTAGAGCCGTTTGACGTTCCAGTCCAGTTCCAACAATGCACCTC
TCGGACTGAGAAAGCGGAACTGCTTGGCGCTGCATATTAGAACTCATTAAAGCCCGATTC
GCATCATTATGCTCGATAAAAGGAATGAGAGAAGCTCCAATAGAAAAATATTGGAAGGGA
AAAATACTTCTAAGATGAATCTGTTCCCATGCAATAGTCAGGAACTCTTGACGGTATCGA
GCTGGAACAACCTGTTCTTCCTGAATACTCTGATTCAAGGCCAAAGAATTTCCAGCTGCT
ACCCTATAATATTCATCTCTATTTGGTGATAAATAAACTATCTGTGCCTCCTTTTTTGAT
CTTTCAGATATTTCATAAAACGGACTCTTTATGGATCCCCGATGGCCAATCCTCACATGA
ATGGCTAAGGATCCAATAAGTCCAACATTGATTCCTTCGGACGTATCAATTGGACAAATA
CGTCCATAGTGGCTAGGATGAATATCTCGTATCCGAAAACTAGCAGTTTTACCCGTCAAT
CCTCCAGGACCCAAATAACTCAATTTTCGCCCATGAACAATTTGTGTCAATGGATTAGTT
CGATCCAAAACTTGAGATAAAGGATGTAGGCCAAAAAACGATTCATAAGTGGTTGTTAAT
GAAGTTGAAGTTACCAAATTTTGAGGAGTCGGTATCAATTTATGACGAATTGCTCCAGAT
ATAGTTCCTCGAACTGCGTTTTCTAAACGAACAAGAGCCAATCCAAATTGATCCTGTAAC
AAGTCCGCTATAGAACGAATACGTTTATTTTTCAAGTGATTCATATCATCAAGTGTACCC
ATTCCAAATTTCATTCCGATCAAATGATCCACAGCAGCCAATACATCTCGTGGTAACAAA
AATGTATTGTTCTGAGGTATATCAAGATTCAGTCTACGGTTCATATTTCGTCGACCAATC
CTTCCTAATTCACATCTTTGTTGAAAAAATTTCTTTTGTAATTCCTTACATAAGGACTCA
GAAAATATCGGATCCCCTCCTACACAAGCAAATTGTTGATAAAATTCCAAAATAGCACTT
TCTTTTGACCCAATCTTTTTTTTCTCCTTATCATTCAGATTAAGGAAAGACAAGAAAATT
TCAGGGTAACAAACATTATCCAGAATTTCTCTTAGATTCGAACCCATAGCCGACGATAGA
ACTAGAATAGATATTTTTTGTTTCCTACTCACACGGGCCCATATCCTTGATTTTCTATCA
ATCTCTAATTCTGATCTCCCCCCCCAATCTGATATTATGGTGCTGGTATAGACAGAAATT
CCGTTATGGTCCAATTCTGAACGGTAGTAAATACCAGGACTTTGCAATATTTGATTGATC
ACAATTCTGTATATTCCATTTACTATAAAGGTTCCCAGGGAATTCATTATTGGAATGTTT
CCAATAAAAATGGTTTCTTCTTGTATATCTCTACCGGTTTTCCAAATTAATCCCGCGGGT
ACATATAATTCAGAAGAATATGTGAGTGATTCATACACAGCATTTCTTTCGTTTATCAAG
GGTTCCACCAATTGATATCTTTCTACAAATAATTTAAATTCAATTTCTTGATCTGTGTCT
TCAATTTTCGGAAACTTATGAAATTCTTCCGTCAAGCCCTCATTAATAAACCTACAAAAT
CCCTCAAATTGGATCTGACTAAATCCAGGTATTGTGGACATTCCCTCATTTCCATCATTC
CAGAGCATCTTAATTTTCAGTTTCCTCTTTATCGAAAAATCCCATTATTAGCTCACTATT
TATCGAACCATATGGATCGATTTCGCAATGATGGAATGTATATTCTGTTTACTGAATCAC
ATGAAATTTTAGACAACTTCGACGCAAGACAATTGCGACAGGTACAAATGGAAATGAATT
TATAAAGCATTCCCAGAACAATTCCGTCACTTACACTTATGGAGTCTTATATAGAATATA
AAAATTCATCCAACTTCTACCTATTATTATGATAATACGATTAGATTGATTGGGTACCAA
AAAAATAAATGGATTCAGAATGAAATCGAATCTCTATGAATGAGATAAAGAAAGCCAGTA
GTAATATAGTTTCCCCTTTAGTTAAAGTGAATTTTATTTCATGTTGAAAAAAAAAATTTC
GGATTTTTTGACTTTTACTATATATAAATATATAAATATAATTTGACTTTTACTATATAT
ATATAATTTTACTATATATATATAACTATATATATATAATATAATATATGGATTTATGGA
ATATGATTGAATTGCGTAATAGGAATAATATTTCCTAAGTAAAGTATATGCCGGTATAGC
TATCCACCTATCCACATATCTCATCTCATCTTTTTTTTATAGCAATTTTGCTTGTGGCAA
CAGAAGTCAGGTCACACTATATCATAATTTCCACTTTTTCTATTGTATTATAGAAAACGA
AAAAAAAAGCACGACGATTCCCTATAAGGATATGGGATATGTACATAAAAAAGACTCGTC
CCGGTATATGTGTAACAATTTTTGTTTTTGGGGTGTGGGTTTACATATACACATATAATA
TATATTGTTATATTTGAATTGATTTGTTATGCCAGTAAGGAAAGGCAACAATTTGAGATA
CAAATTGAAGAACTTTTCACTAATTCAAAAAAAATTGTTTTTGGGGTGTGGGTTTACATA
TACACATATAATATATATTGTTATATTTGAATTGATTTGTTATGCCAGTAAGGAAAGGCA
ACAATTTGAGATACAAATTGAAGAACTTTTCACTAATTCAAAAAAAAAAAGAAAAGAATT
AGTAATAGAATCTTAGTAAAAGAATATGGATGAATACTCTTTTTTTACCTATTTTATATT
TTTTTTTTAGATTTGGATCGGATTTGGCGACATGGCCAAGTGGTAAGGCAGGGGACTGCA
AATCCTTTATCCCCAGTTCAAATCTGGGTGTCGCCTGATTAACAAAAAACGGGGGATTTC
TTATTCTACTGATTTAATTCGACGAATTTTGTCCCCGGAGCCGGAGAAGTATAAGCGCCT
GTCGATAGTTTTTTTTTCTCAAAATCTGGTCCTTGGGTGTGGCTCAAACCGATACAAATA
GGGATGAAGTGAGTCTTACTTAGTAATATGATTGACTCTCACTATAAAAAAAAATAGTGA
GAGTCAATTCTGGGATTCAGAACGACGAAAATCAGAGGTCGAAAGTATCCAAAGGTTCCT
AAAAGACAATCCATTTTTCTCCTAGGATTGAAGAAGAGATTGTACGAAAGAGTATCAAGA
ATTCCTAATTATTTTTCACTACCATTACTAAAATTGTGTCTACTGACTCCATCTGGAATT
AGATTGGATAGGCTGATGGGAAATCCATTTAAGAGTTGTGGAAAGGATTGAAGAAACTTT
GTATCCAGACTCACGAGGGTCTCTGAGTAATCAAACATTCAATCAGGATAGTCGGTCAAC
TCTTATTTTTATAGAGTAAAAGTAAAAGTCGAAAAAAAAAAAAGGGTAACAAACAATAGG
TCTTAGTATTCCCACATGTTTCATTTCATTAGGATAGAAGTATTCCTTTGCTATCTAATT
TTCCAAGAAAAAGTATGTGTATCATATCTGTACTTAATACTTATACTTCAAAATTCTACC
AGAAATCTTAGAATATTGTTACAAGTAGATTCATTGGATTGGTTCATTAATAGCTTTAAG
TCAGAATTATTTTTTGACTCTGCGCCATTAATTCCACTATGATTATCGATCAATAATTAA
ATAATTCCTTCATAGAGATAGGAGACATAATTCATATGGATATTGTAAGTCTCGCTTGGG
CTGCTTTAATGGTAGTCTTTACATTTTCCCTCTCACTCGTAGTATGGGGAAGGAGTGGAC
TTTAGGGAGGGGTACTACTAGTTTTTTAATTTAATTGTATGAATTGTTTAATTGAGCGTT
TTGCAAAGCTTTTTCTTTTGTCTCTGTTTCAAAATTATACTGAAATACAGTAATGAATAA
GAAAATACAATAATGAATAATAACCATTCGATCAAACAATGAATGATTACTTTACTATAG
TTCTAGTTCTATTTCGAAACTAAAATCTACGCATGATAGGAAAATTTTTTCAACCGGATT
CTTCCTAAACATTCTATTTTAATAAACCAGTTCTTATCAGAATTATGGATATTACAATGA
GCAAAAACCCGAAATGGGTTTTTTATTTTTTTCTTTATTTGTTTCCCTCTTTTTTTACTT
TTACTGTTCTAAGAGAACATAAAGTCGTTCCGCTAATCTAATTAGATTATGGCAATACAT
ACTTTCTATTGGAAGTGACTAGTTGTTGTCCAAACCAAAGAAAAGAGGTTATACACATAA
GAAGATTAGATCCTTCTTTCGTTGCACGATTCACGTATCGTGTATTTTACCTTTCTTTTA
GACTCCTCTCCATTCCATTTTTTATGCTTAAGACATGAGATGAGTCAAAAAAGCATAAAA
AATGGAATGGAGAGGAGTCTACCCTATTAACCTATTCCCTTTTACAAATCTGAATAAATT
ATCATAGAATAGAACTCCGCGGATCATGTTTTCTGTTAATGGATCAAGCAATAGCTTCTT
GTGGTGGGAAATCTAAAAAAAGAAAAAGATTCTTTGGTTTCGTTTTCTTTTCTCTTTTTT
TATTTATTTTGAAATTTCTAATAGATTAGTATACGCCCATATTATTCTTGCTCCATTGAT
TCTTTTGATGGATCTCAGGATCTATCCTATATAAATAAATTCTAAAATAGGTTAAGAATT
AGAACAGTTGGCCTTCGATTATTTTGGATCGATCAAAATACACACAGGTAAATGTAGCCA
AAAAAAAGAATTGGGCTGCTATTTTGATGTACTATTTAGATATACATCTAATCCATGTAC
ATACATATTGTATATTGATCTAGATATGGGCTTTTTTTTTATAGGAAAAAGTCTATATCC
GTATACAATACAACTTTCTATGAAAATAATGAATATGATAATATATACTATATAATAGTA
TATAACTATACAATACTAGATAGTATGGTAGAAAGAATTATATATAATTCTTTCTACCAT
ACTATCTAGGCTTAGATACTACTATCTCAGATACTTATTATCTCAGATACTTATTATCTC
AGATACTTATGATTCCAGCCAGATCATTTCGTTTAAGACTTGAAGTTTGAATTCCTTTCT
TCAATCATTGATAAGAACTAATAATTCAAGTTTCAATCAAATTAGTCATTTTGACTGACT
GTTTTTACGTAGATGATAAGTAAAAAAGCAGTAGGAACTAGAATGAACAGTGCAGTAGCA
ATAAATGCGAGAATATTGACTTCCATAATCTCATTTTTTTTTTTTACTTCGCAATAACTC
GGGATCTAATCCCATAGAGATGAGAAATTGGATTCCTGTAAATTCAATGGGATGAATTGC
ATCCTGATGATACTGAATCGGATCAGTATTATGAATAACAATATATGATCTATCAAATAA
ATTCATCGTCGAGAATTGAATAGTATAACATAGGAAGATCCTTTATCTATACTAAATCTG
AAAAAGGATTCTTTATTGGATCAGGAAATTTACATCCTTTTCCACTTTTTCTTTTCTATA
AATAACCCAACCCTATCGTCTTCCCTATATATTCCTCCTTCGTTATATTATACTTATACA
TACAATTATGAGGTATTATATGACTGGTATGGTATTCTATGGATGACACACAGATCCAAA
TAAAAGAGTAGGAGTGAGATGGAAAAAGGACGAGTTAAGACGAGTTAAGTAGAAAAAATC
GAATATAATTCCAATGAATTTAATAAAAAGGAGTGTTACTCGTTCTCCTCTTTTATTTTA
TTAGTATTTCTTCCTTCAATTGGGACTGGAACTGGAAGGCATACATAAAAAATTGAGTGT
GCAATTTAGTTTATTTGAATGAAAATGAGATAGATTGTTTCCAATTAGTCATTGAGGATA
CCCCCCCAAAAAAAAGTTGGAGCTCAAAGGGGTTTTCATTTACCCTGACAAGTACTCTGT
CGAGGCACTTATGTTAAGTTCGTTGTGTCTCGTACAATAAACGAATACAATTTGCATATG
TACTCCGGTAAAAAGGGGTACTCTTTTCTATTTTATTCATCAAGAATATTGAAAAACAAA
AGTGGACAAGTATCTCTTAAATTCAAATAGTAAAGTAAATATAAGAATACTACCGATTGT
ACGAATCTAACTATTATGTTATGTCTCTCTCTTATCAATCGGCACTAATGAAAGAAATGG
AAATTCCCGTATTTGTCTGATGATAAATACGAAATAAAAACAAAAGAAATAGGGATCCCG
CTGGGTATTAGCTCTTGCTCCCTATTTCTTTTTTGCACGTTAAATAAATTTATCCATTTA
TTTAACGGATCGGATCCTAGTTCGGGACTGACGGGGCTCGAACCCGCAGCTTCCGCCTTG
ACAGGGCGGTGCTCTGACCAATTGAACTACAATCCCAGCGAGGTGTATGGTATACATATT
CTTAATGGTTTTATTCTTAATGGTTTTAAAAAACCATTTTATTTTCTTCGTCGTGTTGTA
AGAGAGACATGAATGATATACTAACTGATATTATATACACATAGATATGGACTATAGTCA
AAGTAACACAGATTACTAGTAACCCATGTTTTTTTAGTGCCAAAAATGGATAATCAACCT
TTCGACGAGAAAAAACTATTTTTCTTTTCATAATTTTTGATTATGTATTACCAATCTAGA
GTCTTAGAAAGATCAGAATGAATCAGAAAAACATGGATACATAAGAAAAATGCTTGATCC
ATAAAAGAGAAGGATTCCATTTTTATGGAGGACAAATTTCTTATATCATCGGTTATATCA
TATTTATGGAGCGGCGAATTTTTGGGCCGAGCTGGATTTGAACCAGCGTAGACATATCGC
CAACGAATTTACAGTCCGTCCCCATTAACCGCTCGGGCATCGACCCAGGAAGAATTCATT
CTAGGCTTATAGATAATCCATAATCAACTTCCTTTCGCAGTACCCCCAGGGGAAGTCGAA
TCCCCGCTGCCTCCTTGAAAGAGAGATGTCCTGAACCACTAGACGATAGGGGCATATCCG
CCCGACTGTCATCATACTATGATGATAGTATGTATAGTTTTTTGGAATTGTCAATATAAT
CTAATGATATGACTAAATCCGAACACTCTTTTCTACTTTTGTGTTATGATTCCATAGAAT
TTTTTATTGGATGGGAATAAATGAACCGTCCAATTTTCATTTATTTTTTTTTTTTTGTTT
GCTTTATTTAATTTGTATTTATATAAAATACTATATATTATATATATAGTATATATAATA
TATATATAGTATAGCGAATATAGCGAAAGGAGGTATAGGATTCTGTCCGTTCAGGCAGTG
ATTGGTCCAGCATAACGGAAAAGGATGTAAAAACTCACTTAATTTCTTTTCTTCTTCACT
CATTAATTTTAACTTAAAACTCGTTGCTTCCTTCATTGTTCAGATAAAATAGGCCATGCA
TATCACTATTTCACATTAAGTCAGAAAATTCAAAAACGATAGAAATTCTCTTTTTTACTT
TTTTATAAAAATTCGGTTCAGGGTACGAATACCTTCATCACATAATTCAATAAAATCTAT
TGAATCTATGTCAGTGTCAGATTGGTACATGTATCAATCGAGTAAATCTCGTTTTGATTG
GTCAGTAAAAGGAAAGAGGCGGGGTCGGTCTTGAAACAATTCATTGCATTATTAAAAGAA
AATTGACCCGCTTCACCTTTTGAGGGTAAATCGAATTGATCCTTTACTTTATAAATATAA
ATGAAACCCCTATGTATATGATATGTACATGATATATACATATATTATTTTTATTTGTAT
TTGTTTGCAGTATGCAGTGCAGTAGACTCATAATGAAAATGGCTATAATTCATGAATTGA
ATACAAAGGGCCCTTTTAACTCAGTGGTAGAGTAACGCCATGGTAAGGCGTAAGTCATCG
GTTCAAATCCGATAAGGGGCTTTTTTCACTAAACTAAAGTTTTAGTCTTCGTTTTCGGTG
TAGAATAGAGATATTCTTTTTATTTGTAAAAAGCAAATGGTAACCACCATTATAATGACT
TTTTATTATTACGAGTTATAGTTAGAAAGTTTATTAAAAAATGAAACATTATTAATTCAT
TATTATTAGTTACTATATAAATAGTAATTAATAATTGTAGTTATTAGAACTAGTCTACCC
TCTCCTGTAATGAGAGAGTAGTTTTTTCATGTTTAATTATTAAAATTGTTGTTTGTTGAC
AGGAATATTCTAGAATTAGATGTCCAATTATTTTTATGAAATGTCCAATCACTATTATGA
ATTACCAAACCAAAGTATTCTTACTTCTCCATTGTTCTTATCAAACCCAGCATAAAATTT
TAAATAAAGAAAAAGTAAGTGGACCTAACCCATCGAATGACGACTATATCAGCTATTCTG
ATATTTAAATTCGATATAGATTAAATTGTACAAGCGGGTTTTTTTATTTCCTTATCCCGC
GCAAGGCAAGAATTTGTCGATATTTCCAATTTCATCAATCTTCTTCTTCTTGCTGGATAC
TCCATGGGAATAAATCGATATTTTTTTTTCGCTACATATACATATAAAACATATAAAAGT
AAAAGTTTATACATAAAATAAAAAAGTATATTTAAAAATATATTTTTAAATATCTTTCCT
TGATTTTAGAATCCAATATTGTTTTGTTCTTCCGCCAATACAATATAGAACAAATACAAA
AAAGGAACTTTCATTTCCAGTCTACCATTATTTAAAGATTTAATCTAGTTTAGGGGCAAG
AAAAAAAATAGTGAATTTTATTTTTTGTTTGACCCATTCAAAGGATATATTCTGGAATAT
GAGTCATAGGACAATTCAAGGTTCAAATACTTATTTATTTTATAAAAGTTTTATTTGATT
ATAGCAATTTTGCTATAGTTTTTAGTATAGTAATTATACTATAAAATAATAGTATTTTTT
TTTTTTTTAGTATTTTATTTATAGTATAAATGTATAAATAAAGTTATAAAAGTCAGTATT
AAGATAAGCTATAAGGACTAATCGAATCGAGCTCATGGATTTATTTACCTAGATTGGTTT
GTGGCCCAATAGAAAAATTTGTATCTTCGATACCCATCATTGTACGGGGCATGGAACTAG
AAAAAGTCCACATATAATCGAACTAGCCTATGCCTTGGAAATGCTATGAGGTGTTCGGAA
ATGGTTGAAGTAGTTAAATAGGAGGATCGCTATGACTATAGCCATTGGTAAATTTACCAA
AAAAGAAAATGATCTATTTGATATTATGGATGATTGGTTACGCAGAGACCGTTTCGTTTT
TGTGGGTTGGTCCGGCCTATTGCTCTTTCCTTGTGCTTATTTTGCTTTAGGAGGTTGGTT
TACAGGTACAACTTTTGTAACTTCATGGTATACTCATGGATTGGCAAGTTCCTATTTGGA
AGGTTGCAATTTCTTAACCGCTGCAGTTTCCACTCCTGCGAATAGTTTAGCACATTCTTT
GTTGCTACTATGGGGTCCTGAAGCACAAGGAAATTTTACTCGTTGGTGTCAATTAGGTGG
TCTGTGGACTTTTGTTGCTCTTCATGGTGCTTTCGGACTAATAGGTTTCATGTTACGTCA
ATTCGAACTTGCTCGATCTGTTCAATTGCGGCCTTATAATGCAATCGCATTTTCTGGTCC
AATTGCTGTTTTTGTTTCCGTATTCTTGATTTATCCACTGGGTCAATCTGGTTGGTTCTT
TGCACCAAGTTTTGGCGTAGCAGCTATATTTAGATTCATCCTCTTTTTCCAAGGGTTTCA
TAATTGGACGTTAAACCCATTTCATATGATGGGAGTTGCCGGAGTATTAGGCGCTGCTCT
GCTATGCGCTATTCATGGTGCTACCGTAGAAAATACTTTATTCGAAGATGGTGACGGTGC
AAATACATTTCGTGCTTTTAACCCAACTCAAGCCGAAGAGACTTATTCAATGGTTACTGC
TAATCGTTTTTGGTCCCAAATCTTCGGGGTTGCTTTTTCTAATAAACGTTGGTTACATTT
CTTTATGCTATTTGTACCCGTAACTGGTTTATGGATGAGTGCTATTGGGGTAGTTGGTCT
GGCTCTGAATCTACGTGCCTATGATTTCGTTTCCCAAGAAATACGTGCAGCGGAAGATCC
CGAATTTGAAACTTTCTACACCAAAAATATTCTCTTAAACGAAGGTATTCGTGCTTGGAT
GGCGGCTCAGGATCAGCCTCATGAAAACCTTATATTCCCTGAGGAGGTTCTACCACGTGG
AAACGCTCTTTAATGGAACTTTAACTTTAGCTGGTCGTGACCAAGAAACCACAGGTTTCG
CTTGGTGGGCCGGGAATGCTAGACTTATTAATTTGTCCGGTAAACTACTTGGAGCTCACG
TAGCCCATGCCGGATTAATCGTATTTTGGGCCGGAGCAATGAACCTATTTGAAGTTTCTC
ATTTCGTACCAGAGAAACCCATGTATGAACAAGGATTGATTTTACTTCCACACCTAGCTA
CTCTAGGTTGGGGGGTAGGTCCGGGGGGGGAGGTTATAGACACCTTTCCATACTTTGTAT
CTGGAGTACTTCACTTAATTTCCTCTGCAGTCTTAGGCTTTGGTGGTATTTATCATGCGC
TTCTTGGGCCCGAGACTCTTGAAGAATCTTTTCCATTCTTCGGTTATGTATGGAAAGATC
GAAATAAAATGACTACCATTTTGGGTATTCACTTAATTTTGTTAGGTCTAGGTGCTTTTC
TTCTAGTACTCAAGGCTCTTTATTTTGGGGGCATATATGATACCTGGGCACCTGGGGGGG
GAGATGTAAGAAAAATTACGAACTTGACCCTTAGTCCAAGTGTCATATTTGGTTATTTAC
TGAAATCTCCTTTTGGGGGAGAAGGATGGATTGTTAGTGTAGACGATTTAGAAGATATAA
TTGGGGGACATGTATGGTTAGGTGCCATTTGTATACTTGGTGGAATTTGGCATATCTTAA
CCAAACCCTTTGCATGGGCTCGCCGTGCATTTGTATGGTCTGGAGAGGCTTACTTGTCTT
ATAGTTTAGGTGCTTTATCTATCTTTGGTTTCACCGCTTGTTGTTTCGTCTGGTTTAATA
ATACCGCTTATCCTAGTGAGTTTTACGGGCCTACTGGGCCCGAGGCTTCTCAAGCTCAAG
CATTTACCTTTCTAGTTAGAGACCAACGTCTTGGAGCTAACGTAGGATCCGCCCAAGGAC
CTACGGGTTTAGGTAAATATCTAATGCGTTCCCCCACCGGAGAGATTATTTTTGGAGGAG
AAACTATGCGTTTTTGGGATCTTCGTGCTCCTTGGTTAGAACCTCTAAGGGGTCCGAATG
GTTTGGACCTGAGTAGGTTGAAAAAAGACATACAACCTTGGCAAGAACGACGTTCGGCGG
AATATATGACTCATGCTCCTTTAGGTTCTTTAAACTCCGTGGGTGGCGTAGCTACGGAGA
TCAATGCAGTCAATTATGTCTCTCCTAGAAGTTGGTTGGCAACTTCCCATTTTGTTCTAG
GATTCTTCTTTTTTGTGGGGCATTTGTGGCATGCAGGAAGGGCCCGTGCAGCTGCAGCAG
GCTTTGAAAAAGGAATTGATCGTGATTTGGAACCTGTTCTTTCCATGACCCCTCTTCGTT
GATATTTTCTTATTTGTATTTTTCTATCTATTCTATTTTTTTTATATTCTGGCTCGGCTA
GGTGGAATAGCCGAGCCATTCCCTTTCCCTTTTATGAAAAAAAAAGGGCAGGGCCAAATG
AATAAAGAACAAAATTTTTCAGCAAGCAAAAGGAGAGAGAGGGATTCGAACCCCCGATAG
TTTTTTGTTCAAACTATACCGGTTTTCAAGACCGGAGCTATCAACCACTCAGCCATCTCT
CCCGGAGTTCATTTCGATTTTATTCCTACAAATGGAATATGACTATATGATACACTAACT
ATCCGTAGAAACATCCCAGATACAAATCTATATTTCGATGTATCTATTTGTATATTGTAA
ATATATATATATATATATGCATGATATGCATCATTAGTATTTCTACTTGTGAAGTAAATA
TTAAACTCCCCTCGACTCCATGTCCGAATAAAATAAAGTGGTAATAAGTTCTAAGTTCTA
AAGAATCAATTGATTCATGGTCAAATCCCTACATGATGTATTATTTATATATATTTTGAC
TAAGCGAGGGATTAAATGGTATAGTTTATTTGTTGGTAACTTGGAGGATTACAAACATGA
CTATTGCTTTCCAATTAGCTGTTTTTGCATTAATTGCGACTTCATCAGTTTTACTGATTA
GTGTACCCGTTGTATTTGCTTCTTCTGACAATTGGTCAAGTAATAAAAATATTGTATTTT
CTGGTACATCATTATGGATTGGATTAGTCTTTCTGGTAGCTATTCTTAATTCTCTCATAT
CTTAAACTGAAACTTATTTTTTATTTCCCCGATCCAAAAATGGAAATCCTTCGATTTCTA
AGTTCTAAGAAATTCGGATTGTGAGGCCCATTAAGATTCAATCTGAGTTCCAAAAAAATT
ATATTTTATTCTTGTATCTGAATATTTGGCCTGTACATATGATCCAAACGCATATATGAT
ATATGTTACATGTCATATATGTGTGGACATATGCATGCATATCAAAAAGAAAAAAAAAAT
GCGGATATGGTCGAATGGTAAAATTTCTCTTTGCCAAGGAGAAGATGCGGGTTCGATTCC
CGCTATCCGCCCATGGTGAAGTAATGTATTATGATAAGATAAGAGATAAGATCGCAAATT
CGAACTAGTAATACTAACTACTATAGAACTACTACTATAGTAGTAGTTCTATACTTTACC
TTTTTTTGGCTTCTGCCCCCCCCCCAAAAAAAAAAATAGTTATTAATTAGTTATACCTCA
ATTTTTTTATGTTGCGGAGACAGGATTTGAACCCGTGACCTCAAGGTTATGAGCCTTGCG
AGCTACCAAACTGCTCTACTCCGCGCTGAAGAACCGGGAACTTATGGACGAAGAAAGATG
GAATACACCTCTTTACCATTCTGTACAAATAGCATACTCCATTTGTACAGAATGGTAAAG
AGGTGTATTCCACAATCATAAATCATAGAAATTTATACAAACAGGAAAGGATATTTTTCT
CCTTACCAACTTGATCTTATTGCGCCCGGTAATAAACATGTATGAAACATTTCCCGAAGT
ATGTGTCCGGATATCCCAAAGTCTCGATGGTTAGCTCTAGGTCTTCCAGTCAAAAAACAA
CGCCGATGGAGACGTGTAGGTGCGCTATTACGTGGTGGGGATTGCAATTTTACATGAATT
TCCCATTTTTCACTCAATGATGAAATTTTGCTTATTTTTTTTTTTGAGGATCGACGAATC
AAATGATATTTCTGTTCCAATTTCTGCCTTTTCTTCTCCCTCTGAATCAAACTTTTTCTT
GCCATAATATAATGTTCAGTTCCTATTATTATTTATGATAGAGTTCGGATCCTAGATGTA
AAAATATAAGAAGGTGGATCCTCATCCTCCCTATCCATCGAAACAAATGAGATTGTTGCT
GATACAGTACATAAAAAAACAATAAATAACTAAATTAACCAAATTTTCCTGATGTAGAGG
CAATCAAGAAAGCTGCATAAGTAAATATATAACCTACGGAAAAGTGGGCTAATCCGACCA
ATCTTGCTTGCACAATGGAAAGAGCCACTGGCTTATCTCTCCATCGAATCAAATTAGCCA
AAGGTGTGCGTTCATGAGCCCATGCTAAAGTTTCAATCAATTCCTGCCAATATCCACGCC
AAGAAATTAAGAACATAAATCCAGTAGCCCAAACAAGATGTCCAAATAAGAACATCCAAG
CCCATACGGATAAACTATTCATACCAAAAGGGTTATATCCATTGATAAGTTGTGAAGAGT
TTAACCATAGATAATCTCTTAACCACCCCATCAAATAGGTAGAAGATTCATTAAATTGTG
AAACGTTACCCTGCCATAATGTGATGTGTTTCCAATGCCAATAAAAAGTAACCCATCCAA
TGGTATTTAACATCCAGAAAACTGCCAAATAAAATGCGTCCCAAGCAGAAATATCACAAG
TACCGCCGCGCCCTGGCCCGTCACAAGGAAAACTATAACCAAAATCCTTTTTATCTGGCA
TTAACTTGGAACCACGTGCATCTAAAGCACCTTTTACTAAAATCAATGTAGTTGTATGCA
AACCTAGAGCAATAGCATGATGAACCAAGAAGTCCCCAGGACCTATTGTTAAGAAGAGTG
AATTACTATTCTCATTAACTGCATTCAACCAGCCCGGTAACCATATGCTTCGGCCTGCGT
TGAATGCTGGGCCATTCGTTGAAGATAAGAGTACATCGAACCCATATGAAGTCTTACCAT
GAGCGGATTGTATCCATTGGGCAAATATGGGTTCGATCAAGATTTGTTTTTCCGGAGTAC
CAAAAGCGAGCATGACATCATTATGAACATAAAGGCCCAAGGTATGGAACCCAAGAAAGA
GGCTGGCCCAACTTAAATGAGATATGATAGCTTCTTTATGGTCTAACATTCTTGCCAATA
CATTATCCTCATTCTGTTCCGGATTGTAATCTCTAATGAAGAATATAGCTCCATGAGCAA
AAGCTCCTGTCATGATAAACCCTGCAATGTATTGGTGATGAGTATATAACGCAGCTTGAG
TAGTAAAGTCTTGTGCTATGAATGCATAAGCAGGTAAAGAGTACATGTGTTGAGCTACTA
AGGAAGTAATAACCCCTAAGGAGGCTAAAGCAAGACCTAATTGAAAATGAAGCGAATTAT
TGATTGTGTCATAAAGACCTTTATGTCCGCGCCCTAATCGACCCCCTGGAGGAATATGTG
CTTCTAAAAGATCTTTGATACTGTGCCCAATCCCGAAGTTGGTTCTATACATATGGCCTG
CGATCAGGAAAAGAATTGCGATAGCTAAATGATGATGAGCAATATCGGTCAGCCATAAAC
TTTGTGTTTGTGGATGGAATCCACCGAGAAGGGTTAGAATGGCAGTTCCCGCTCCTTGGG
AAGTACTAAATAAATGGCTACTCGAATCAGGGTTTTGGGCATAAAGATTCCACTGACCCG
TAAAAAGTGGTCCCAACCCTTGAGGATGGGGTAATACGTCTAAAAAATTATTCCATCTAA
CGTACTGTCCCCTGGATCCGGGAATAGCTACATGAACTAAATGTCCTGTCCAAGCCAAAG
AACTTACTCCAAAAAGTCCTGACAAATGATGATTTAGACGAGATTCTGCATTTTTGAACC
ACGAAACACTTGGTTTCCATTTCGGTTGTAGGTGTAACCAACCCGCTATTAAGGATATAG
CAGAAAGAAATAATAGAAAAAGAGCTCCAGTATAAAGATCTTCATTAGTGCGTAATCCGA
TTGTATACCACCACTGATAAACACCGGAATAAGCGATATTCACTGGACCGGTAGCACCTC
CTCGAGTAAAAGCTTCCACAGCCGGTTGACCAAAATGAGGATCCCAAATTGCATGAGCAA
TGGGTCTTACATGTAAAGGGTCTTGTATCCATGACTCAAAATTTCCTTGCCAAGCTACAT
GAAAGAGATTTCCGGACGTCCACAGAAAAATTATTGCTAACTGACCAAAGTGAGAAGCAA
AAATATTCTGATAAAGACGTTCCTCAGTAATATCATCATGACTCTCGAAGTCATGTGCGG
TAGCAATACCAAACCAAATACGACGAGTAGTGGGGTCCTGAGCTAAGCCTTGGCTAAACC
TCGGAAATCTTAATGCCATAATGCCTTTCAAATCCTCCTAGCCATTATCCTACTGCAATA
ATTCTTGCTAAGAAGAATGCCCATGTTGTGGCAATTCCACCCAGAAGGTAATGGGTTACT
CCTACAGCACGTCCTTGTACAATGCTCAAGGCTCTAGGCTGAGTAGCAGGAGCAACTTTT
AATTTGTTATGAGCCCAAACGATGGATTCAATGAGTTCTTGCCAATAACCACGGCCGCTG
AATAGAAACATTAAACTGAAAGCCCATACAAAATGAGCACCCAAGAAAAAAAGACCATAT
GCAGATAATGAAGAACCATAAGACTGAATTACCTGAGATGCCTGTGCCCATAAGAAATCT
CGGAGCCACCCATTAATAGTAATGGAACTCTGCGCAAAGTTTCCTCCTGTAATATGAGTT
ACTACTCCTTGATCACTTATAGTACCCCAAACATCCGACTGCATTTTCCAACTGAAATGG
AAAATAACTACCGAAATGGAATTGTACATCCAGAATAGACCTAAGAAGACATGATCCCAG
GCGGATACTTGACATGTCCCCCCTCTTCCAGGTCCATCACAAGGGAAACGAAAACCAAGA
TTTGCTTTATCAGGGATCAAACGGGAACTGCGAGCAAATAGAACACCCTTCAGTAGTATC
AATACAGTTACGTGGATCGTAAATGCATGAATATGATGGACTAAAAAGTCTGCGGTTCCT
AATGGAATAGGTAACAAAGCAACTTTGCCGCCTACTGCTACCAACTCACCACCTCCCCAA
GTTAAGCTGGTACTTGCTGTTGCACCAGGAGCTGTTATGCCAGGTGCTAAAGCATGGGTG
TTTTGTACCCATTGAGCAAGGATGGGTTGTAATTGTATAGCGGTATCTGAAAACATATCT
TGGGGACGCCCTAAAGCACTCATGGTATCATTATGAATATACAAGCCAAAACTGTGAAAA
CCTAAAAATATACATACCCAGTTAAGATGTGATATGATTGCATCGCGGTGTCTAAGGACA
CGATCTAATAGATCGTTGTATCGAGTAGTTGGATCGTAATCTCTTACCATAAAAATTGCT
GCATGTGCAGCAGCACCAACTATAAGAAACCCACCGATCCACATGTGATGGGTGAACAAC
GAAAGTTGTGTACCATAGTCAATAGCTAGGTATGGATAGGGAGGCATGGAATACATATGG
TGAGCTACAACAATGGTTAAAGAACCTAACATAGCGAGGTTAAGAGATAATTGAGCATGC
CACGATGTTGTTAGGATTTCATAGAGTCCCTTATGGCCCTGCCCGGTAAATGGACCTTTA
TGAGCCTCTAAAATGTCTTTAAGGCCATGACCAATGCCCCAGTTAGTTCTATACATATGA
CCTGCGATCAGGAAAAGAATAGCAATAGCTAAATGATGGTGTGCAATATCGGTTAGCCAT
AGACCACCTGTTATTGGGTCTAATCCTCCACGAAAAGTCAGAAATTCTGCGTATTTTGAC
CAATTCAAGGTGAAAAAGGGGGTTGCTCCCTCGGCAAAACTAGGATAAAGTTGAGCCAAA
AGGTTCCGATTTAAGATAAATTCATGAGGAAGTGGTATTTCTTTAGGATCAACTCCAGCG
TCGAGAAATTGGTTAATCGGTAAAGATACATGGATTTGGTGTCCCGCCCAAGAAAGAGAC
CCAAGTCCTAATAACCCCGCTAGGTGGTGATTTAACATGGATTCCACATCTTGGAACCAA
GCCAATTTTGGGGCGGCTTTATGATAATGGAACCAACCGGCAAAAAGCATTAACGATGCA
AAGACCAATGCCCCAATGGCGGTACAATAAAGTTGTAATTCATTAGTTATTCCAGATGCT
CGCCAAATCTGAAAAAAACCGGAGGTTATTTGTATTCCTCGGAAACCCCCACCCACATCA
CCATTCAATATTTCTTGACCCACTATTGGCCAAACTACCTGAGCACTGGGTGCAATGTGA
GTAGGATCACTTAGCCATGCTTCATAATTTGAAAAACGGGCGCCATGGAAGTACATCCCA
CTCAACCAAAGAAAGATAATGGAGAGTTGACCGAAATGAGCACTAAATACTTTTCGAGAG
ATCTCCTCCAAATCACTGGTATGACTATCGAAATCGTGAGCATCAGCATGTAGGTTCCAG
ATCCAAGTGGTAGTATCGGGGCCTTTAGCTATTGTTCTTGAGAAATGGCCGGGTCTGGCC
CATTCCTCGAAAGAGGTTTTTATAGGATCCCTATCTACAACAATTTTAACTTCTGGTTCC
GGCGAACGAATAATCATTAAGTCCTCCTCTTTCCGGACAACACATACAAAGAGACCCGCC
AATCATCAAGTTTTTAGTGAACCTCCGAAAGATAGCTATTTTTTTTTTATGATTAATCCT
TTTTTTCCTATCTCCCATCCATCTATTTAGTTATTCACTAGAGCAATTATGATATTGAAG
TCAATCCGAGGCAAGTGTTCGGATCTATTATGACATAACGATTAGGTGCCCAAGGGGCCT
ATTTTCCTTGGAAAGTACTTTCCCGGCGAAACGAAAAAACAATTTTTTTTGCAACCTAAA
CCTAGTATACTTATATCTGAATGTATAAGTACCCATATGAATCTACTTCTATGAAATATT
CTATTCCTTTACTAGAAATCACAAGATCATTCATTAGGATTAATAAGATCCATTGCTATA
TCTTATCCATATTTAGTCATTCCACCGTATCTTGTATCTTTCTTTTACTAGCTTTATTAG
TTTTATTCTATACCGTTTTATCCCTATGAGATACCATACAATGATTTTAGAAAGAAAGGA
TATAATGAAACTCTTGATTGGATCTTTTCATGGGAACACGATCTATTTTATTTGATTGAT
GGATCCAACAACTAATTTTAATGAATTAAAAAAGGGAGTGGTCTTATTCAAAACGCCTCG
TGATCTTCAACCAATTTTGTGCTTCAATATAATTACCCGGACTAAGCGCTATAGCTTGTT
TCCAATACTCAGCAGCTTGATCGGACCAAGCCTCTGCAATTTCAGAATCACCTTGTAGAA
TGGCCTGTTCTCCCCGGTCGGAATAGGTAGCTCCTTCCCTTCGAACCGTACTTGAGAGTT
TCCTACCTCATACGGCTCGACAATCGATTCTTTTTGCTTGCGCCCCGTCTTAATCTACCT
TATGTTAATTGAATTAGATTTGTCATATTGTCATAAAAGTATCCCATTTTTGTTGGGTTA
GCCAGAAGAAGTTAATTACATAAGTTTAAAACTCTAATTTTTTGATCAATAAAAAGCTTT
ATCTTTTCTCCCACCTTCAGAGGAATGAAGTATGGATCGACCCTATATCCTATATATAAT
AGTGTTAAAATATAGTGTTAGAATTCTCTGAAAGGTAACTATCTCGATTGCATATATGCA
ATTTATATAATATAGATATAGAATTTTTGAAAAAGACTTTCCTCCCTAATATCCTAATAT
AATATAAGAAAAAAGAACTTACGATCTTTGGGATCTGATGCTACACCGCTGCTCAATACC
TTAGTGGATCAACTCTATTACATAATTTGATTCCTAACTTTTATCCTGTATCACGGGATA
AGTAAGTAAAGCAGTTCTTAACTCTATCGACCAAATAGTTTGCTAATTGATCTTTACGGT
GCTTTCTCTATCAATTCAATCCTTTATCCATGGAGTATATAGGTTTTATCTATTTCTTCT
TAATTTTGGTTCTCGTGAAGTCTCTTTACTTGCTACAGCTGATAAAAACCGTTGCTTTAG
ACGACGCATATGTAGAAAACCTATTTCATTCTAGTATTTACTAGTTAATTGGATCTTTTT
TCCTTCTTTCTATAGTAGAGATAGTCGCACGTAATGACAGATCACGGCCATATTATTAAA
AGCTTGTGGTAAGAATGGGTTTCGTTCCAGTGCCCGGAAATAATATTCCAAAGCCCTTGT
ATGCTCTCCGTTGCTTGTGTGTATAAGTCCTATGTTATAGAGTATATAACTTCGATCATA
GGGATCAATTTCTGGTCGCGTAGCTTCATAATAATTTTGTAAAGCTTCCGCATAATTTCC
TTCGGATTGAGCCAACATCCGTTACGGTCGTTCATTCTATTCAAAGAATCTCCGTTCCAG
AACCGTACGTGAGATTTTCATTTCATATGGCTCCTCCCTTCTTTCTGCGCATAGTACTAA
GGGAAATAATCCATGAAATTCAAATTTGACTATTCTCATTATGAACTGAAAGGAGCTAGT
ATTTTTACAAGAAATCTCTAGCCAGCCTTCCTGCAAGAGGTTGTTTATTAACACCAACTG
TATTAGTACTAGATGGAAATGGTAACTCCAACAATTTCTTTGTCCTCAACGCCCCCTATT
TCCAGGAATTAGTCACTTCAACGATCTTTGATGGTTATACGGATACCCAAAGTACGAACG
AGATGGATGTTTGTTGTCCCAACCATTCTTGTTAGCCCCGATACCGATAAGGAAAAGGGT
AATTTATAACAAAGTTTTCATGTTGTTGATTCCTAGGTGTAGTGCTTCTTCCCCTATGCT
GCCTATTGGTACTAGTGGAGTAGGATTGACTCGCAATACGGAACCCATAGGTGTAACCTT
TCGCTAAATACTAAAATCAACAATTGAAGCATCCGAGGCTGCATCAATCGAGGATACACG
ACAGAAGGAATTGTTCTATCTACAAACTTCACCTTCACCAAGCGTGGGTTTATTTTAATA
ATTTGGTTTTTTCTATCTCGAACCATGTCTCTTTTCTTTCTCGTAATACTGGACCTAAAA
AAAAAAAAGAATCAAATCGCACCATCTCTGTAATAGGTAAATGCCTTTTTTTCTCCGGAA
GTTGTCGGAATTATTCGTAATAAGATATTGGCCACAATTGAAGAGGTCTTATCAATAAAA
TTTGCATTTATCTGAGATCTTGGCATAATTAACAATCCATTCTATAATTCTTTTCATTAC
CCTTAGGGTAAGGGGAAAATGATCCCGCAAACTAAAGGAATTGTACGGTACGAAATAACA
TAAAATAAAAACAGACTAATTCTAAAAAAAGATGTGGACCTTTTGTTTGGATTGGACAAG
GAGAGATATGAAATATTGAAATCAGATTCGATTTCATTCGAATTTCGTAGTATAACAATG
AACGGAACTATAAATATTTCATCTAAGTTGAATAACCAAGGATTGTACTGCGGATTCTGA
TAATTCGAGAAGTTTTTATTTGGTTATGATCCAAAGAAGAAACAAAAAACAAAACGAAAT
AATTTTTCTATAAAAAAATGGATAAGACTAAGGTAAGTATCCGTTTTGTTTTTTGTTTGC
ATAACATGCATATGCCATGTCATACAATTTAAATATAAAAATACACGGGACGATTCAATA
ATTTGTATTAGATCCATGGGATAGCTAATGAGCTAAATTTTTGTTGAGAAATAAAAAATT
TTATTTGATTTGAAAGGAATTTTTCCTATGGAACTATTCATCAGTCGCACTTGTACTGCA
ATAATATGAATGACTCGCTATTCACTATTCACTCGGTTTCTGGTCAATAATAAGATTATG
TAGGAGAGATGGCCGAGTGGTTCAAGGCGTAGCATTGGAACTGCTATGTAGACTTTTGTT
TACCGAGGGTTCGAATCCCTCTCTTTCCGTTTATCTTAATTCACCGACGTTACTGAATCA
AATCAAATACCATCATCTCAACAAGAGGACCCTTATTTGATATAAATTCTCGATTCCTAA
TCACATTACTGTGATACGTAAAATACAAATATCGGAAAAAGAAAGAGCAAAAAATATTAC
CGCTTGTCCGTTTGTGATAGGTGAATAATAAAAATTCGGACCAAGGCCCTTAGATCTATT
TATTTTTATTTCGGCGAAAACAGACAAAATTCTATGAATTTTTCTTTGTTATTTTTGTGA
GGTTCAAGTCTGACGGGAATAATATTCTACGACTAACAACTCATTTATTTTCAAACCAAT
CCATTTACTATCTACTATTTGATTTACTACTCCTTTATATTGGAATGAGTCAAAAGTCAA
ATGTTTTGGCAATTCCTCGTGGGGGGATAAAGAAATATAATTTTTAATCAGAGCTTTCGA
TCTTTGTTTATCCTTCGTAGTAATAATATCTCTCGGTTTACAACGATAACTTGGTATATC
CACTATACCACCATTAACTAAAATATGTCTATGGTTAACTAATTGCCTGGCTCCTGGAAT
CGTCGAAGCTATACCCAATCGGAAAAGGATATTATCCAAACGCATCTCGAGTAATTGTAG
TAAAACCTGACCTGTTGACCCTTTAGCTTTTCCAGCGATATGCACATATTTAAGTAATTG
TCGCTCTGTCAAACCATAATGAAACCGCAATTTCTGTTTTTCTTCTAGACGAATACGATA
TTGCGATCTTTTACCAGAACGCAATTGGTTTTTAGGATCACTTCCGGATCTAGGTCTTTT
ACTAGTTAGTCCTGGTAAAGTCCCCAGACGACGTATTTTTTTGAAACGAGGTCCTCGGTA
ACGAGACATAAAGACTCCTTTTTTATTTTATTGAAATTTCATTGTTTAAGAATAAACAAA
AATGAAAACTGAACTCTAAATTAAGACTGAACTAAAGGATAAACAAAGCAAAGCTAAATT
TATTGAAATACTACAAAAAAGTAGAATAAAATAAATTGTATCACTATCCGTATTTTTGGT
ATATATGTATATATATAATTTCTATATTATATATATAAATATAATTTTAAAATTTTTTGT
ATATATATATATATAGGTGGCTACGTTTTATAATTTGTTCTTTTATGATTTGTTCTGTAG
AAAGAGATCTAATTCTTCCAATATGTTGTTTTTTATTTATAGTTGCAAGTTACCACGACA
TAATAGATGGATCAGTTATTCAACATTTTGATAAAATGGGGAGAGAGACTCTCAATCACG
TAAAAAATCGATAGAAAAAAGCCGGCTATCGGAGTCGAACCGATGACCATCGCATTACAA
ATGCGATGCTCTAACCTCTGAGCTAAGCGGGCTCACATATCACATACACATATCACATAA
CATAAGAGAAAAATAGTATATAGAAATCAAAGAAACTACCGGATTTCATCTATTAGCCAA
TCTTAGCTTAGCTATTTATTTTAATTTTATAATACTAACTATATTTATATTTAATATGAA
CTAGAACCATATAGTTGTATATAGTTCATATTTTATTAACTATTATAGATATAGAACTAA
CTATATCTAACTATAGAACTAACTATATCTAAATCTAACGATATAGATAGAATAGTTAGA
ATATATAGAACTACTTCTAACTATAATGTATAACATAATGTATTTACATATATATACATT
TACATATATATACATATATATAATATATACATATATATATATATATTTTTATTTTCTATA
TAATTTCTATATTAGATAGATTTTATATATATAATATATCCTTCTATTTATATATATAAA
TATAAAAGATATTAATTATATATTTTTAATAAAAAAAAAATGATATAAAATAAAAAAAAA
AATGGAATTTTACTTATTTAATTTAATTAATTATAATATGATGAATATCAATTTAATCAA
ATTGTAAATTATAATTCGAAAAAATCGAACTCTTTCTGAAAACTTAAAATTTTTTAAAGC
AGTTCTATAAAATTATAGAAATTTAATAGTTATTAACTAGTGACTTATAATTTAATTGTT
AATTATATATAGTTATAGTGAATAATAGGTGCTAAGATAAGAAAAGGATAAAGAAAAGAT
ACAATCTAAATTAAAATGAGACATTCCTCTGGTTTGATTCGGAAAGGGAAGAGATAGGAC
GAAAAAAAAGAATGAATATCGACCGTTCCACTATTTAAATTCGCACTGTAAAAATTAAAG
GTAGGGGAAAAGGTATATATGTTGGATATACCTATCCATATTGAATTCCGGATACATCAA
TGATAGAATCAATTTCTTATTGAAACAAAGTTCATCCAATAAATATATATATATATATGA
ACTGATGGGGGATAGACAAAAAAACTAGATAGGAGCATACAATACACTTTTTCAATATAG
AAAAAATTATCTAACGAATTAAACAGGTCCAAACAAACAAAATAAGTAAAAGAAAATTCC
AACTGGATCTTGGTATCGAGGGGGATATGGCGAAATTGGTAGACGCTACGGACTTGATTG
GATTGAGCCTTAGTAAGGAAACCTGCTAAGTGGTAACTTCCAAATTCAGAGAAACCCTGG
AATTTAAAATGGGCAATCCTGAGCCAAATCCTTAGTTTGATAAACCTTAGTTTTATCAAA
CTAGAAAAAAAAAAGGATAGGTGCAGAGACTCAATGGAAGCTGTTCTAACGAATGAAGTT
GACTACGTTTCGTCGGTAGTTGGAATCCGTCTATCAAAATTACAGAAAAGATGTTCCTAT
ATACCTAATACATACGTATACATACTGACATATCAAATCAAACGATTAATCATGACTCGA
ATCCATTATATTATATGGATAATTATAATATGAAAAATTCAGAATTAGAGTTATTGTGAA
TCCAGTCCGATGGAAGTTGAAAGAAGAATTGAATATTCAATTCAATTATTAAATCATTCA
TTCCAGAGTTTGATAGATCTTTTGAAAAACTGATTAATCGGACGAGAATAAAGAGAGAGT
CCCATTCTACATGTCAATACCGACAACAATGAAATTTATAGTAAGAGGAAAATCCGTCGA
CTTTAGAAATCGTGAGGGTTCAAGTCCCTCTATCCCCAATAAAAAGGTAATTTTACTTCC
TAAATATTTATCCTCCTTTTTTTTTTCATCAGCGATTCAGTTCAAACAAAATTCACTATC
TTTCTCATTCACTCCACTCTTTCACAACACAAATGTATCCGAACTAAAATCCTTGGATCT
TATCCCAATTTCGATAGATACAATACCTCTACAAATAAACATATATGGGCAAATAATCTC
TATTATTGAATCATTCACAGTCCGTATCATTATCCTTACGCTTACTAGTTAAATTTTTTA
CTACTTTTTAGTCCCTTTAATTGACATAGACACAAACACTACACCAGGATGATGCATGGG
AAATGGTCGGGATAGCTCAGTTGGTAGAGCAGAGGACTGAAAATCCTCGTGTCACCAGTT
CAAATCTGGTTCCTGACATGTAAATAATGTATCGGATAGATATTCATACAAATTCATCGT
AATCAAGATGGATCGGGATACATTTTCGTTAATAGTATAAAGCATACAGTTACTAATCTA
GATGTATAGATATATATTTCCTCTTGGAGGGATTAGTAATGTATGGTTATGGTAAAGAAC
AAAGTGAGATTATAGTGCCGTATCCTTTTTCTTTCTTGTTTCATCATACTGTATTTTCTT
TCATTTCTTAATTTCATATTTTTTTTTACATTTATTCCATTTCTTCACTCTTGCTTACGT
TACTTTGACTTTCCGGGGTCCATCTAAGTAAGTTATGTGCGCGGTACAAAGTTCATGGTG
CAGAACTCTTTTGATTCATTCTATTGTTTCTGCTCATATGAAATGGATATAACCTTTTCC
TAATTTTTGAATATAAATGAAGTTTTTTTTTTAGGTTATTCATAATATGAATTAAAGTCC
GGTTACTTTCTTTCATCTAGAACGGGGCGTAAAAATTTTCCTTCGCTTGAATGAAATCTG
GAATCGTGTCATAGTCGTATAACTAAACATTAGTTTCTTATTCTTATCATTTAATGAGCA
TCTTGTATTTCATAGAAATTGGGGATAATATAGTCCTTACGCAGGGGCCAACCTATCCAA
CTTTCAGGCATCAAAATACGTTTAAGACGTGGATGATTATAATAAAGGATTCCCAACATA
TCATAAGATTCACGTTCTTGAAAATCAGCACTTCTCCAAATCCAGAAAACAGACGGGATT
CTAGGATTATTCCTAGGGGCAAATACTTTTATGCATACTTCTTCAGGTTTATCTATATCA
TACTCTATTCTCGTAAGATGATACACACTGGCTAAAAATCCCCCCGGTGCTACATCATAG
GCACACTGGGAGCGTAAATAATTGTAACCATATACATATGAAATGACAGCAATGGAATCC
CAATCCTCGGTTTTTATTTGTACTATTTCTATTCCTTGGCAATCGAAGCCCAAAGATCTA
TGAACTAGCTCATGTTTTACTAACCAATCAGATAAACGATCCTGTTGCATCTTCTTGATT
TCTCCCACATTTGTATTTATTTGTATTGAGTATTTCAATTTACAATGAAATTTTTAAAGA
GTGACCCTTTTTTTTCTTATTCTGCACAAAAGAACCTTACCTTTCCTGATTCACTAATTC
GGGGGGAGATACTGAACTTTTGGATTGAAAAAATGTTTTAGAAGGTATCTCTGAAGTAGA
TGCGGATTGATAGAGCAATTCTTGATCATAATTTCCAGTATGAATACTACGCCGAACATA
AAACTTATGATTGGTAGTAAAACATCGATTTTCCTGTTGAGACACAGTTCTATCTTCAAG
GATTTCTCTAGATATCTTCTTACGAAGTTTCGTTATAGCATCTATAACAGCCTCTGGTTT
AGGTGGGCAGCCCGGCAAATAGACATCGACAGGAATTAGCTTATCGACTCCACGAACAGT
ACTATAAGAATCAGTACTGAACATACCTCCTGTAATAGTACAGGCTCCCATAGCAATGAC
ATATTTTGGTTCAGGCATTTGCTCATATAATCTTACTAAAGAAGGAGCCATTTTCATTGT
GACTGTGCCGGCTGTTAAAATTAGGTCTGCTTGCCTAGGACTCGATCTTGGTACCAATCC
ATAACGATCAAAGTCGAATCGCGAGCCTATTAATGAAGCAAATTCAATGAAACAACAACT
GGTACCATAGAGAAGCGGCCATAAACTGGAAAGTCTTGACCAATTCGAAAGATCATTCAA
TGTAGTTGAAATAACTGAATTGGTAGTTATTTTGTCAAGTAAGGGAAACTCAATCAAATT
CATAACTGTCTCAATGTAATCTTTTCCTTCCTTTTTATTTTGATTGTATGAATATTTAGT
TAAGACCATTCCAATGCTCCTTTTCGCCATGCATAAACTGAACCAACAATTAGGATAAGC
ACGAAAATGAAAGCTTCAATAAATACGGATACACCCAATACATCGAAACTCATTGCCCAT
GGATAAAGAAATACCGTTTCAACATCAAAAACAACAAAAACTAGAGCAAACATGTAATAG
CGGATTCGGAATTGTAACCAAGCATCCCCTATGGGTTCTATACCCGATTCATAACTAGAT
AGTTTCTCCGGTCCTTCCCTAACCGGGGCTAAAACTCCGGAAATTACAAATGCCAAGATA
GGAATAATGCTTGATATTATCAGAAATGCCCAGAAAATATCATATTCGTGAAGCAGAAAC
ATAAATGTACTCCTATTAATGTGGAATATGCTGAATTATTCGATTCGAATCGGAAGTGTC
AATTTATCCAGAACTTCTTATCTTAGTTTAGGCGAAAGAAGAATATATTTTGATCAAACG
GCATAGTTTAGAGTTTCTGTGGGACATATTTTGTTTAAAGATTCACCTAAGAAAATCCCA
CTTACATTTTTTATTTCGATTCTATTTAGATATGGTGTAGACATAGGGTGCTCCTTCTTA
CAAAAACAAGATTCTCTCACTTTGTCTTGGGTTCTCTATCCTCTATAAAAAGATAATTCT
ATAAAAACAAGTTAATAAAATACTAAAATATCCTATATTATCCTATATATCCTAATATTT
ATAATATCCTACCTAATATATATATATATTTATATATTATTATGATTACTATCTATATTA
TAATCCTAATACCTAATATATCCCAANNNTAATAATTAATTAAATACTNATAAATAGTCT
ATAATTAGTATATTCAAATTATTTATTTCATTTCCTTTTTTCTTAATTAATTTGATTCAA
TCCGTTGAATTGAGAGGTGACATATAACAAGTTATATCTTTCTCTACAAAAACAAAAAAA
ATTGGAAACTTTGAACCTGTACCATCTCACCTTATCAGAAATAAATAAGAAGGATGGAGT
TATTTCATTAGAGTTAGAATAAAAGATTCTTTCTATTTTGGAACAATCTCTAGTAATAAA
CTAGATTACGATTTGGAATGAACCAAAATACTCGTTTGTTTTGTTATGGCAATAACACTT
AATATTATTAATATAATGATAACACCAAACAATGGGGTAGATTCCGACACAAAAAAACTT
TTACAGTACACCTATACTAGATACTAGACAATGAAACATAGCAAAGAGTGGAGTAATCTA
ATCGACGGAATCATAAAAGATTTACATAACATTACATTTTCTAATGAAAGAATTACATAT
TATCGAATGATTCAATAGACCAAATCAAACCCCCAACCCAAACCCCCCCAACTCATAGAA
TATAACGTTAATCCTTTAGTACCAATTCATTATCTCTCCATTATTTGTGAATCAATCAAT
AAGGTTTCTCTTGTTCTGCCAAAAAAAGATTAGTGATTAGTCAGGACAGGGGTTTTCTAC
AAATACAAGACCTAAGACCAAAAAAAGAATACGTCTTAGACCCATGCTACTTAGAATTAG
ATTTCGTTGGGTCAGGTTGAAGTTTTTAGTCGGAATCATGTCATGATTTCCACTTCCTAA
ATTGATTTGGATTCGGTATNNGTTCTGCCAAAAAAAGATTAGTGATTAGTNNCAGGACAG
GGGTTTTCTACAAATACAAGACCTAAGACCAAAAAAAGAATACGTCTTAGACCCATGCTA
CTTAGAATTAGATTTCGTTGGGTCAGGTTGAAGTTTTTAGTCGGAATCATGTCATGATTT
CCACTTCCTAAATTGATTTGGTAATGCTTTCATTTCTACGATACCTGGCCACAACTATGA
GGAAATGAAAGCTATACTAAAATAATATAAAATATATTAGGATTATAGGGCTATACGGAC
TCGAACCGTAGACCTTCTCGGTAAAACGGATCAAACTTATTATTATCGAAATGATTTGAA
CTGTTTCAAAGACCCAACATGCATTTTGTTGCATTGGGCTCTTCCATCAACTGATGTAAA
GATCAGTTATTCTACCATATTTTATCTTTAGAGGAAGATAATGAGATGGCTCCATGTGCT
ATGATTCATTATTTGTATTCTGATCTAGGAGCAATACCAAAGTGTTTCAAGGAAGTATTA
CGTTGACTTAGGTCTGCCTTCGGCCTAGATTAACCTAAGTTAAATAGAATCTCTATCGCC
TCGCTGGAACAGTCGAATATGAGACTTCATACACCTTCAAGTTCATAGAGCGAAAAGAGG
TTTTTTTGAGTCCCTTATACTCATTATGCCTAGCATTGAATGGGATGGGTATTTACCTTA
TCAACTATCAAATCACTGGTGGGTTCTATTTGATTTGGCAACTTAATTAGCGCCTGAATC
GGACCGAACCAAATATTTGTTAGGTCAGGCTATTGTTCTCTTGTTCCCTCGAACCTATGG
AATGGAGTAAGACATCAATTTTTCAATACGATCAATTATGTTCATTGCATAATTGGCTCC
TTTGAAAAGCATTGGCGCACGTGTAAACGAGGTGCTCTACCAACTGAGCTATAGCCCTTG
TTATAGACATCTTAACATATAGACAATTTCTTGTCAAGATAGATATTTCATAATCCCACA
TGATAGCTCTCTGATTTATTTATTTTATTTAAGCTTAACAGAAAGAAATTAGTATTGCTT
GGAAATCCTATTCTATCTATAATTCCCGAAGTGATGGGTTCCTATTTGTAGTGATAAATG
ACCTACTTAACTCAGTGGTTAGAGTATTGCTTTCATACGGCGGTAGTCATTGGTTCAAAT
CCAATAGTAGGTAGAACTTATTAGATACTGGAGTCAATGAAATGATATCTAATAAGTTTT
TCTACCCATCTTCTTTTTTTTATCAGATTAGACTTGATTGTGTTCAATTAGCAAAATCAA
CATGTGGTGTATATATAAAGAACTTTTAAAAAACTTATTCTTTTTATTTTGATCTAATGA
CTTAACTAGTAGGAAATAACATTGACAGCCTCCACTCGTGTCCTAGCTCGTCTGAGAGCT
AGATTCGCTTCAATTGCTTGTCTCTTACCCTCAGCTCCACTCAAATTAGCTTCAGCTATT
TCAAGAGCTTGTTGAGCTTCTTGCGGATCAATATCAGTACTTATTTCCGCATCATTTCCT
AAAATGGTGATTTCATTATTACCTATTCTAGCAAAACCACCCATCAGAGCCACCGTTAAC
CATTGGTCGTTGTTAAAGCGTATTCTCAAAAGACCTATATCTACAGCCGTGGCAATGGGG
GCGTGGTTTGGTAATACGCCAATTTGACCACTATTAGTAGATAAAATGATTTCTTTCACT
TCTGAATCCCAAATAATTCGATTAGGAGTCAGTACACAAAGATTTAAGGTCATTTCTTTA
ATTTGCCCTCCTCTTCTAAGTTTATAGCTTTCGCGGTAGCTTCATCGATGTTACCCACCA
AATAAAAGGCTTGCTCGGGAAGACTGTCTAATTCTCCGGAAAGGATCAGTTGAAACCCTC
TAATTGTTTCTGCAAGACCGACATATTTTCCTGGAGAACCAGTAAATACTTCTGCCACGA
AGAAGGGTTGTGATAAGAAACGCTCAATTTTTCGTGCTCTGGCTACAGTTAAACGATCTT
CTTCGGATAATTCGTCCAACCCAAGAATAGCTATAATGTCCTGAAGTTCTTTGTAACGTT
GTGAAGTTTGCTTAACTCTTTGCGCAGTTTCGTAATGTTCCTCACCAACGATTCGAGGTT
GTAACATAGTTGACGTTGAATCTAAAGGATCCACTGCAGGATAAATACCTTTGGCAGCTA
ACCCTCTTGATAGTACGGTAGTAGCATCTAAATGTGCAAATGTCGTGGCAGGAGCAGGGT
CGGTCAAATCGTCCGCAGGTACATAAACGGCTTGTATCGAAGTTATGGATCCCTTTTTGG
TAGAAGTAATTCTTTCTTGCAAAGAACCCATTTCTGTACTAAGGGTAGGTTGATAACCCA
CTGCAGAAGGCATTCTCCCCAATAAGGCAGATACTTCTGATCCCGCTTGGACGAAACGAA
AGATATTGTCGATGAATAGAAGTACGTTTTGCTCATTAACATCCCGGAAATATTCCGCCA
TGGTTAGTGCAGTCAACCCAACTCTCATACGAGCTCCCGGCGGTTCATTCATTTGACCAT
AGACTAGAGCTACTTTGGATTCTGCAATATTTTTTTCATTAATTACTCCGGATTCTTTCA
TTTCTATGTAAAGATCATTTCCTTCACGAGTACGTTCGCCTACTCCGCCAAATACGGATA
CGCCTCCATGAGCTTTGGCAATGTTGTTGATCAATTCCATGATGAGTACTGTTTTACCTA
CTCCAGCTCCCCCAAATAGTCCTATTTTTCCTCCACGGCGATAAGGAGCTAAAAGATCCA
CTACTTTAATTCCTGTTTCAAAGATTGAGAATTTTGTATCCAACTCTATAAAGGCGGGTG
CGGGTCTATGAATAGGAGATGTTGTGCTAGTATCTACAGGACCTAAATTATCAACAGGTT
CCCCAAGAACGTTGAAAATTCGTCCGAGTGTAGCTCCGCCAACTGGAATGCTTAGAGGAG
CTCCCGTATCAATTACTTCCATTCCTCTCGTCAATCCATCCGTAGCACTCATAGCTACAG
CTCTAACTCGATTATTTCCTAATAATTGTTGTACTTCACAAGTCACATTAATTTGCTGAC
CGACAGTATCTCGACCCTTAACTACTAAAGCGTTATAAATATTAGGCATCTTGCCCGGAG
GAAAAACAACATCTAGTACTGGGCCAATAATTTGAGCGATACGCCCTAGGTTTTGTGTGG
AAACCGCAGGACTAGAAGGGGTAGGATTGATTCTCATAATTATAATTAAAGTGAAATATG
TCGAAAATTTTTTTGGAATAGTGCCATGCCAAGGGGAAAATAAATGTCCGATAGCAGATT
GATCGGTTAATTCAATACAATAAGAAATAAATGGGAGTTAGCACTCGATTTAGTTGGTGT
CACCCAACCGAATACGATTCAATCGTATACTCATTGAATGAGTAAAGAGTAAATTTTCAA
GTTCAGCCAATCCCTCTTTTTTTTCAAAAGAAATATCAAGTACATGAAATCACGAGTAAG
TCTCTTTAATTTATCTATCATTATAGAAAAGACCATCCATATTGGATTCCAATATATATA
GAATTTGAACCCGAACTACATTTATGATTCAGTATTTCGATCTCGTTGGCTATTGTTCTT
TCTATTTTTTTTTTTTAGATATTTGATTTCTGCCTATCTATTCTTTATACCCTTTTTCGG
ATGAATTATGCCTATTTTCACATCTAGGATTTACATATACAACATATATCACTGTCAAGA
GGGAATTTTTCTTAGTATTTAGATATTTAGATTAGATTCAAAAGAATAAGGAGATAAATT
TAATTGTAAATTTGCAAAACAAACATAAGGTTGCGTCATATATATCAAAGAGTATACAAT
AATGATGTATTTGATGAATCAAATACATGGTCTAATAACGAACCATTTCATTTTAACATA
ACATTGAAATTTGTTGATAATATTAGTTGAATATTATTTTTTTTTTGAAAGATTTTTGTC
AAAGGTTTCATTCACGCATAATCCATATCGAGTAGACCTTGTCGTTGTGAGAATTCTTAA
TTCATGAGTTGTAGGGAGGGACTTATGTCACCACAAACAGAGACTAAAGCAAGTGTTGGA
TTTAAAGCTGGTGTTAAAGATTACAAATTGAATTATTATACTCCTGACTACGAAGTCAAA
GATACTGATATCTTGGCAGCATTCCGAGTAACTCCTCAACCTGGAGTTCCACCCGAAGAA
GCAGGGGCTGCGGTAGCTGCCGAATCTTCTACTGGTACATGGACAACTGTGTGGACTGAT
GGACTTACCAGTCTTGATCGTTACAAAGGGCGATGCTACCACATAGAGGCTGTTATTGGG
GAGGATAATCAATATATTGCTTATGTAGCTTATCCTTTAGACCTTTTTGAAGAAGGTTCT
GTTACTAACATGTTTACTTCCATTGTGGGTAATGTGTTTGGTTTCAAAGCCTTACGAGCT
CTACGTTTGGAGGATCTGCGAATTCCCACTTCCTATTCCAAAACTTTCCAAGGCCCGCCT
CACGGCATTCAGGTTGAAAGAGATAAGTTGAACAAGTATGGTCGTCCCCTATTGGGATGT
ACTATTAAACCAAAATTGGGATTATCTGCAAAAAACTACGGTAGAGCAGTTTATGAGTGT
CTACGTGGTGGGCTTGATTTTACCAAAGATGATGAAAACGTGAACTCACAACCATTTATG
CGTTGGAGAGACCGTTTCGTATTTTGTGCTGAAGCACTTTATAAAGCGCAGGCCGAAACA
GGTGAAATTAAAGGGCATTACTTGAATGCTACTGCAGGTACATGTGAAGAAATGATGAAA
AGGGCCATATTTGCCAGAGAATTAGGAGTTCCTATCGTAATGCATGATTACTTAACTGGT
GGATTCACTGCAAATACTAGCTTGGCTCATTATTGCCGTGACAATGGTCTACTTCTTCAC
ATCCATCGCGCAATGCATGCAGTTATTGATAGACAGAAAAATCATGGTATGCATTTCCGT
GTACTAGCTAAAGCATTACGTATGTCTGGTGGAGACCATATTCACGCTGGTACAGTAGTA
GGTAAACTGGAAGGGGAACGCGAAATGACTTTAGGTTTTGTTGATTTATTACGTGATGAT
TTTATTGAAAAAGATCGAAGTCGTGGTATTTTCTTCACTCAAGATTGGGTTTCTATGCCA
GGTGTTATACCCGTGGCTTCAGGGGGTATTCATGTTTGGCATATGCCTGCGCTGACCGAA
ATCTTTGGGGATGATTCCGTACTACAGTTTGGAGGAGGAACTTTAGGACACCCTTGGGGA
AATGCACCTGGTGCAGTAGCTAATAGGGTGGCTTTAGAAGCGTGTGTACAAGCTCGTAAT
GAGGGACGTGATCTTGCTCGTGAAGGTAATGAAATTATCCGTGAAGCTAGCAAATGGAGC
CCTGAACTAGCCGCTGCTTGTGAAGTATGGAAAGAGATCAAATTCGAATTCGAACCAGTA
GATAAGCTAGATAAAGAGAAAAGCTAAGTGTGCATAATTCAGTAATTCCTGTTTGTTCTC
CTAATTGATTGCAATTAAAGTCGGCCCAGTCTTTTCTTAAAAAAAGATTGGGCCGATTAC
CGAATAAAAAAAAAAGAACGAGCATCCTATATATACTATGTATTTGCATATATGTTTCTG
TTTCTTTTACTTTATATGATATGTATTGTTTAGATCTTACTTATATATAATATAAGATAA
GATCTAAATAAAATATATAATATAAGATAAGATCTAAATAAAAGATCGAAGACTAAACAA
CTCAATACTTCTATTGTTTGTTGTTGGATCTATAATGAATTTAATCCAATTTTAGGGATC
CTTGGGAGTGGTGGACTTTTTTATATCTCCTCATTTCGGTCCATAGATCAAGCCAAGGGA
AAGACTCCTTCTACCCATCATCCTATATATTGTCTTTTTCGTTGTATGTTGAAATAGAAA
CTTAATTATTTATTATATTATATAATAAATGAGACTGAGAAATGAGAACAAATTGTTTAT
TTATAGAAATAGAAACTTTTCACAATTCTTTGGTTTGGATTTCATGGTATTTTATACATC
ATATGGGAAAAAGCTGTGTCTTTCTATTAAAGACAAAAGTTGAGAAAAAGATTCTATCAA
TATATTGAAGTAATACTTCGAATTTCCACAAAAGATAATTTTTTCTTTCAATACTTACTC
CTCATTAGTTAACAATTCTAATGATTAGATTCGTATGCTTAATTCTGATAGTTAAGGTCA
AATGATTATTCATCAAATTTTTTGTATTTTAATTAAATAGGAGGTATTTCTATGTTCAAA
TGGCGGTGCAATTTTGTATTTTCCAATGAGAAGGTAGAACATAGGTGTGGGCCAAGTAAA
TCAATAGATAGTGTTGATAGTATTGGACATACAGATAGAAGTGAACAACCTATTCTAAAC
GATATGGAAAAAAAGGTTCCTAGTTGGAATCGTATTAGTAATTATAGTTTCAATAATGTT
GATTATTTATTTGATATCAGGAATATTTGGAGTTTGATCTCTGATGACACTTTTTTTGTT
AGGGATAGTAATGGTGATCGTTACTCTATATTTTTTGATATTGAAAATCATATTTTTGAG
GTTGACAATGATAGTTCCTTTATGAGTGAACTAGAAATTATTGTTTCTAGTTATTTGAAT
AGGGGGTCTAAGAAAAAGAATCATACATGTAATGATACTGAATCCAGTTGGAAAAAGAAC
ATTATTAGTAGCATTGATAGTTATCTTCGTTTTGAAGTCAGTATTAATAGTTCTATTTCG
AGTAGTACCAACAATTACAGTGAAAGTTACATTTATAATTTCATTTGTACTGAAAATAAA
AATAGTAGTGAGAGTGATCGTTCTAGTATAAGAACTAGTCAAAATATCGATGATTTGGAT
ATTAGAGTAGAATCCAATCATAATGATAATCCTTTCCATAAATTCAGACATTTATGGGTT
CAATGTGAAAATTGTTATGAATCACATTATAAACAATTTTTTGGTGAAAAAATGTATATT
TGTGAATTTTGTGGATATCATTTGAAAATGAGTAGTTCAGATAGAATTGAACTTTCGATT
GATCCCGGAACTTGGGATCCCATGGATGAAGATATAGTATCTGTAGACCCCATTGAATTT
GATTCACCCGTTGAATTTGATGAAGAACCGGATTCTGATAGAGATCATATCGATTTTTCA
GAAGAAGAACTGGATTCTGATTCTTATATAGATCGTATCGATTCTTATCAAAGAAAGACA
GGTTTAACTGAAGCTGTTCAAACAGGCATAGGTCAACTAAATGGTATTTCCGTAGCTATT
GGCGTTATGGATTTTCAGTTTATGGGGGGTAGTATGGGATCCGTAGTAGGCGAGAAAATT
ACTCGTTTGATCGAATATGCTACTAATCGATCTCTACCTGTCATTATTGTGTGTGCTTCT
GGAGGAGCACGCATGCAAGAAGGAAGTTTGAGCTTGATGCAAATGGCTAAAATTTCTTCT
GCTTTATATAATTATCAATTAGATAAAAAGTTATTCTATGTAGCAATTCTTACAGATCCT
ACAACCGGTGGAGTAACAGCCAGTTTTGCTATGTTAGGAGATATCATTATTGCTGAACCT
AATGCAACCATTGCATTTGCGGGTAAAAGAGTAATTGAACAAACATTGAATACGACAGTA
CCCGAGGGTTCACAAACATCTGAGTATTTATTCGAAAAAGGTTTATTCGACCCAATAGTA
CCACGTAATCTTTTAAAAGGTGTTCTGAGTGAGTTATTTCAACTCCACGGTTTCTTTCCT
TTGAATCACAGTTCCAAAAATTAAAGTATAGCACTAGATTCGTTTATTTTATTTGTAGCG
AACAAAAATAAATATTTAATTCATCGTAATCGTAATTAAAAGAAACAATATATATATTGT
TTTCCTTGTTGACATAAGTTCTCCTTGTAGATAGACAGAGGTTTCGGATAATTATATTTT
TTCTTTTGTTTTTTATTTATAATTATTTATTTAATATATTAATTTAATATATTAAAATTC
AAATAATATTAATTATTATTTTAACTTATATTATAATATTCATTATTATATTACTTATTA
TTTAATATTTAAATATATATATATATTCTAAATATTATAGTTTCTATCTAATCATATAGC
TAATAGAATTATAGTTGATATTATTTATCACTTAAAAATAATATTATTTACAATATAATA
ATAACTTGATATTACTTATGATAGATATATCCTAAATAAGCATAAGAGGATATCTTTTTA
ATAGATAGAAATATTAATAGATAGAAATAGTAAATCGAGGCATCTATTCTATGACAGATT
TCAACTTACCCTCCATTTTTGTACCTTTAGTGGGCCTAGTATTTCCGGCAATTGCAATGG
TTTCTTTATTTCTTCATGTCCAAAAAAATAAGATTGTCTAGACCCAATGGTAATGAATCT
TATCAAGTGATTTCAACACTGTATGATAATACGGATATTTATTTCGTGTAATATGGTATG
ATATGTGGCTTTTGCCAAACACACAAGTGAAAGAACTTTTATGCGGATATATAATATCTG
TATAAATGCATGTATATGTGGATATAGCTTGTTCAAAATGAATTAGCGAATATAAAAAAA
GGAAAGTCAATGTATCTAACTAATTACTCCCGATGTTTCACATAACAATAGTGCTAGTTG
GTGAAAGTGACTTCGGGGTCAAGAAAGGTAAAGTCAAATTTATTTGGGTTATTCGCTCAA
TTCCAATCGAATGTAACTGAATGCAGTATAGTATGAATTGGCGATCAGAACATATATGGA
TAGAACTTATAACGGAATCTCGAAAAACGAGTAATTTTTGCTGGGCCTGTATCCTTTTTT
TAGGTTCACTAGGATTCTTAGTGGTTGGAACTTCCAGTTATCTTGGTAGGAATTTGATCT
CTGTATTTCCATCTCAGCAAATCGTTTTTTTTCCTCAAGGGGTTGTGATGTCTTTCTATG
GGATCGCGGGTCTGTTCATTAGCTCCTATTTGTGGTGCACTATTTCGTGGAATGTAGGTA
GCGGTTATGACCGATTCGATAGAAAAGAGGGAAGAGTGTGTATTTTTCGTTGGGGATTTC
CTGGAATAAATCGTCGCATCTTCCTTCGGTTCCTTATGAGAGATATCCAATCAATCAGAA
TAGAGGTTAAAGAGGGTCTTTATACTCGTCGTGTCCTTTATATGGAAATCAGGGGCCAAG
GAGCCATTCCCTTGACTCGTACTGATGAGAATTTGACTCCACGAGAAATTGAACAAAAAG
CTGCTGAATTAGCCTATTTTTTGCGCATACCAATGGAAGTACTTTAAAACGAACTCGAAC
TAAAGTAAAGAATAAATATCCTCTCAAGGTGGGGAAAAGAACTTGCTAATTCCCCTTTTT
AATAAAAGGCAAGTTTCCTGATTCTTTTATACTAGAAGTCTAATCTAACTAACTAATCTA
ATAATTAATTTATAGATATAAATTAATCAAACCTATCCGAACATATATTTCGTAATACAT
AATTCATCTTTTTAGGCCCATGATTTTTAATTGATACCCTTTTTCTGATTATACAGTAAA
AGATTTCGTTTCGAAAGAATTAATGTAAGTTTTTTGGTCTCGAAACTTGATTCGTTACTT
AAAGTGGGTTTTGGAGTATTCATCGAAAGGAACAAATGAAAATGAAATTGGTTTGAATTT
GCCCAATTGAGATATCTGAAATATATTACAAATAAAAAGGAAAGGGATAGATCCAGAGGT
CACTACTTTGTTATACAACTCGTGCTTCAGAGAAATATCAGATAGAGTCGACGAATGAAG
CAGGTTCATTAAAAATTCAAATTAAATTCACAGATCAAAATGAAAAAAAAGAAAGCATTG
GCCTCCCTTCCCTATCTTGCATCTATGGTATTTTTGCCCTGGTGGGTCTCTTTCTCTTTT
AATAAATGTCTGGAACCTTGGGTTACTTATTGGTGGAATAGCAGACAATCCGAAACTTTT
TTAAATCATATTCAAGAGAAAAACGTTCTAAAAAGATTCATAGAATTAGAAGAACTATTC
CTATTGGATGAAATGATAAAGGAATACCCGGAAACACATATACAAAAACTTCATATAGGA
ATACACAAGGAAACAATACAATTGGTCAAAGCATGCAATGAATATGATCTCCGTATCATT
TTACATTTCTCGACAAATATAATCTGTTTCACTATTCTAAGTGGTTATTTTATTCTGAGT
AATGAAGAACTCGTTATTCTGAATTCTTGGGTTCAGGAATTCCTCTATAACTTAAGTGAC
ACAATAAAAGCTTTTTCGATTCTTTTAGTTACTGATTTATGGGTCGGATTTCACTCGACC
CGTGGTTGGGAACTAATGATAGGTTTGGTTTACAACGATTTTGGATTGGATCATAACAAT
CAGATTATATCTGGTCTTGTTTCCATTTTTCCAGTTATTCTAGATGCAATTGTTAAATAT
TGGATTTTTCATTATTTAAATCGTGTATCTCCTTCGCTTGTAGTAATTTTTCATTCAATG
AATGAATAAAGAACTCATTTGATCTCATCATATCAATAAAATTAGAATCCTTCTTCCTTT
ATAAATAAATAGAAAGGAAGCATTTAATTAAAAATTTTACTTAATTCCTTATACTTTCAT
CTGCTCAAGGTATTCATCGTATATTCCAGTACAATTATTCTAGTACAATGCCAGACTCGT
GTATAGGTAACTATACTAGTTACCTATCTAATTTATTGTAGAAACTCCGAAATTAATGAT
TGGACATGCAAAAAAAAAATGCTTTTTCTTGGGTAAAGGAAGGGATGACTCGATCCATTT
CTGTATCGATCATGATATATGTAATAACTCGGTCATCCATTTCAAATGCATATCCCGTTT
TTGCGCAGCAGGGTTATGAAAACCCGCGAGAAGCAACGGGACGAATTGTATGTGCCAATT
GTCATTTAGCTAATAAACCCGTGGATATTGAAGTTCCGCAAGCTGTGCTCCCTGATACTG
TATTTGAAGCAGTTGTCCGAATTCCTTATGATAAGCAACTGAAACAAGTTCTTGCTAATG
GTAAAAAGGGGGGTTTGAATGTAGGGGCTGTTCTCATTTTACCCGACGGATTCGAATTAG
CCCCCCCTGATCGTATTTCTCCCGAATTGAAAGAAAAGATTGGAAATTTGTCTTTTCAGA
GTTATCGTCCTAATAAAAGAAATATTATTGTGATAGGTCCTGTTCCTGGTCAGAAATATA
GTGAAATCATCTTTCCCATTCTTTCCCCCGACCCTGCTACGAAGAAAGATGTTCATTTCT
TAAAATATCCCATATATGTAGGTGGGAACAGAGGAAGGGGTCAGATTTATCCTGATGGTA
GCAAAAGTAACAATACAGTCTATAATGCTACATCAGCAGGTGTAGTAAGTAGAATAGTCC
GTAAAGAAAAGGGTGGATATGAAATAACCGTTGTTGATCCATCGGATGGACATCAAGTAG
TTGATATTGTACCTCCAGGACCAGAACTTCTTGTTTCAGAGGGTGAATCCATCAAGCTTG
ATCAACCATTAACAAGCAATCCCAATGTGGGAGGCTTTGGTCAGGGAGATGCAGAAGTAG
TGCTTCAAGACCCATTACGGGTCCAAGGTCTTTTATTCTTCTTTGCATTTGTTATTTTGG
CACAAGTTTTTTTGGTTCTTAAAAAGAAACAGTTTGAAAAGGTTCAATTATACGAAATGA
ATTTCTAGGTGCGGGGATTTCTTAACATCAAGTTGGTAAAAGGTGCCAAATTTTTGTTGA
TCCATATATATATATATGGATCAACAAAAAATCTCCAAACCCCTTTTGTTGCTTTGTTTA
TACTTTTTTTTTCGTTTTGCGGGATGCCTGGAATTCATTACTTGTATCCTATTCTTTGTA
ATAGATATACAAACAAAGAGAATACAAGGGAAGGATGGCAAACCGGAACTCTTTTGTTTA
GATTGATAGGAAGTTGTGGACAAACAAAAAGAGAGAAAAGATTATAGGGGAATAATTGAT
TGAGCAAATAGAACTTCTTCTATTAACTTAAACTTATAACTTAGAGAAATTATTCAAACA
AATTTAAATTTCAAATTATATTATAGAGTAAGTTCCATTAGTAGTTTACTATAGAAAGAG
AAAGAAAGAATTTGGATGATATCTCATGCGTAGAAATCCATAGAATATTGTAGTATCCAG
AGATTACTCTTTTCTTCTTGCTTTGTATCGTAAGAGTTAATTAGAGGAAGGACAGAGACT
ATGAATCAATCAATGGCTTCAATTCTTCAAAAACATTATTAAGAAACAAAAGAATAGAGT
AATGTTTAAAACATCAGAGCAAAAGATCCATTTTGTCATTTTTTTTTTCTACAAAACAAA
TATAATATTTTTATTATGTTGACTGTATAACTTTCCAATTTGAATTTGTATGTTTCCGAA
TTTGTATGTTATGGAATAGATCAAAGTCTTCTTATATTCTTATATCTTATAAGAGTAAGA
ACTCAGCGGGACCTTACCCTCCTTTGTCTGTCTGATTAGAGTGGTAAGGTCCCGCTGAGT
TCTTACTCTTTCATGTCTACAATCTGGTTCATCCGATTACTAGAGAGATGAACCCAACCC
AGAATATGAACCGTAAAAGAAAACACCTATTAAACCGATCACAGGAATACCAGTTACAGT
ACCCACCAACCAAAGAGGAATCCTTCCAGTAGTATCGGCCATTTCCCCTACTTTCCTCCA
CATTTTTTCAAATGGTCATGCTATAGACAAAAACAGCCATTGATAATTATGAGGATGGTA
TCTTTCCGAATGGGATAAGAGAATTCCTACTATTCTCTTTCTCTCAATTGAAGAAATAAT
TGGAAAATAAAACAGCAAGTACAAAAATGAGTAATAAACCCCAGTATAGACTGGTACGAT
TCAATTCAACATTTTGTTCATTCGGATTTGATTCTGTCATAGCTCTATAATTCGAATTAG
GTTTATCGTTGGATGAACTGCATTGCTGATATTGATCCCAAAAAAGAAACAGTAGGTACA
GCTAGTCCGTGAACAGCCAACCATCGTACTGTAAAAATGGGATAGGTTCGATCTATGGTC
ATTGGGGGCCTCCTAAAAGGATTTACTAAATTCATCGAGTTGTTCCAAAGAATCAAAACG
GCCAGTTATCAATGGAATCCCTTGTTGGCTCTCTGTGAAATACTCGTTTGGCCGAGGACT
TCCAAACACATCATAAGCTAAACCCGTACTGACGAATAACCAACCCGCAATGAATAGGGA
AGGTATAGTAATGCTATGAATGACCCAGTATCGAATACTGGTGATAATATCAGCAAAAGA
ACGTTCTCCCGTGCTTCCGGACATTCTGAGCTCCACAAATTTTTGTACATTTAAAAAGGG
GGGGATCGATTCTTTGAAAGATGGGATCAGTAAATGGAAATGGAAAACTACTGATATTGC
ATCTTTGTGAGATCGTCAATTTTGTACCAAAGGTTTATTTAAAGTATACCGAATCAGTAT
AGCTATCCTCCCTCTGGCACAGCAACGCTGTCTAGATCGGTACCAAAATGCTACACAATT
CTTTTCTTCTTTTTCTGTTCCTTATTTATGCATAACTCCATATTATTCAATAGATGAATA
GAAAGTTACTCAAATTCCTTATAAGATTTCCATTATTGGATTCATAATAGAAAATAAACA
AACATCTTGAAAAAGTGTGAATCAATGGTTTCTTGTTTCTAATAATTCACGAAAGATATT
ATTAAATTATATTTACTCTTTACACTTTACACAATTAAATTAATTTAATTTATACGTATA
[truncated: 426,712 more chars]
